# Supplementary material for: Vast cryptic diversity in direct-developing frogs Pristimantis (Anura: Strabomantidae): a new subgenus and the description of a new species from the eastern Andes of Ecuador
Source: PeerJ. 2025 Dec 17;13:e20512. doi: 10.7717/peerj.20512 (PMC12717849; doi:10.7717/peerj.20512)
Supplement: Supplemental Information 3 — Partitions in the matrix: 16S = 1–796; 12S = 797–1682; COI = 1683–2348; RAG = 2349–2981. [file peerj-13-20512-s003.nex]

#NEXUS

begin data;
dimensions ntax=1155 nchar=2981;
format datatype = dna gap = - missing =?;
matrix

C__longirostris_AJC1193   -------------------------------------------------------------------------------------------------------------------------------------------------------------------------------------------------------------------------------------------------------------------------------------------------------------------------------------------------------CGCCTCCTG--ATAGGAGGTCCAGCCTGCCCAGTGA-ATTCAACGGCCGCGGTATACTGACCGTGC-AAGGTAGCGCAATCACTTGT-CTCTAAATGGGGACCCGTATGAATGGCATCACGAGG--TTAACTGTCTCCCCCCTCTAATCCGTGAAACTAATCTCCCTGTGAAAAAGCAGG-AATATAAGACGAGAAGACCCTATGGAACTTTAAACA--ATAATTAA-GTTTTCGGTTGGGGTGACCGCGGAGAAGAAATC-CTCCCATGAAAACCAAAGCCACAGCTTTA-AAATCAG-ATACTGACAT--ATTGACCCAAC---TTGAT--AAGAACCAAGCTACCCTAGGGATAACAGCGCAATCTACTTAGAG---CCATATCGACAAGTAGGCTTACGACCTCGATGTTGGATCAGGGTCCCCTGGTGGTGCAGCCGCTACAAAAGGT---------------------------------------------------------GGAGCTGTCATCAGGCAC--------GCCCAAGACGTCTAGCCCCGCCACACCCACAAGGG---TCAGCAGTGATTAATATTAAGCATTAACGAAAGTTAGACTTAGTCAG-GTATTCAGAGCCGGCCAATGTGGTGCCAGCTGCCGCGGTTAAACCA--TGACTCAAATTGA-------CGGCGTAAAACGTGACTAAAG-------------TAGGATCAAACGGAAACTAAGCTGT---AAC-----TGTTAGT-AACC-------CGAAAGTTATCCTA------TTACCCTTGACTCAC-ACAGTTGGGAGACAAACTGGGATTAGATACCCCACTATGCCCAACCGTAAACTATTATTTA----------CCGCCAGAGAACTACGAGC-TAAGCTTAAAACTCAAAGGACTTGTCGGTTTCCCAC-CCCCTCTAGAGGAGCCTGTCCTAGAATCGATACTCCCCGCTAAACCTCACCCCTTCTAG-----CAGCCTGTATACTTCCGTCGCTAGCCCACCACGTGAGCG-----AGTCGGCCCCCCG----------TT-ACGTCAGGTCAAGGTGCAGC-AATGTAGGGG-AAGAGATGGGCTACATTCTCTA---TAGA-GCACACGAAAGC-ATTATGAAA---------GAAGGCGGATTTAGAAGT--AAAGG-GGATAGAGTGCCCTCTTTAA---GGAACTGGGATGCGAACACACCGCCCGTCACCCTCCTC---------------------------------------------------------------------------------------TT-TACCTTCTCTTTGGGGCCTGAGC--GGATAATGG--ACTGCCCTAAGCCT-CTCATTCGAGCCGAACTGTCCCAGCC-GGGTC-CTCCTGGG--ATGACCAAATCTACAACGTCATTGTGACAGCTCATGCATTTGTCATGATCTTCTTTATGGTTATACC-GT-ATGATT-GGGG-TTTGG-AACTGGTTAGTTCCACTGATAATTGGTGCACC-GATATAGCATTTCCTCGCATGAATAATATAAGCTTTTGACTTCTCCCCCCCTCTTTCATCCTTCT-CTTGCCTCTGCGGG---TGAAGCCGG-GC-GGGAC-GGCTGAACTGT-TACCCACCCCTAGCCTCCAACCTAGCACACGCAGGACCTTCAGTTGACTTTACCATCTTTTCCCT-CATCTCGC-GGT---TCCTCA-TTTTAGG-GCCATTAACTTTATTACAACA----TTAACATAAAACCCCCCGCCT---ATTCAACATCAAACCCCC-TTTTTGT-TGATCAG-TCTTATTACCGCAGT-CTTCTACTATTATC-CTCCC-GTTCTTGCTGCTGGTATTACTATGCTTT--ACTGACCGAAACCTCAACACCACT-TTTTTTGAC-----------------------------------------------AGTTCAGCCATTCCTTCAGTGAGGTATATTTTCCACGTAACAATGCTGTGGAGTGGAAGCCTCACTGTTCCACATGTGACGTTTGCAATTCATCCAAAAATTGGGGTAAGCGAAAGGGAACAATAAACCAAAACTCTCTCATCAAAAAGAGGAAAATGAGTGTGGAACATGGGAAGAAA-GCAAAAATGGCAAAATCTCACCCCTCTGGAAGAAGACTAGAACCCTGGATCAAATCAAAAACAAGTGCAAACACTTCCACCTTGACTCCAATTTACTGGTTGTTGACTATCCTTCCGATTTCACAAAGTCAGTCACGTGCCAAGTGTGCGAACACATATTGTCTGATCCAGTGCAAACCTCATGCAAGCATTTGTTCTGCAGGATTTGCATCCTCAAATACTTCAAGATCATGGGTTGCTACTGCCCAGCTTGCAGACATACTTGTTTCCCAACAGACCTTGTACCGCCTGTCAAGTCCTTTCTTAACATTTTAAACTCATTGGTGTTAAAGTGCACAGTGACTGGATGTGATGAGGAAATTTTGCTCGCAAAATACTCTCAACATATCTCCAAACATAAAGAAAT-AAGGGTAAAGAGGCATATGTCCATATCAACAAAGGA----------
C__longirostris_AJC1336   -------------------------------------------------------------------------------------------------------------------------------------------------------------------------------------------------------------------------------------------------------------------------------------------------------------------------------------------------------CGCCTCTTG--ATAAGAGGTCCAGCCTGCCCAGTGAGATTTAACGGCCGCGGTATATTAACCGTGC-AAGGTAGCGCAATCACTTGT-CCCTAAATAGGGACCCGTATGAATGGCATCACGAGG--TTAACTGTCTCCCTCCTCTAATCTGTGAAACTAATCTCCCTGTGAAAAAGCAAG-GATATAAGACGAGAAGACCCTGTGGAACTTTAAACAGCATAACTAA-GTTTTCGGTTGGGGTGACCACGGAGTAAAAACC-CTCCCTTG-AACCCAAAGCTACAACTTTA-AGATCAG-AAACTGACAT--ATTGACCCAAC---TTGAT--AAGAACCAAGCTACCCCAGGGATAACAGCGCAATCTACTTAGAG---TCATATCGACAAGTAGGCTTACGACCTCGATGTTGGATCAGGGTAACCTAGTGGTGCAGCCGCTACAAAAGGT---------------------------------------------------------GGAGCTGTTATCAGGCAC--------GCCTAAAACAACTAGCCTCGCCACACCCACAAGGG---TCAGCAGTGATTAATCTTAAGCATTAACGAAAGTTAGACTTAGTCAG-GTTAACAGAGCCGGCCAATGTGGTGCCAGCCGCCGCGGTTATACCA--TGACTCAAATTGA-------CGGCGTAAAGCGTGACTAAAG-------------TAAAATCAAGCTCAAACTAAGCTGT---AAC-----TGTTAGC-AACC-------CGAAAGTTATTTTA------TTACCCTTGACTCAC-ACAGTTGGGGGACAAACTGGGATTAGATACCCCACTATGCCCAACCGTAAACTATCATTTA----------CCGCCAGAGAACTACGAGC-CAAGCTTAAAACTCAAGGGACTTGTCGGTATCCCA--CCCCTCTAGAGGAGCCTGTCCTATAATCGATAATCCCCGCTAAACCTCACCCCTTCTAG-----CAGCCTGTATACTTCCGTCGCTAGCCAACCACGTGAGCG-----AGTCGGTCTCCCG----------TA-ACGTCAGGTCAAGGTGCAGC-AATGAAGGGG-AAGAGATGGGCTACATTCTCTA---TAGA-GCACACGAAAGC-ACTGTGAAA---------GAAGGCGGATTTAGAAGT--AAAGG-GGATAGAGTGCCCTCTTTAA---GGACCTGGGATGCGAACACACCGCCCGTCACCCTTCTC---------------------------------------------------------------------------------------------------------------------------------------AGTCT-CTTATTCGAGCTGAATTATCCCAACC-GGGTC-CTTCTGGG--ATGATCAAATTTATAACGTAATTGTAACAGCCCATGCCTTCGTAATAATTTTTTTTATGGTAATACC-GT-ATAATC-GGGG-TTCGG-AACTGACTAATTCCTTTAATAATTGGTGCACC-GATATAGCCTTTCCTCGAATAAACAACATAAGCTTTTGACTTCTTCCCCCCTCTTTTGTTCTTCT-CTCGCCTCCGCGGG---TGAAGCTGG-GC-GGAAC-GGCTGAACTGT-TATCCCCCTCTAGCCTCTAACTTAGCACACGCAGGGCCCTCCGTTGACTTTGCCATTTTCTCTCT-CATCTCGC-GGT---TCCTCA-TTTTGGG-GCCATTAATTTTATCACCACA----TTAACATAAAACCGCCTGCTT---ACCCAATATCAAACCCCC-TTTTTGT-TGATCAG-TCTTATCACCGCAAT-CTTCTGCTATTATC-CTTCC-GTTCTTGCTGCTGGAATCACCATACTCT--ACCGACCGGAACCTTAACACC------------------------------------------------------------AGTTCAGCCATTCCTTCAGTGAGGTTTATTTTCCACGTAACAATGCTGTGGAGTGGAAGCCTCACTGTTCCACATGTGATGTTTGCAATTCATCCAAAAATTGGGGTAAGCGAAAGGGAACAATAAACCAAAACTCTCTCATCAAAAAGAGGAAAATGAGTGTGGAACATGGGAAGAAA-GCAAAAATGGCAAAATCTCACCCCTCTGGAAGAAGACTAGAACCCTGGATCAAATCAAAAACAAGTGCAAACACTTCCACCTTGACTCCAATTTACTGGTTGTTGACTATCCTTCTGATTTCACAAAGTCAGTCACGTGCCAAGTGTGCGAACATATATTGTCTGATCCAGTGCAAACCTCATGCAAGCATTTGTTCTGCAGGATTTGCATCCTCAAATACTTCAAGATCATGGGTTGCTACTGCCCAGCTTGCAGACATACTTGTTTCCCAACAGACCTTGTACCGCCTGTCAAGTCCTTTCTTAACATTTTAAACTCATTGGTGTTAAAGTGCACAGTGACTGGATGTGATGAGGAAATTTTGCTCGCAAAATACTCTCAACACATCTCCAAACATAAAGAAAT-AAGGGTAAAGAGGCCTATGTCCATATCAACAAAGGA----------
C__longirostris_QCAZ32141   CAACTTTAGAGTAACTCAAATAGGGTACAGCCTATTTGAACAGGACCAACCTAACTGGAGGGTAATAAGTAGGCCTAAAGCAGCCATCTTTTAAAATGCGTCAAAGCTTAGGCATACCAACCCCCTACTAGTAAGTAGTTCTATAATATAGAAAATATTATGCTAAAACTAGTAACAAGAGACCTCTCTATACAAACATAAACCAGCTTGGATAAACCACTGGTAATAACAGAAAAATAGAACCAGAAACCCCTATT-CTGTTAACCTAACACAGAGTATAACAAGAAAGATTAAAAGAGGAGGAAGGAACTCGGCAAA-ACCCGCCTGTTTACCAAAAACATCGCCTCCTG-CATAGGAGGTCCAGCCTGCCCAGTGAGATTTAACGGCCGCGGTATACTGACCGTGC-AAGGTAGCGCAATCACTTGT-CCTTAAATAGGGACCCGTATGAATGGCATCACGAGG--TTAACTGTCTCCCCCCTCTAATCTGTGAAACTAATCTCCCTGTGAAAAAGCAGG-GATATAAGACGAGAAGACCCTATGGAACTTTAAACAGCATAATTAA-GTTTTCGGTTGGGGTGACCGCGGAGAAGAAATC-CTCCCATGAAAAATAAAGCCACAGCTTTA-AAATCAG-ACACTGACAT--ATTGACCCAAC---TTGAT--AAGAACCAAGCTACCCTAGGGATAACAGCGCAATCTATTTAGAG---CCATATCGACAAATAGGCTTACGACCTCGATGTTGGATCAGGGTCCCCTGGTGGTGCAGCCGCTACAAAAGGT----------------------------------------------------------------------------------------------------------------------------------------------------------------------------------------------------------------------------------------------------------------------------------------------------------------------------------------------------------------------------------------------------------------------------------------------------------------------------------------------------------------------------------------------------------------------------------------------------------------------------------------------------------------------------------------------------------------------------------------------------------------------------------------------------------------------------------------------------------------------------------------------------------------------------------------------------------------------------------------------------------------------------------------------------------------------------------------------------------------------------------------------------------------------------------------------------------------------------------------------------------------------------------------------------------------------------------------------------------------------------------------------------------------------------------------------------------------------------------------------------------------------------------------------------------------------------------------------------------------AGTTCAGCCATTCCTTCAGTGAGGTATATTTTCCACGTAACAATGCTGTGGAGTGGAAGCCTCACTGTTCCACATGTGACGTTTGCAATTCATCCAAAAATTGGGGTAAGCGAAAGGGAACAATAAACCAAAACTCTCTCATCAAAAAGAGGAAAATGAGTGT-GAACATGGGAAGAAA-GCAAAAATGGCAAAATCTCACCCCTCTGGAAGAAGACTAGAACCCTGGATCAAATCAAAAACAAGTGCAAACACTTCCACCTTGACTCCAATTTACTGGTTGTTGACTATCCTTCCGATTTCACAAAGTCAGTCACGTGCCAAGTGTGCGAACATATATTGTCTGATCCAGTGCAAACCTCATGCAAGCATTTGTTCTGCAGGATTTGCATCCTCAAATACTT-AAGATCATGGGTTGCTACTGCCCAGCTTGCAGACATACTTGTTTCCCAACAGACCTTGTACCGCCTGTCAAGTCCTTTCTTAACATTTTAAACTCATTGGTGTTAAAGTGCACAGTGACTGGATGTGATGAGGAAATTTTGCTCGCAAAATACTCTCAACATATCTCCAAACATAAAGAAAT-AAGGGTAAA-------------------------------------
C__longirostris_QCAZ65405   CAACTTTAGAGTAACTCAAATAGGGTACAGCCTATTTGAACAGGACCAACCTAACTGGAGGGTAATAAGTAGGCCTAAAGCAGCCATCTTTTAAAATGCGTCAAAGCTTAGGCATACCAACCCCCTACTAGTAAGTAGTTCTATAATATAGAAAATATTATGCTAAAACTAGTAACAAGAGACCTCTCTATACAAACATAAACCAGCTTGGATAAACCACTGGTAATAACAGAAAAATAGAACCAGAAACCCCTATT-CTGTTAACCTAACACAGAGTATAACAAGAAAGATTAAAAGAGGAGGAAGGAACTCGGCAAA-ACCCGCCTGTTTACCAAAAACATCGCCTCCTG-CATAGGAGGTCCAGCCTGCCCAGTGAGATTTAACGGCCGCGGTATACTGACCGTGC-AAGGTAGCGCAATCACTTGT-CCTTAAATAGGGACCCGTATGAATGGCATCACGAGG--TTAACTGTCTCCCCCCTCTAATCTGTGAAACTAATCTCCCTGTGAAAAAGCAGG-GATATAAGACG-------------------------------------------------------------------------------------------------------------------------------------------------------------------------------------------------------------------------------------------------------------------------------------------------------------------------------------------------------------------------------------------------------------------------------------------------------------------------------------------------------------------------------------------------------------------------------------------------------------------------------------------------------------------------------------------------------------------------------------------------------------------------------------------------------------------------------------------------------------------------------------------------------------------------------------------------------------------------------------------------------------------------------------------------------------------------------------------------------------------------------------------------------------------------------------------------------------------------------------------------------------------------------------------------------------------------------------------------------------------------------------------------------------------------------------------------------------------------------------------------------------------------------------------------------------------------------------------------------------------------------------------------------------------------------------------------------------------------------------------------------------------------------------------------------------------------------------------------------------------------------------AGTTCAGCCATTCCTTCAGTGAGGTATATTTTCCACGTAACAATGCTGTGGAGTGGAAGCCTCACTGTTCCACATGTGACGTTTGCAATTCATCCAAAAATTGGGGTAAGCGAAAGGGAACAATAAACCAAAACTCTCTCATCAAAAAGAGGAAAATGAGTGTGGAACATGGGAAGAAA-GCAAAAATGGCAAAATCTCACCCCTCTGGAAGAAGACTAGAACCCTGGATCAAATCAAAAACAAGTGCAAACACTTCCACCTTGACTCCAATTTACTGGTTGTTGACTATCCTTCCGATTTCACAAAGTCAGTCACGTGCCAAGTGTGCGAACATATATTGTCTGATCCAGTGCAAACCTCATGCAAGCATTTGTTCTGCAGGATTTGCATCCTCAAATACTTCAAGATCATGGGTTGCTACTGCCCAGCTTGCAGACATACTTGTTTCCCAACAGACCTTGTACCGCCTGTCAAGTCCTTTCTTAACATTTTAAACTCATTGGTGTTAAAGTGCACAGTGACTGGATGTGATGAGGAAATTTTGCTCGCAAAATACTCTCAACATATCTCCAAACATAAAGAAAT-AAGGGTAAAGAGGCATATGTCCATATCAACAAAGGA----------
C__longirostris_QCAZ65432   CAACTTTAGAGTAACTCAAATAGGGTACAGCCTATTTGAACAGGACCAACCTAACTGGAGGGTAATAAGTAGGCCTAAAGCAGCCATCTTTTAAAATGCGTCAAAGCTTAGGCATACCAACCCCCTACTAGTAAGTAGTTCTATAATATAGAAAATATTATGCTAAAACTAGTAACAAGAGACCTCTCTATACAAACATAAACCAGCTTGGATAAACCACTGGTAATAACAGAAAAATAGAACCAGAAACCCCTATT-CTGTTAACCTAACACAGAGTATAACAAGAAAGATTAAAAGAGGAGGAAGGAACTCGGCAAA-ACCCGCCTGTTTACCAAAAACATCGCCTCCTG-CATAGGAGGTCCAGCCTGCCCAGTGAGATTTAACGGCCGCGGTATACTGACCGTGC-AAGGTAGCGCAATCACTTGT-CCTTAAATAGGGACCCGTATGAATGGCATCACGAGG--TTAACTGTCTCCCCCCTCTAATCTGTGAAACTAATCTCCCTGTGAAAAAGCAGG-GATATAAGACGAGAAGACCCTATGGAACTTTAAACAGCATAATT-A-GTTTTCGGTTGGGGTGACCGCGGAGAAGAAATC-CTCCCATGAAAAATAAAGCCACAGCTTTA-AAATCAG-ACACTGACAT--ATTGACCCAAC---TTGAT--AAGAACCAAGCTACCCTAGGGATAACAGCGCAATCTATTTAGAG---CCATATCGACAAATAGGCTTACGACCTCGATGTTGGATCAGGGTCCCCTGGTGGTGCAGCCGCTACAAAAGGT----------------------------------------------------------------------------------------------------------------------------------------------------------------------------------------------------------------------------------------------------------------------------------------------------------------------------------------------------------------------------------------------------------------------------------------------------------------------------------------------------------------------------------------------------------------------------------------------------------------------------------------------------------------------------------------------------------------------------------------------------------------------------------------------------------------------------------------------------------------------------------------------------------------------------------------------------------------------------------------------------------------------------------------------------------------------------------------------------------------------------------------------------------------------------------------------------------------------------------------------------------------------------------------------------------------------------------------------------------------------------------------------------------------------------------------------------------------------------------------------------------------------------------------------------------------------------------------------------------------AGTTCAGCCATTCCTTCAGTGAGGTATATTTTCCACGTAACAATGCTGTGGAGTGGAAGCCTCACTGTTCCACATGTGACGTTTGCAATTCATCCAAAAATTGGGGTAAGCGAAAGGGAACAATAAACCAAAACTCTCTCATCAAAAAGAGGAAAATGAGTGTGGAACATGGGAAGAAA-GCAAAAATGGCAAAATCTCACCCCTCTGGAAGAAGACTAGAACCCTGGATCAAATCAAAAACAAGTGCAAACACTTCCACCTTGACTCCAATTTACTGGTTGTTGACTATCCTTCCGATTTCACAAAGTCAGTCACGTGCCAAGTGTGCGAACATATATTGTCTGATCCAGTGCAAACCTCATGCAAGCATTTGTTCTGCAGGATTTGCATCCTCAAATACTTCAAGATCATGGGTTGCTACTGCCCAGCTTGCAGACATACTTGTTTCCCAACAGACCTTGTACCGCCTGTCAAGTCCTTTCTTAACATTTTAAACTCATTGGTGTTAAAGTGCACAGTGACTGGATGTGATGAGGAAATTTTGCTCGCAAAATACTCTCAACATATCTCCAAACATAAAGAAAT-AAGGGTAAAGAGGCATATGTCCATATCAACAAAGGA----------
E__boulengeri_QCAZ42251   AAACTTTAAAGTTATTCAAATAAGGTACAGCCTATTTGAAAAGGAGCAACCTCACTATTGGGTATAAAGTAGGCTTAAAGCAGCCACCTTAACAATAGCGTCAAAGCTT-AAAATCTAACCCATTT--TAAAGAGCAATTCTATATTATAGAAGATTTAATGTTAAAACTAGTAATAAGAGACCTCTCAATGTAAACTTATATCAGCAAGGACATCCCACTGATATTAACGA-TAAGTAAAA-CAGAAAACATTACTTACGTTAACCTTACACAGAACATTTTAAGAAAGATTTAAAGGAAAAGAAGGAACTCGGCAAATACCCGCCTGTTTACCAAAAACATCGCCTCTTG-TATAAGAGGTCCAGCCTGCCCAGTGACGTTCAACGGCCGCGGTATCCTAACCGTGC-AAGGTAGCGTAATCACTTGT-CTTTAAATGAGGACTAGTATGAATGGCCCCACGAG---TACACTGTCTCCTTTTCCTAATCAATGAAACTAATCTTCCCGTGAAGAAGCGGG-AATATAAGACGAGAAGACCCTATGGAGCTTTAAACAGCATATTTA--GTTTTAGGTTGGGGTGACCACGGAGTAAAAAAC-CTCCTATGAAAGCTAAAGCTACCTCTTTA-GCACCAA-AAATTGACTC--ATTGACCCAATT--TTGAT--AAGAACCAAGTTACCCTAGGGATAACAGCGCAATCTACCTAGAG---CCATATCGACAGGTGGGTTTACGACCTCGATGTTGGATCAGGGTATCCTAGTGGTGCAGCCGCTACTGATGGT----------------------------------------------------------------------------------------------------------------------------------------------------------------------------------------------------------------------------------------------------------------------------------------------------------------------------------------------------------------------------------------------------------------------------------------------------------------------------------------------------------------------------------------------------------------------------------------------------------------------------------------------------------------------------------------------------------------------------------------------------------------------------------------------------------------------------------------------------------------------------------------------------------------------------------------------------------------------------------------------------------------------------------------------------------------------------------------------------------------------------------------------------------------------------------------------------------------------------------------------------------------------------------------------------------------------------------------------------------------------------------------------------------------------------------------------------------------------------------------------------------------------------------------------------------------------------------------------------------------GATTCAGCAATTCCTTCAGTGAGGTTTATTTCCCTCGTAATAATGCCGTGGAATGGATGCCACACTGTTCCATATGTGATGTCTGCAATTCCTCTAACAACAGGGGGAAGAGAAAGGGAGCAATGCACCAAAATTCTCTTATCAAAAAGAGAAAAATTAGCGTTGAACGTGGAAAGAAA-ACAAAAACGGAAACATCTCGCCCCTTTGGAAAAAGAATAGGACCCTGAATCAAATTAAGAACAACTGCAAACACATCCATCTTGACTCCAATTTGCTGGTTGTTGACTATCCTTCCGATTTCACCAAGTCAGTCACCTGCCAGGTGTGTGACCACATTCTGTCTGATCCAGTGCAAACATCATGTAAACATTTGTTCTGCAGGATTTGCATCCTCAAATACTTCAAAGT-ATGGGTTGTTACTGCCCATCTTGTAGACATACTTGTTTCCCAACGGACCTTACCACACCCGTGAAGTCCTTTCTTAATATCTTAAACTCTTTAGTTTTAAAGTGCACCGTGACCGGATGTGATGAGGAAATCCAACTTGGAAAATACTCTCAACATATCTCCAAACATAAAGAAAT-AAAGGTAAAGAGGCCTATGCCCATATCAACAAAGGGGGAAGA----
N__elassodiscus_QCAZ52495   AAACTTTAGAGTTATTCAAACAAGGTACAGCTTATTTGACCAGGACCAACCTATCTAATGGGTAATAAGTAGGCCTAAAGCAGCCACC--TAAAAAAGCGTCAAAGCTTACCAATAACAACCCTTCAATACTGAATACTTCTATACTATAGAACTTTTTATGTTAAAACTAGTAACAAGAAGCCTCTCAATGCAAGCTTAAATCATATGTACCCCT------ACGATAATAATAGAATAGAACCAGAAAATTCTATT-CTATTAACCTAACACAGAGCATCAAGAGAAAGATTAAAAGAAAAAGAAGGAACTCGGCAAAAGCCCGCCTGTTTACCAAAAACATCGCCTCCCG-TATGAGAGGTCCAGCCTGCCCAGTGACGTTCAACGGCCGCGGTATCCTAACCGTGC-AAGGTAGCGTAATCACTTGT-TTTTAAATAAAGACTAGTATGAAAGGCACCACGAAG--CTAACTGTCTCCTTTTTCCAATCAATGAAACTAATCTCCTCGTGAAAAAGCGAG-GATATTAGACGAGAAGACCCTATGGAGCTTTAAACAAGCCAATTAA-GTTTTAGGTTGGGACGACCACGGAGAAAAAATC-CTCCCTTGAAATCAAAAGCTACAACTTTA-GAATCAA-AAATTGACCT--ATTGACCCAATA--TTGAT--AAGAACCAAGTTACCCTAGGGATAACAGCGCAATCCGCTTAGAG---CCCTATCGACAAGCGGGTTTACGACCTCGATGTTGGATCAGGGTATCCTAGTGGTGCAGCCGCTACTAAAGGT------------------------------------CTT----TCAC---GGA---AGGGGCTGGTATCAGGCAC--------GCCCATTACACCTAGCCTCGCCACACCCTCAAGGG---TCAGCAGTGACCAACATTAATTATAAACGTCAGTTTGATCTAGTTAA-GTATACAGAGCCGGCAAATCTGGTGCCAGCCGCCGCGGTTACACCA--GGACTCAAATTGATT-----CGGCGTAAAGCGTGATTAAATAA-----------TAGAATCAAACTTGAACTAAGCTGT---ACG-----TGTCAAG-AACCC------CGAAAGTTATTCTAATA--ACCCACTTGAACTCAC-ACAACTGGGGTACAAACTAGGATTAGATACCCTACTATGCCCAGTCGTAAACTTTAACTTAC---------ACGCCTGGGTACTACGAGC-CAAGCTTAAAACCCAAAGGACTTGACGGTACCCCACATCCACCTAGAGGAGCCTGTCCTATAATCGATAACCCCCGCTAAACCTCACCACTTTTAG----TCAGCCTGTATACTTCCGTCGTCAGCTCACCCCATCAGGG-----AGTGAGCCCAACG--------CCAA-ACGTCAGGTCCAAGTGCAGC-AATAAAGTGG-AAGAGATGGGCTACACTCTCTA---TAGA-AAAAAC-AAATT-CCTGCAGAAAGA------AAAGGCGGATTTAGTAGT--AAAAG-GAACATGATATCCTTTTTAA---GGCTCTGGGGTGTGTACACACCGCCCGTCACCCTCTTC----------------------------------------------------------------------------------------------------------------------------------------------------------------------------------------------------------------------------------------------------------------------------------------------------------------------------------------------------------------------------------------------------------------------------------------------------------------------------------------------------------------------------------------------------------------------------------------------------------------------------------------------------------------------------------------------------------------------------------------------------------------------------AATTCAACAATTCCTCCAGTGAGGTTTATTTCCCGCGTAACAATGCTGTGGAGTGGAAGTCTCACTGTTCCGAATGTGATGTTTGCAATTCCTCCAAAAATTGGGGTAAGCGAAAGGGAACAATGCACCAAAACTCTCTCATCAAAAAGAGGAAACTCAATGTGGAACATGGAAAGAAA-AC---AATAGAAAAATCTCACCCCTCTGGAAGAAGAATAGGACCCTGAATCAAATCAAGAACAATTGCAAACACTTCCACCTTGACTCCAATTTACTGGTCATTGACTATCCATCTGATTTTACGAAGTCGATCACATGCCAGGTGTGTGAACACATATTGTCTGATCCAGTGCAAACCTCATGTAAACATTTGTTCTGCAGGATTTGCATCCTCAAATACTTCAAGATCATGGGTTGCTACTGCCCATCTTGCAGACACACTTGTTTCCCAACGGACCTTGCACCACCCGTGAAGTCCTTTCTTAACATTTTAAACTCCTTGGTCTTAAAGTGCACCGTGACAGGATGTGATGAGGAAATCCTGCTTGGAAAATACTCTCAACATATCTCCAAGCATAAAGAAAT-AAAGGCAAAGATGCCTATGCCCATATCAACAAAGGAGGA-------
P__academicus_IIAP1624   -----------------------------------------------------------------------------------------------------------------------------------------------------------------------------------------------------------------------------------------------------------------------------------------------------------------------------------------------------------------CATAAGAGGTCCAGCCTGCCCAGTGATATTCAACGGCCGCGGTATTCTAACCGTGC-AAGGTAGCGTAATCACTTGT-TTCTAAATAAAGACCAGTATGAAAGGCATCACGAGA--TTAGCTGTCTCCTCTTTCCAATCAGTGAACCTAATCTCCCCGTGAAGAAGCGGG-GATATAAGACGAGAAGACCCTGTGGAGCTTAAAACAGCATGATTAATGTTTTTGGTTGGGGTGACCGCGGAGAAAAAATC-CTCCCATGAAAACAAAAGTTACAACTTTA-GTATCAA-AAATTGACAT--ATTGACCCAATA--TTGAT--AAGAACCAAGTTACCCCAGGGATAACAGCACAATCCACTTAGAG---CCCTATCGACAAGTGGGCTTATGACCTCGATGTTGGATCGGGATATCCTAGTGGTGCAGCCGCTACTAAAGGT--------------------------------------------------------------------------------------------------------------------------------------------------------------------------------------------------------------------------------------------------------------------------------------------------------------------------------------------------------------------------------------------------------------------------------------------------------------------------------------------------------------------------------------------------------------------------------------------------------------------------------------------------------------------------------------------------------------------------------------------------------------------------------------------------------------------------------------------------------------------------------------------------------------------------------------------------------------------------------------------------------------------------------------------------------------------------------------------------------------------------------------------------------------------------------------------------------------------------------------------------------------------------CCCTCCTCTTGCTGCCAACTTATCCCACGCGGGCCCTTCTGTAGACTTAACTATCTTCTCTCT-CACCTAGC-GGT---TCTTCA-TTCTCGG-GCAATTAACTTCATTACTACA----GTAACATAAAACCCCCATCCT---ACACAATACCAAACCCCT-TATTCGT-TGATCAG-TCTTATCACTGCCGT-CTCTTATTGCTCTC-CTTCC-GTCTTAGCTGCAGGAATCACTATGCTCT--ACAGACCGCAATCTAAACACTTCC-TTTTTCGACCCCGGCGG--TGGGGGGACCC-GTCCT-TATCAGCACCTATTTTGA----------------------------------------------------------------------------------------------------------------------------------------------------------------------------------------------------------------------------------------------------------------------------------------------------------------------------------------------------------------------------------------------------------------------------------------------------------------------------------------------------------------------------------------------------------------------------------------------------------------------------------------------------------
P__acatallelus_UVC15863   -------------------------------------------------------------------------------------------------------------------------------------------------------------------------------------------------------------------------------------------------------------------------------------------------------------------------------------------------------CGCCTCTTG-TATAAGAGGTCCAGCCTGCCCAGTGACGTTCAACGGCCGCGGTATCCTAACCGTGC-AAGGTAGCGTAATCACTTGT-TCCTAAATAGAGACCAGTATGAAAGGCATCACGAGG--TAAACTGTCTCCTTTCCCTAATCAGTGAACCTAATCTCCCCGTGAAGAAGCGGG-GATATAAGACGAGAAGACCCTATGGAGCTTTAAACAGCATAATTGATGTTTTTGGTTGGGGTGACCGCGGAGAAAAAATC-CTCCCATGAAAACAGAAGCCACAACTTTA-GTATCCA-AAATTGACAT--ATTGACCCAATA--TTGAT--AAGAACCAAGTTACCCTAGGGATAACAGCGCAATCCACTTAGAG---CCCTATCGACAAGTGGGCTTACGACCTCGATGTTGGATCGGGGTATCCTAGTGGTGCAGCCGCTACTAAGGGT-----------------------------------------------------------------------------------------------------------------------------------------------------------------------------------------------------------------------------------------------------------------------------------------------------------------------------------------------------------------------------------------------------------------------------------------------------------------------------------------------------------------------------------------------------------------------------------------------------------------------------------------------------------------------------------------------------------------------------------------------------------------------------------------------------------------------------------------------------------------------------------------------------------------------CACCCT-TACCTTGTATTCGGAGCCTGGGC--GGATAGTGG--ACCGCTCTTAGCCT-TTAATCCGAGCTGAGCTAAGTCAACC-GGCTC-CTTCTGGG--ATGACCAGATCTATAATGTAATTGTAACAGCGCATGCCTTTGTTATAATTTTCTTCATAGTTATGCC-GT-ATAATC-GGGG-TTCGG-AACTGACTTGTCCCACTGATAATCGGAGCCCC-GACATAGCCTTCCCTCGAATGAACAACATGAGCTTCTGACTCCTACCCCCATCATTTCTCCTCCT-CTTGCCTCCGCGGG---TGAAGCCGG-GC-GGCAC-GGCTGAACTGT-TACCCCCCTCTCGCAGCCAATCTAGCCCATTCAGGCCCCTCAGTTGACTTAACCATCTTCTCCCT-CATTTGGC-GGT---TCGTCA-TTTTAGG-GCCATTAATTTTATCACGACA----TTAACATGAAATCTCCCTCCT---ACCCAGTACCAAACCCCC-TATTTGT-TGATCAG-TCTAATTACCGCAGT-TTATTACTCCTTTC-CTCCC-GTTCTAGCCGCTGGAATTACAATGTTCT--ACGGACCGAAACTTAAATACTTCA-TTTTTTGACCCAGCAGG--GGGGGAGACCC-GTTCT-TACCAACACCTATTT-------------------------------------------------------------------------------------------------------------------------------------------------------------------------------------------------------------------------------------------------------------------------------------------------------------------------------------------------------------------------------------------------------------------------------------------------------------------------------------------------------------------------------------------------------------------------------------------------------------------------------------------------------------
P__acatallelus_UVC15914   -------------------------------------------------------------------------------------------------------------------------------------------------------------------------------------------------------------------------------------------------------------------------------------------------------------------------------------------------------CGCCTCTTG-TATAAGAGGTCCAGCCTGCCCAGTGACGTTCAACGGCCGCGGTATCCTAACCGTGC-AAGGTAGCGTAATCACTTGT-TCCTAAATAGAGACCAGTATGAAAGGCATCACGAGG--TAAACTGTCTCCTTTCCCTAATCAGTGAACCTAATCTCCCCGTGAAGAAGCGGG-GATATAAGACGAGAAGACCCTATGGAGCTTTAAACAGCATAATTGATGTTTTTGGTTGGGGTGACCGCGGAGAAAAAATC-CTCCCATGAAAACAGAAGCCACAACTTTA-GTATCCA-AAATTGACAT--ATTGACCCAATA--TTGAT--AAGAACCAAGTTACCCTAGGGATAACAGCGCAATCCACTTAGAG---CCCTATCGACAAGTGGGCTTACGACCTCGATGTTGGATCGGGGTATCCTAGTGGTGCAGCCGCTACTAAGGGT-----------------------------------------------------------------------------------------------------------------------------------------------------------------------------------------------------------------------------------------------------------------------------------------------------------------------------------------------------------------------------------------------------------------------------------------------------------------------------------------------------------------------------------------------------------------------------------------------------------------------------------------------------------------------------------------------------------------------------------------------------------------------------------------------------------------------------------------------------------------------------------------------------------------------CACCCT-TACCTTGTATTCGGGGCCTGGGC--GGATAGTGG--ACCGCTCTTAGCCT-TTAATCCGAGCTGAGCTAAGTCAACC-GGCTC-CTTCTGGG--ATGACCAGAT-TATAATGTAATTGTAACAGCGCATGCCTTTGTTATAATTTT-TTCATAGTTATGCC-GT-ATAATC-GGGG-TTCGG-AACTGACTTGTCCCACTGATAATCGGAGCCCC-GACATAGCCTTCCCTCGAATGAACAACATGAGCTTCTGACTCCTACCCCCATCATTTCTCCTCCT-CTTGCCTCCGCGGG---TGAAGCCGG-GC-GGCAC-GGCTGAACTGT-TACCCTCCTCTCGCAGCCAATCTAGCCCATTCAGGCCCCTCAGTTGACTTAACCATCTTCTCCCT-CATTTGGC-GGT---TCGTCA-TTTTAGG-GCCATTAATTTTATCACGACA----TTAACATGAAATCTCCCTCCT---ACCCAGTACCAAACCCCC-T-TTTGT-TGATCAG-TCTAATTACCGCAGT-TTATTACTCCTTTC-CTCCC-GTTCTAGCCGCTGGAATTACAATGTTCT--ACGGACCGAAACTTAAATACTTCA-TTTTTTGACCCAGCAGG--GGGGGAGACCC-GTTCT-TACCAACACCTATTT-------------------------------------------------------------------------------------------------------------------------------------------------------------------------------------------------------------------------------------------------------------------------------------------------------------------------------------------------------------------------------------------------------------------------------------------------------------------------------------------------------------------------------------------------------------------------------------------------------------------------------------------------------------
P__acerus_KU217786   AA-CTTTAGAGCAATTCAAATGAGGTACAGCCCATCTGAACAGGATCAACCTTA-TTACGGGTAAAAAGTAGACCTAAAGCAGCCACCTTTTAAAAAGCGTCAAAGCTTAAAAATATGAACCCTTTAATACTGAGAACTTCTATAATATAGAACCTTTTATGCTAAAACTAGTAACAAGAGACCTCTCAATGCAAACATAAGCCAGCAAGAACCCATCACTGGCAATAACAGAAAAGTAGAA-CAGAAAACCCTAC-ACTGTTAACCTTACACAGAGCATTTCAAGAAAGATTAAAAGAAAAAGAAGGAACTCGGCAAATACTCGCCTGTTTACCAAAAACATCGCCTCTTG-CCTAAGAGGTCCAGCCTGCCCAGTGACGTTCAACGGCCGCGGTATCCTAACCGTGC-AAGGTAGCGTAATCACTTGT-TTCTAAATAAAGACCAGTATGAATGGCATCACGAAG--TAAACTGTCTCCTTTTTCTAATCAGTGAACCTAATCTCCCCGTGAAGAAACGGG-GATATAAGACGAGAAGACCCTATGGAGCTTTAAACAGCATGTTTAAAGTTTTTGGTTGGGGTGACCGCGGAGAAAAAATC-CTCCCATGAAAACAAAAGTTACAACTTTA-ATATCAA-AAATTGACAT--ATTGACCCAACA--TTGAT--AAGAACCAAGTTACCCTAGGGATAACAGCGCAATCCACTTAGAG---CCCTATCGACAAGTGGGCTTACGACCTCGATGTTGGATCGGGG-ATCCAAGTGGCGCAGCCGCTAATAAAGGT-----------------GCACACCCGTGAAAACGCCCTT----TCCCC--GAA---AGGAGCTGATATCAGGCAC--------GCCCAAAACATCTAGCCCCGCCACACCCTCAAGGG---TCAGCAGTGATTAACATTAATAATAAACGTAAGTTTGACCTAGCCAATGTAAATAGAGCCGGCTAATCTGGTGCCAGCCGCCGCGGTTACACCA--GGGCTCAAATCGATT-----CGGCGTAAAGCGTGATTAAAGAA-----------TGGGGTTAAACTTAAACTAAGCTGT---ACG-----TGTTAAG-AATCC-----TCGAAAGATACCCCAACC--ATCAACTTGAACTCAC-ACAGCTAGGACACAAACTGGGATTAGATACCCCACTATGCCTAGCCGTAAACTTTAACTTAC---------TCGCCAGGGAACTACGAGC-AAAGCTTAAAACCCAAAGGACTTGACGGTACTCCACATCCCTCTAGAGGAGCCTGTCCTATAACCGATAATCCCCGTTCAACCTCACCATTTCTAG----TCAGCCTGTATACTTCCGTCGCCAGCCTACCGCGTGAGCG-----AGTAAGCTTAATG--------CCAA-ACGTCAGGTCAAAGTGCAGC-AATGAAATGG-AAGAGATGGGCTACACTCTCTA---TAGA-AAACACAAAAGA-TATGTGAAATCG------AAAGGTGGATTTAGCAGT--CAGAG-AAATAGAGTGTTCCTCTTAA---GGCACTGGAGTGTGTACACACCGCCCGTCACCCTCTTCGACAG--------AAGTATTTAACAA--------------GAAGAGGCAAGTCGTGACATGGTAAGTATACCGGAAGGTATG---------------------------------------------------------------------------------------------------------------------------------------------------------------------------------------------------------------------------------------------------------------------------------------------------------------------------------------------------------------------------------------------------------------------------------------------------------------------------------------------------------------------------------------------------------------------------------------------------------------------------------------------------------------------------------------------------------------------------------------------------------------------------------------------------------------------------------------------------------------------------------------------------------------------------------------------------------------------------------------------------------------------------------------------------------------------------------------------------------------------------------------------------------------------------------------------------------------------------------------------------------------------------------------------------------------------------------------------------
P__achatinus_AJC0573   -------------------------------------------------------------------------------------------------------------------------------------------------------------------------------------------------------------------------------------------------------------------------------------------------------------------------------------------------------CGCCTCTTG--ATAAGAGGTCCAGCCTGCCCAGTG--GTTCAACGGCCGCGGTATACTAACCGTGC-AAGGTAGCGTAATCACTTGT-TTATAAATAAAGACTAGTATGAAAGGCACCACGAGA--TAAACTGTCTCCTTTTTCCAATCCGTGAACCTAATATTTCCGTGAAGAAGCGGA-AATATAAGACGAGAAGACCCTATGGAGCTTTAAACA-CATGATTAATGTTTTTGGTTGGGGTGACTGCGGAGAAAACACC-CTCCCATGAAAACAAAAGCCACAGCTTTA-GTATCAA-AAATTGACAC--ATTGACCCAATA--TTGAT--AAGAACCAAGTTACCCTAGGGATAACAGCGCAATCCACTTAGAG---CCCTATCGACAAGTGGGCTTACGACCTCGATGTTGGATCAGGGTATCCTAGTGGTGCAGCAGCTACTAAAGGC-----------------------------------------------------------AGCTGATATCAGGCAC--------GCCCAAAACATCTAGCCATGCCACACCCACAAGGG---TCAGCAGTGATTAACATTAAAAATAAACGTCAGTTTGATTTAGTTAATGAAAATAGAGCCGGCCAAGCCGGTGCCAGCCGCCGCGGTTAAACCA--GGGCTCAAGTTGATT-----CGGCGTAAAGCGTGATTAAAG-------------TGGGGTTGAAATTAAACTAGGCTGT---AAG-----TGTTAAG-AATCC-----CCGAAAGAAACCCC-ATA--ACCAACTTGAATTCAC-ACAGCTGGTGCACAAACTGGGATTAGGTACCCCACTATGACTAGCCGTAAAC--TAATTTA--------------CAGGGAACTACGAGC-AAAGCTTAAAACCCAAAGGACTTGACGGTACCCCATATCCCCCTAGAGGAGCCTGTACCATAACCGATAACCCACGTTTAACCCAACCATTT--------GCAGCCTGTATACTTCCGTCGTCAGCTTGCCGCATGAGCG-----AGCGAGCCTAATG---------CAA-ACGTCAGGTCAAAGTGCAGC-AATAAGATGG-AGGAGATGGGCTACACTTTCTA---TAGA-AAAAACGAAAGA-TAAATGAAA-CA------GAAGGTGGATTTAGCAGT--AAGGA-AAATAAAGTACTTCCCTTAA---GGCATCGGGGTATGTACACACCGCCCGTCACCCTCTTC---------------------------------------------------------------------------------------TT-TACCTGGTATTCGGAGCCTGGGC--GGGTAGTGG--ACTGCCCTTAGCCT-CTCATTCGAGCTGAGCTTAGCCAACC-GGCTC-CTGCTGGG--ATGATCAAGTTTATAACGTTATTGTTACTGCTCACGCCTTCATTATAATTTTTTTTATAGTTATACC-AT-ATAATC-GGGG-TTTGG-AACTGATTAGTCCCCTTAATGATCGGAGCACC-GACATAGCTTTTCCACGAATAAATAATATAAGCTTTTGACTTCTCCCACCATCATTTTTACTACT-CTTGCCTCTGCGGA---TGAATCTGG-GC-GGAAC-GGCTGAACCGT-TACCCACCCCTTGCTGCAAATCTTGCACACGCAGGCCCATCCGTAGACTTAACTATCTTCTCCCT-CATTTAGC-GGT---TCCTCA-TTCTAGG-GCCATTAATTTTATTACTACA----TCAACATAAAACCACCCTCCT---ACTCAATATCATACCCCC-TATTCGT-TGATCCG-TTTGATCACAGCCGT-CTTCTTCTTCTTTC-CTCCC-GTATTAGCGGCAGGGATTACTATACTCT--ACTGATCGGAATTTAAACACTTCA-TTCTTTGAC-----------------------------------------------AATTTAGCAATTCTTCCAGTGAGGTTTATTTTCCCCGTAACAATGCTGTGGACTGGAAGCCTCACTGTTCCAAATGTGATGTTTGCAGTTCCTCCAAAAATTGGGGTAAGAGAAAGACAACAATGCCCCAAAACTCTCTTATCAAAAAGAGGAAACTCAATGTGAAACATAGAAAGGAA-ACAAAAATGGAAAACTCTCCCCCCTCTGGAAGAAAAATAAGACTCTGAATCAAATCAGGAACAAGTGCAAACAAATCCACCTTGATTCCAACTTACTGGTTGTTGACTATCCTTCTGATTTTACTAAGTCGTTCACATGCCAGGTGTGTGAGCACATATTGTCTGATCCAGTGCAAACTTCATGCAAACATTTGTTCTGCAGGATTTGCATTCTCAAATACTTCAAGATTATGGGTTGCTACTGCCCATCTTGCAGACACACGTGCTTCCCAACGGATCTTGCACCACCTGTGAAGTCATTTCTTAACATTTTAAACTCCTTAGTCTTAAAGTG-GCAGTGACCGGATGTGATGAGGAAATCCTGCTTGGAAAATACTCCCAACATATTATTAAACATAAAGAAAT-AAAGGTAAAGATGCTTACGCTCCTATCAACAAAGGA----------
P__achatinus_UVC15867   -------------------------------------------------------------------------------------------------------------------------------------------------------------------------------------------------------------------------------------------------------------------------------------------------------------------------------------------------------CGCCTCCTG-CATAAGAGGTCTAGCCTGCCCAGTGACGTTCAACGGCCGCGGTATCCTAACCGTGC-AAGGTAGCGTAATCACTTGT-TTTTAAATAAAGACTAGTATGAATGGCACCACGAGA--TAAGCTGTCTCCCCTTTCTAATCAGTGAACCTAATATCCCCGTGAAGAAGCGAG-GATATAAGACGAGAAGACCCTATGGAGCTTTAAACA-CATAATTAATGTTTTTGGTTGGGGTGACCGCGGAGAATAAATC-CCCCCATGATAACAAAAGCCACAGCTTTA-GTACCAA-AAATTGGCAT--ATTGACCCAATA--TTGAC--AAGAACCAAGTTACCCTAGGGATAACAGCGCAATCCACTTAAAG---CCCTATCGACAAGTGGGCTTACGACCTCGATGTTGGATCAGGGTATCCTGGTGGTGCAGCCGCTACTAAGGGC-----------------------------------------------------------------------------------------------------------------------------------------------------------------------------------------------------------------------------------------------------------------------------------------------------------------------------------------------------------------------------------------------------------------------------------------------------------------------------------------------------------------------------------------------------------------------------------------------------------------------------------------------------------------------------------------------------------------------------------------------------------------------------------------------------------------------------------------------------------------------------------------------------------------------CACCCT-TATTTAATATTTGGGGCCTGAGC--GGGCAGTGG--ACTGCCCTAAGTCT-CTCATTCGCGCCGAACTCAGCCAACC-GGCTC-CTCCTGGG--ATGACCAAGTTTATAACGTCATTGTCACCGCTCACGCCTTCGTTATAATCTTCTTCATGGTTATACC-AT-ATAATC-GGGG-TTCGG-AACTGACTCATCCCATTAATGATCGGAGCCCC-GACATGGCCTTTCCCCGCATGAACAACATAAGCTTTTGACTTCTACCACCATCATTCCTCCTGCT-CTCGCCTCCACGGG---TGAATCCGG-GC-GGAAC-GGCTGAACTGT-TACCCCCCCCTTGCCGCCAACCTAGCTCACGCGGGCCCCTCAGTAGACTTAACTATCTTTTCCCT-CACCTCGC-GGT---TCTTCA-TCCTGGG-GCTATTAATTTTATTACAACA----TTAACATAAAACCCCCCACGT---TCTCAATACCAAACCCCC-TATTTGT-TGATCCG-TCTAATTACTGCCGT-CTTCTTCTACTTTC-CTCCC-GTCTTGGCCGCAGGTATTACTATACTCT--ACAGACCGAAACCTAAACACCTCA-TTCTTTGACCCCGCCGG--AGGGGTGACCC-ATTCT-TACCAACACCTCTTT-------------------------------------------------------------------------------------------------------------------------------------------------------------------------------------------------------------------------------------------------------------------------------------------------------------------------------------------------------------------------------------------------------------------------------------------------------------------------------------------------------------------------------------------------------------------------------------------------------------------------------------------------------------
P__achatinus_UVC15953   -------------------------------------------------------------------------------------------------------------------------------------------------------------------------------------------------------------------------------------------------------------------------------------------------------------------------------------------------------CGCCTCTTG-CATAAGAGGTCCAGCCTGCCCAGTGACGTTCAACGGCCGCGGTATATTAACCGTGC-AAGGTAGCGTAATCACTTGT-TTATAAATAAAGACTAGTATGAAAGGCACCACGAGA--TAAACTGTCTCCTTTTTCCAATCCGTGAACCTAATATTTCCGTGAAGAAGCGGA-AATATAAGACGAGAAGACCCTGTGGAGCTTTAAACA-CATGATTAATGTTTTTGGTTGGGGCGACTGCGGAGAAAACACC-CTCCCATGAAAACAAAAGCCACAGCTTTA-GTATCAA-AAATTGACAC--ATTGACCCAATA--TTGAT--AAGAACCAAGTTACCCTAGGGATAACAGCGCAATCCACTTAGAG---CCCTATCGACAAGTGGGCTTACGACCTCGATGTTGGATCAGGGTATCCTAGTGGTGCAGCAGCTACTAAAGGC-----------------------------------------------------------------------------------------------------------------------------------------------------------------------------------------------------------------------------------------------------------------------------------------------------------------------------------------------------------------------------------------------------------------------------------------------------------------------------------------------------------------------------------------------------------------------------------------------------------------------------------------------------------------------------------------------------------------------------------------------------------------------------------------------------------------------------------------------------------------------------------------------------------------------CACCTT-TACCTGGTGTTCGGGGCCTGGGC--GGGTAGTGG--ACTGCCCTTAGCCT-CTCATTCGAGCTGAGCTTAGCCAACC-GGCTC-CTGCTGGG--ATGATCAAGTTTATAACGTTATTGTTACTGCTCACGCCTTCATTATAATTTTTTTTATAGTTATACC-AT-ATAATC-GGGG-TTTGG-AACTGATTAGTCCCCTTAATGATTGGGGCACC-GACATAGCTTTTCCACGAATAAATAATATAAGCTTTTGACTTCTCCCGCCATCATTTTTACTACT-CTTGCCTCTGCGGA---TGAATCTGG-GC-GGAAC-GGCTGAACCGT-TACCCACCCCTTGCTGCAAATCTTGCTCACGCAGGCCCATCCGTAGACTTAACTATCTTCTCCCT-CATTTAGC-GGT---TCCTCA-TTCTAGG-GCCATTAATTTTATTTCTACA----TCAACATAAAACCGCCCTCCT---ACTCAATATCATACCCCT-TATTCGT-TGATCAG-TTTGATCACAGCCGC-CTTCTTCTTCTTTC-CTCCC-GTACTAGCAGCAGGAATTACCATACTCT--ACTGATCGGAATTTAAACACTTCA-TTCTTTGACCCTGCTGG--GGGGGAGACCC-ATTCT-TACCAACACCTTTTC-------------------------------------------------------------------------------------------------------------------------------------------------------------------------------------------------------------------------------------------------------------------------------------------------------------------------------------------------------------------------------------------------------------------------------------------------------------------------------------------------------------------------------------------------------------------------------------------------------------------------------------------------------------
P__achuar_QCAZ25273   -------------------------------------------------------------------------------------------------------------------------------------------------------------------------------------------------------------------------------------------------------------------------------------------------------------------------------------------------------------------------------------CAGTGACGTTCAACGGCCGCGGTATTCTAACCGTGC-AAGGTAGCGTAATCACTTGT-TCCTAAATAGAGACCTGTATGAAAGGCATCACGAGG--TTAGCTGTCTCCTGTTTCTGATCAGTGAAACTAATCTCCTCGTGATAAAGCGAA-GATATAAGACGAGAAGACCCTATGGAGCTTAAAACAGCATAATTGGTGTTTTTGGTTGGGGTGACCGCGGAGAAAAAATC-CTCCCATGAAAACTAAAGTTACAACTTTA-GTATCAA-AAATTGACAT--A-TGACCCAATA--TTGAT--AAGAACTAAGTTACCCTAGGGATAACAGCACAATCCACCTAGAG---CCCTATCGACAGGTGGGCTTATGACCTCGATGTTGGATTAGGGCATCCTAGTGGTGCAGCCGCTACTAAAGGT-------------------------------------------------------------------------------------------------------------------------------------------------------------------------------------------------------------------------------------------------------------------------------------------------------------------------------------------------------------------------------------------------------------------------------------------------------------------------------------------------------------------------------------------------------------------------------------------------------------------------------------------------------------------------------------------------------------------------------------------------------------------------------------------------------------------------------------------------------------------------------------------------------------------------------------------------------------------------------------------------------------------------------------------------------------------------------------------------------------------------------------------------------------------------------------------------------------------------------------------------------------------------------------------------------------------------------------------------------------------------------------------------------------------------------------------------------------------------------------------------------------------------------------------------------------------------------------------------------------------------------------------------------------------------------------------------------------------------------------------------------------------------------------------------------------------------------------------------------------------------------------------------------------------------------------------------------------------------------------------------------------------------------------------------------------------------------------------------------------------------------------------------------------------------------------------------------------------------------------------------------------------------
P__achuar_QCAZ25457   -------------------------------------------------------------------------------------------------------------------------------------------------------------------------------------------------------------------------------------------------------------------------------------------------------------------------------------------------------------------------------------CAGTGACGTTCAACGGCCGCGGTATTCTAACCGTGC-AAGGTAGCGTAATCACTTGT-TCCTAAATAGAGACCTGTATGAAAGGCATCACGAGG--TTAGCTGTCTCCTGTTTCTGATCAGTGAAACTAATCTCCTCGTGACAAAGCGAA-GATATAAGACGAGAAGACCCTATGGAGCTTAAAACAGCATAATTGGTGTTTTTGGTTGGGGTGACCGCGGAGAAAAAATC-CTCCAATGAAAACTAAAGTTACAACTTTA-GTATCAA-AAATTGACAT----TGACCCAATA--TTGAT--AAGAACTAAGTTACCCTAGGGATAACAGCACAATCCACCTAGAG---CCCTATCGACAGGTGGGCTTATGACCTCGATGTTGGATTAGGGCATCCTAGTGGTGCAGCCGCTACTAAAGGT-----------------------------------------------------------------TATCAGGCGC--------GCCCAAAACACCTAGCTACGCCACACCC---AGGG---TCAGCAGTGATTAACCTTAAA-ATAAACGTCAGTTTGATTTAGCCAG-GAAAACAGGGCCGGCCAATGTGGTGCCAGCCGCCGCGGTTACACCA--AGACTCAAGTTGAT------CGGCGTAAAGCGTGATTAAAG----------------GGTCAAACTTAAATTAGACTGT---ACG-----TATTAA---ACCC-----TCGAAAGATACCCCAAC---AACCACTTGAATTCAC-ACAACTAAGACACAAACTGGGATTAGATACCCCACTATGCTTAGTCGCAAACTATAACTT-----------CCGCCAGGGAACTACGAGC-AAAGCTTAAAACCCAAAAGACTTGACGGTGCCCCATATCCTTCTAGAGGAGCCTGTCCTATAATCGATGATCCCCGTTCAACCTCACCATTTTTAG-----CAGCCTGTATACTTCCGTCGCCAGCTTACCGCGTGAGCG-----AGTAAGCTTAATG--------CCAA-ACGTCAGGTCAAAGTGCAGC-AATAAAATGG-AAGAGATGGGCTACACTTTCT----TAGA-AAATACGAAAAA-CATGTGAAATCA------GAAGGCGGATTTAGCAGT--AAG---AGATAGAATACTTCTCTTAA---GGCCCTGGGGTGTGTACACACCGCCCGTCACCCTCT------------------------------------------------------------------------------------------------------------------------------------------------------------------------------------------------------------------------------------------------------------------------------------------------------------------------------------------------------------------------------------------------------------------------------------------------------------------------------------------------------------------------------------------------------------------------------------------------------------------------------------------------------------------------------------------------------------------------------------------------------------------------------AATTCAACAATTCCTCCAGTGAGGTTTATTTCCCTCGTAACAATGCTGTGGAGTGGAAGCCTCACTGTTCCAAATGTGATGTTTGCAGTT-CTCCAGAA-TTGGGGTAAGAGAAAGACGACAATGCACCAAAACTCTCTTGTCAAAAAGAGGAAACTCAATGTAGAACATAGAAAGAAA-ACAAAAATGGAAAAATCTCCCCCCTCTGGAAGAAGAATAGGACCCTGAATCAAATCAGGAACAAGTGCAAACAATTCCACCTTGATTCCAACTTACTGGTTGTTGACTATCCTTCCGATTTTACAAAGTCGTTCACATGCCAGGTGTGTGAGCACATATTGTCTGATCCAGTGCAAACCTCATGCAAACATTTGTTCTGCAGGATCTGCATCCTCAAATATTTCAAGATTATGGGTTGCTACTGCCCATCTTGTAGACACACTTGCTTCCCAACGGATCTTGTACCACCTGTGAAGTCATTTCTTAACATTTTAAACTCCTTGGTCTTAAAGTGCGTAGTGACCGGATGTGATGAGGAAATCCTGCTGGGAAAATACTCCCAACATATTGCTAAACAT-------------------------------------------------------
P__achuar_QCAZ25463   ----------------------------------------------------------------------------------------------------------------------------------------------------------------------------------------------------------------------------------------------------------------------------------------------------------------------------------------------------------------------GAGGTCCAGCCTGCCCAGTGA-GTTCAACGGCCGCGGTATTCTAACCGTGC-AAGGTAGCGTAATCACTTGT-TCCTAAATAGAGACCTGTATGAAAGGCATCACGAGG--TTAGCTGTCTCCTGTTTCTGATCAGTGAAACTAATCTCCTCGTGACAAAGCGAA-GATATAAGACGAGAAGACCCTATGGAGCTTAAAAC-----AATTGGTGTTTTTGGTTGGGGTGACCGCGGAGAAAAAATC-CTCCAATGAA---TAAAGTTACAACTTTA-GTATCAA-AAATTGACAT----TGACCCAATA--TTGAT--AAGAACTAAGTTACCCTAGGGATAACAGCACAATCCACCTAGAG---CCCTATCGACAGGTGGGCTTATGACCTCGATGTTGGATTAGGGCAT--------------------------------------------------------------------------------------------TATCAGGCGC--------GCCCAAAACACCTAGCTACGCCACACCC---AGGG---TCAGCAGTGATTAACCTTAAA-ATAAACGTCAGTTTGATTTAGCCAG-GAAAACAGGGCCGGCCAATGTGGTGCCAGCCGCCGCGGTTACACCA--AGACTCAAGTTGAT------CGGCGTAAAGCGTGATTAAAG----------------GGTCAAACTTAAATTAGACTGT---ACG-----TATTAA---ACCC-----TCGAAAGATACCCCAAC---AACCACTTGAATTCAC-ACAACTAAGACACAAACTGGGATTAGATACCCCACTATGCTTAGTCGCAAACTATAACTT-----------CCGCCAGGGAACTACGAGC-AAAGCTTAAAACCCAAAAGACTTGACGGTGCCCCATATCCTTCTAGAGGAGCCTGTCCTATAATCGATGATCCCCGTTCAACCTCACCATTTTTAG-----CAGCCTGTATACTTCCGTCGCCAGCTTACCGCGTGAGCG-----AGTAAGCTTAATG--------CCAA-ACGTCAGGTCAAAGTGCAGC-AATAAAATGG-AAGAGATGGGCTACACTTTCT----TAGA-AAATACGAAAAA-CATGTGAAATCA------GAAGGCGGATTTAGCAGT--AAG---AGATAGAATACTTCTCTTAA---GGCCCTGGGGTGTGTACACACCGCCCGTCACCCTCT---------------------------------------------------------------------------------------------------------------------------------------------------------------------------------------------------------------------------------------------------------------------------------------------------------------------------------------------------------------------------------------------------------------------------------------------------------------------------------------------------------------------------------------------------------------------------------------------------------------------------------------------------------------------------------------------------------------------------------------------------------------------------------------------------------------------------------------------------------------------------------------------------------------------------------------------------------------------------------------------------------------------------------------------------------------------------------------------------------------------------------------------------------------------------------------------------------------------------------------------------------------------------------------------------------------------------------------------------------------------------------------------------------------------------------------
P__achupalla_CORBIDI12183   --------------------------------------------------------------------------------------------------------------------------------------------------------------------------------------------------------------------------------------------------------------------------------------------------------------------------------------------------------------------------TCCAGCCTGCCCAGTGACGTTCAACGGCCGCGGTATTCTAACCGTGC-AAGGTAGCGTAATCACTTGT-TTCTAAATAAAGACCAGTATGAAAGGCATTACGAGG--TAAACTGTCTCCTTTTTCTAATCAGTAAACCTAATCTCCCCGTGAAGAAGCGGG-GATATAAGACGAGAAGACCCTATGGAGCTTTAAACAGCATAATTAA-GTTTTTGGTTGGGGTGACCGCGGAGAAAAAATC-CTCCCATGAAAGCAAAAGCTACAACTTTA-GCATCAA-AAATTGACAT--ATTGACCCAATA--TTGAC--AAGAACCAAGTTACCCTAGGGATAACAGCGCAATCCACTTAGAG---CCATATCGACAAGTGGGCTTACGACCTCGATGTTGGATCGGGGTATCCTAGTGGTGTAGCCGCTACTAAA----------------------------------------------------------------------------------------------------------------------------------------------------------------------------------------------------------------------------------------------------------------------------------------------------------------------------------------------------------------------------------------------------------------------------------------------------------------------------------------------------------------------------------------------------------------------------------------------------------------------------------------------------------------------------------------------------------------------------------------------------------------------------------------------------------------------------------------------------------------------------------------------------------------------------------------------------------------------------------------------------------------------------------------------------------------------------------------------------------------------------------------------------------------------------------------------------------------------------------------------------------------------------------------------------------------------------------------------------------------------------------------------------------------------------------------------------------------------------------------------------------------------------------------------------------------------------------------------------------------------------------------------------------------------------------------------------------------------------------------------------------------------------------------------------------------------------------------------------------------------------------------------------------------------------------------------------------------------------------------------------------------------------------------------------------------------------------------------------------------------------------------------------------------------------------------------------------------------------------------------------------------------------
P__achupalla_MUBI17604   --------------------------------------------------------------------------------------------------------------------------------------------------------------------------------------------------------------------------------------------------------------------------------------------------------------------------------------------------AACATCGCCTCTTG-CATAAGAGGTCCAGCCTGCCCAGTGACGTTCAACGGCCGCGGTATTCTAACCGTGC-AAGGTAGCGTAATCACTTGT-TTCTAAATAAAGACTAGTATGAAAGGCATCACGAGG--TAAACTGTCTCCTTTTTCTAATCAGTAAACCTAATCTCCCCGTGAAGAAGCGGG-GATATAAGACGAGAAGACCCTATGGAGCTTTAAACAGCATGATTAA-GTTTTTGGTTGGGGTGACCGCGGAGAAAAAATC-CTCCCATGAAAACAAAAGCCACAACTTTA-ACATCAA-AAATTGACAT--ATTGACCCAACA--TTGAT--AAGAACCAAGTTACCCTAGGGATAACAGCGCAATCCACTTAGAG---CCTTATCGACAAGTGGGCTTACGACCTCGATGTTGGATCGGGGTATCCCAGTGGTGTAGCCGCTACTAAAGGT-------------------------------------------------------------------------------------------------------------------------------------------------------------------------------------------------------------------------------------------------------------------------------------------------------------------------------------------------------------------------------------------------------------------------------------------------------------------------------------------------------------------------------------------------------------------------------------------------------------------------------------------------------------------------------------------------------------------------------------------------------------------------------------------------------------------------------------------------------------------------------------------------------------------------------------------------------------------------------------------------------------------------------------------------------------------------------------------------------------------------------------------------------------------------------------------------------------------------------------------------------------------------------------------------------------------------------------------------------------------------------------------------------------------------------------------------------------------------------------------------------------------------------------------------------------------------------------------------------------------------------------------------------------------------------------------------------------------------------------------------------------------------------------------------------------------------------------------------------------------------------------------------------------------------------------------------------------------------------------------------------------------------------------------------------------------------------------------------------------------------------------------------------------------------------------------------------------------------------------------------------------------------
P__achupalla_MUBI17605   -------------------------------------------------------------------------------------------------------------------------------------------------------------------------------------------------------------------------------------------------------------------------------------------------------------------------------------------------AAACATCGCCTCTTG-CATAAGAGGTCCAGCCTGCCCAGTGACGTTCAACGGCCGCGGTATTCTAACCGTGC-AAGGTAGCGTAATCACTTGT-TTCTAAATAAAGACTAGTATGAAAGGCATCACGAGG--TAAACTGTCTCCTTTTTCTAATCAGTAAACCTAATCTCCCCGTGAAGAAGCGGG-GATATAAGACGAGAAGACCCTATGGAGCTTTAAACAGCATGATTAA-GTTTTTGGTTGGGGTGACCGCGGAGAAAAAATC-CTCCCATGAAAACAAAAGCCACAACTTTA-ACATCAA-AAATTGACAT--ATTGACCCAACA--TTGAT--AAGAACCAAGTTACCCTAGGGATAACAGCGCAATCCACTTAGAG---CCTTATCGACAAGTGGGCTTACGACCTCGATGTTGGATCGGGGTATCCCAGTGGTGTAGCCGCTACTAAAGGT-------------------------------------------------------------------------------------------------------------------------------------------------------------------------------------------------------------------------------------------------------------------------------------------------------------------------------------------------------------------------------------------------------------------------------------------------------------------------------------------------------------------------------------------------------------------------------------------------------------------------------------------------------------------------------------------------------------------------------------------------------------------------------------------------------------------------------------------------------------------------------------------------------------------------------------------------------------------------------------------------------------------------------------------------------------------------------------------------------------------------------------------------------------------------------------------------------------------------------------------------------------------------------------------------------------------------------------------------------------------------------------------------------------------------------------------------------------------------------------------------------------------------------------------------------------------------------------------------------------------------------------------------------------------------------------------------------------------------------------------------------------------------------------------------------------------------------------------------------------------------------------------------------------------------------------------------------------------------------------------------------------------------------------------------------------------------------------------------------------------------------------------------------------------------------------------------------------------------------------------------------------------------
P__actites_KU217830   AAACTTTAAAGTAATTCAAATAAGGTACAGCCTATTTGAACAGGATCAACCTTACCAACGGGT-AAAAGTGGGCCTAAAGCAGCCATCTTATTAAAAGCGTTAAAGCTTAGAAATATGACCCCTTCACTACTGAGAACTTCTATAATATAGAACCTTTTATGCTAAAACTAGTAACAAGAGACCTCTCTATGCAAGTATAAACCAGAAAGAATTACTCACTGGTATTAACATAAAAATAGAA-CAGAAAACCCTATTAATGTTAATCTAACACAGAGCATCTCAAGAAAGATTAAAAGAAAAAGAAGGAACTCGGCAAATTCCCGCCTGTTTACCAAAAACATCACCTCTTG-CATAAGAGGCCCAGCCTGCCCAGTGACGTTTAACGGCCGCGGTACCCTAACCGTGC-AAGGTAGCGTAATCACTTGT-CTATAAATGAGGACTAGTATGAAAGGCTTCACGAGG--TAAGCTGTCTCCTTTCTCTAATCAGTAAACCTAATCTCCCCGTGAAGAAGCGGG-GATATAAGACGAGAAGACCCCATGGAGCTTTAAACAGCAT-GTTAATGTTTTTGGTTGGGGTGACCGCGGGGAATAAATC-CCCCCATGAAAACTAAAGCCACAACTTTA-GTATCAG-AAACTGACAT--TTTGACCCAATT--TTGAT--AAGGACCAAGTTACCCTGGGGATAACAGCGCAATCCACCTAGAG---CCTTATCGACAGGTGGGCTTACGACCTCGATGTTGGATCAGGGTATCCTGGTGGTGTAGCCGCTACCAACGGTTACACATGCAAGTCTCCGCACACCTGTGAAAATGCCCTT----CCCCG--GAA---AGGAGCTGATATCAGGCAC--------GCCCAAAACATCTAGCCACGCCACACCCACAAGGG---TCAGCAGTGATTAATATTTTTAATAAACGACAGTTTGATTTAGTTAATGAAAACAGAGCCGGCCAATCTGGTGCCAGCCGCCGCGGTTACACCA--GGGCTCAAATTGATT-----CGGCGTAAAGCGTGATTAAAGAA-----------TAAGGTTAAACTCTAACTAAGCTGT---ACG-----TGTTA-G-AATCT-----ACGAAAGATGCCTTAACC--ACCAACTTGAATTCAC-ACAACTGAGATACAAACTGGGATTAGATACCCCATTATGCTCAGTTATAAACTTTAACTTAC---------TCGCCCGGGAACTACGAGC-AATGCTTAAAACCCAAAGGACTTGACGGTGCCCCATATCCCCCTAGAGGAGCCTGTCCTATAATCGATACTCCCCGTTCTACCCCACCATTTTTAG----TCAGCTTGTATACTTCCGTCAACAGCTTACCGTGTGAACG-----AGTAAGCCCAATG--------CCAA-ACGTCAGGTCAAAGTGCAGC-TATAAAATGG-AAGAGATGGGCTACACTTTCTA---TAGA-AGATACGAAAGT-TATGTGAAACCT------GAAGGCGGATTTAGTAGT--AAAAG-AAATAGCATGTTCTTTTTAA---TGCGCCGGGGCGTGTACACACCGCCCGTCACCCTCTTCGACAA--------AAGTACTTAACAA--------------GAAGAGGTAAGTCGTAACATGGTAAGTATACCGGAAGGTGTA-------------------------------------------------------------------------------------------------------------------------------------------------------------------------------------------------------------------------------------------------------------------------------------------------------------------------------------------------------------------------------------------------------------------------------------------------------------------------------------------------------------------------------------------------------------------------------------------------------------------------------------------------------------------------------------------------------------TGAGGTTTATTTCCCTCGTAACAATGCTGTGGAGTGGAAGGCTCACTGTTCCAAATGTGACGTTTGCAGTTCCTCCAAAAACTGGAGTAAGAGAAAGATGACAATGCACCAAAACTCTCTTATCAAAAAGAGGAAACTCAATGTGGAACATAGA---AAA-ACAAAAATGGAAAAATCTCGCCCCTCTGGAAGAAGAATAAGACCCTGAATCAAATCAGGAGCAAGTGCAAACAAATCCACCTTGATTCCAACTTACTGGTTGTTGACTATCCTTCCGATTTTACAAAGTCGTTCACATGCCAGGTGTGTGAGCACATATTGTCTGATCCAGTGCAAACCTCATGCAAACATTTGTTCTGCAGGATTTGCATCCTCAAATATTTCAAGATTATGGGTTGCTACTGCCCATCTTGCAGACACACTTGCTTCCCAACAGATCTTGCACCACCTGTGAAGTCATTTCTTAACATTTTAAACTCCTTGGTCTTAAAGTGCGCAGTGACCGGATGTGATGAGGAAATCCTGCTTGGAAAATACTCCCAACATATTGCTAAACATAAAGAAAT-AAAGATAAAGATGCTTATGCCCCTATCA------------------
P__actites_QCAZ40400   AAACTTTATAGTAATTCAAATAAGGTACAGCCTATTTGAACAGGATCAACCTTACCAACGGGTAAAAAGTGGGCCTAAGGCAGCCATCTTATTAAAAGCGTTAAAGCTTAGAAATATGACCCCTTCACTACTGAGAACTTCTATAATATAGAACCTTTTATGCTAAAACTAGTAACAAGAGACCTCTCCATGCAAGTATAAACCAGAAAGAATTACTCACTGGTATTAACATAATAATAGAA-CAGAAAACCCTATTAATGTTAACCTAACACAGAGCATCTCAAGAAAGATTAAAAGAAAAAGAAGGAACTCGGCAAATTCCCGCCTGTTTACCAAAAACATCACCTCTTG-CATAAGAGGCCCAGCCTGCCCAGTGACGTTTAACGGCCGCGGTACCCTAACCGTGC-AAGGTAGCGTAATCACTTGT-CTATAAATGAGGACTAGTATGAAAGGCTTCACGAGG--TAAACTGTCTCCTTTCTCTAATCAGTAAACCTAATCTCCCCGTGAAGAAGCGGG-GATATAAGACGAGAAGACCCCATGGAGCTTTAAACAGCAT-GTTAATGTTTTTGGTTGGGGTGACCGCGGGGAATAAATC-CCCCCATGAAAACTAAAGCCACAACTTTA-GTATCAG-AAACTGACAT--TTTGACCCAATT--TTGAT--AAGGACCAAGTTACCCTGGGGATAACAGCGCAATCCACCTAGAG---CCTTATCGACAGGTGGGCTTACGACCTCGATGTTGGATCAGGGTATCCTGGTGGTGTAGCCGCTACTAACGGT------------------------------------------------------------------------------------------------------------------------------------------------------------------------------------------------------------------------------------------------------------------------------------------------------------------------------------------------------------------------------------------------------------------------------------------------------------------------------------------------------------------------------------------------------------------------------------------------------------------------------------------------------------------------------------------------------------------------------------------------------------------------------------------------------------------------------------------------------------------------------------------------------------------------------------------------------------------------------------------------------------------------------------------------------------------------------------------------------------------------------------------------------------------------------------------------------------------------------------------------------------------------------------------------------------------------------------------------------------------------------------------------------------------------------------------------------------------------------------------------------------------------------------------------------------------------------------------------------------------------------------------------------------------------------------------TGTGACGTTTGCAGTTCCTCCAAAAATTGGAGTAAGAGAAAGATGACAATGCACCAAAACTCTCTTATCAAAAAGAGGAAACTCAATGTGGAACATAGA---AAA-ACAAAAATGGAAAAATCTCGCCCCTCTGGAAGAAGAATAAGACCCTGAATCAAATCAGGAGCAAGTGCAAACAAATCCACCTTGATTCCAACTTACTGGTTGTTGACTATCCTTCCGATTTTACAAAGTCGTTCACATGCCAGGTGTGTGAGCACATATTGTCTGATCCAGTGCAAACCTCATGCAAACATTTGTTCTGCAGGATTTGCATCCTCAAATATTTCAAGATTATGGGTTGCTACTGCCCATCTTGCAGACACACTTGCTTCCCAACAGATCTTGCACCACCTGTGAAGTCATTTCTTAACATTTTAAACTCCTTGGTCTTAAAGTGCGCAGTGACCGGATGTGATGAGGAAATCCTGCTTGGAAAATACTCCCAACATATTGCTAAACATAAAGAAAT-AAAGATAAAGATGCTTATGACC------------------------
P__acuminatus_CORBIDI7469   ------------------------------------------------------------------------------------------------------------------------------------------------------------------------------------------------------------------------------------------------------------------------------------------------------------------------------------------------------------------------------------------------------------------------------------------------------------------------------------------------------------------------------------------------------------------------------------------------------------------------------------------------------------------------------------------------------------------------------------------------------------------------------------------------------------------------------------------------------------------------------------------------CAT------------GCCCATAACACCTAGCCGCGCCACACCCACAAGGG---TCAGCAGTGATCAACATTAATAATAAACGTCAGTTTGACTTAGTTAGAGTAAACAGAGCCGGCCAATCTGGTGCCAGCCGCCGCGGCTACACCA--GGGCTCAGGTTGATT-----CGGCGTAAAGCGTGATTAAAGAA-----------TGGGGTTGAACCTGAGTCGAGCTGT---ACG-----TGTTAAG-AATTT-----TTGAAGAATACCCCAACC--ACCAACTTGAATTCAC-ACAATTGGGATACAAACTGGGATTAGATACCCCACTATGCCCAATCGCAAACTTTAACTTAC---------TCGCCAGGGGACTACGAGC-AAAGCTTAAAACCCAAAGGACTTGACGGTACCCTACATCCTTCTAGAGGAGCCTGTCCTGTAACCGATACTCCCCGTTAAACCTCACCACTCTTAG----TCAGCCTGTATACTTCCGTCGCCAGCTTACCGCGTGAGCG-----AGTAAGCTAAATG--------TCAA-ACGTCAGGTCAAAGTGCAGC-AATGGAGTGG-AAGAGATGGGCTACACTCTCTA---TAGA-AGATACGAAAGA-TTTATGAAATCA------GAAGGTGGATTTAGTAGT--AAGAG-AAGTAGAGTATTTGTCTTAA---GGCACTGGGGTGCGTACACACCGCCCGTCACCCTCTTCAATTA--------AAGTACTTAACA------------------------------------------------------------------------------------------------------------------------------------------------------------------------------------------------------------------------------------------------------------------------------------------------------------------------------------------------------------------------------------------------------------------------------------------------------------------------------------------------------------------------------------------------------------------------------------------------------------------------------------------------------------------------------------------------------------------------------------------------------------------------------------------------------------------------------------------------------------------------------------------------------------------------------------------------------------------------------------------------------------------------------------------------------------------------------------------------------------------------------------------------------------------------------------------------------------------------------------------------------------------------------------------------------------------------------------------------------------------------------------------------------------
P__acuminatus_CORBIDI7579   ------------------------------------------------------------------------------------------------------------------------------------------------------------------------------------------------------------------------------------------------------------------------------------------------------------------------------------------------------------------------------------------------------------------------------------------------------------------------------------------------------------------------------------------------------------------------------------------------------------------------------------------------------------------------------------------------------------------------------------------------------------------------------------------------------------------------------------------------------------------------------------------------CAT------------GCCCATAACACCTAGCCGCGCCACACCCACAAGGG---TCAGCAGTGATCAACATTAATAATAAACGTCAGTTTGACTTAGTTAGAGAAAACAGAGCCGGCCAATCTGGTGCCAGCCGCCGCGGCTACACCA--GGGCTCAGGTTGATT-----CGGCGTAAAGCGTGATTAAAGAA-----------TGGGGTTGAACCTGAGTCGAGCTGT---ACG-----TGTTAAG-AATTT-----TTGAAGAATACCCCAACC--ACCAACTTGAATTCAC-ACAATTGGGATACAAACTGGGATTAGATACCCCACTATGCCCAATCGCAAACTTTAACTTAC---------TCGCCAGGGGACTACGAGC-AAAGCTTAAAACCCAAAGGACTTGACGGTACCCTACATCCTTCTAGAGGAGCCTGTCCTGTAACCGATACTCCCCGTTAAACCTCACCACTCTTAG----TCAGCCTGTATACTTCCGTCGCCAGCTTACCGCGTGAGCG-----AGTAAGCTAAATG--------TCAA-ACGTCAGGTCAAAGTGCAGC-AATGGAGTGG-AAGAGATGGGCTACACTCTCTA---TAGA-AGATACGAAAGA-TTTATGAAATCA------GAAGGTGGATTTAGTAGT--AAGAG-AAGTAGAGTATTTGTCTTAA---GGCACTGGGGTGCGTACACACCGCCCGTCACCCTCTTCAATTA--------AAGTACTTAACA------------------------------------------------------------------------------------------------------------------------------------------------------------------------------------------------------------------------------------------------------------------------------------------------------------------------------------------------------------------------------------------------------------------------------------------------------------------------------------------------------------------------------------------------------------------------------------------------------------------------------------------------------------------------------------------------------------------------------------------------------------------------------------------------------------------------------------------------------------------------------------------------------------------------------------------------------------------------------------------------------------------------------------------------------------------------------------------------------------------------------------------------------------------------------------------------------------------------------------------------------------------------------------------------------------------------------------------------------------------------------------------------------------
P__acuminatus_MZUTI3703   ----------------------------------------------------------------------------------GACCCCTTTC-----------------------------------TTACCGAGAACCTCTATAATATAGAGCCTTTTATGCTAAGACTAGTAACAAGAGA-CTCTCAATGCAAACTCAACCCAGAAAGAACCAATCACTGGGGTTAACAGGAATGTAAAA-CAGAAAACCCTACCACTGTTAACCTAACACAGAGCATTTCAAGAAAGATTAAAAGAAAAAGAAGGAATTCGGCAAACGCTCGCCTGTTTACCAAAAACATCGCCTCTTG-CATAAGAGGTCCCGCCTGCCCAGTGACGTTCAACGGCCGCGGTATCCTAACCGTGC-AAGGTAGCGTAATCACTTGT-TCCTAAATAGAGACTAGTATGAAAGGCATCACGAAG--TAAACTGTCTCCTTTCTCTAATCAGTGAACCTAATCCCCCTGTGAAGAAGCAGG-GATATAAGACGAGAAGACCCTATGGAGCTTAAAACAGCATGATTAGAGTTTTTGGTTGGGGTGACCGCGGAGAATAAATC-CTCCCATGAAAACAAAAGCCACAACTTTA-GTAACAA-AAATTGACAT--ATTGACCCAAT---TTGAT--AAGAACCAAGTTACCCTAGGGATAACAGCGCAATCCACTTAGAG---CCCTATCGACAAGTGGGCTTACGACCTCGATGTTGGATCGGGATATCCTAGTGGTGCAGCCGCTACTAAGGGT-------------------------------------------------------------------------------------------------------------------------------------------------------------------------------------------------------------------------------------------------------------------------------------------------------------------------------------------------------------------------------------------------------------------------------------------------------------------------------------------------------------------------------------------------------------------------------------------------------------------------------------------------------------------------------------------------------------------------------------------------------------------------------------------------------------------------------------------------------------------------------------------------------------------------------------------------------------------------------------------------------------------------------------------------------------------------------------------------------------------------------------------------------------------------------------------------------------------------------------------------------------------------------------------------------------------------------------------------------------------------------------------------------------------------------------------------------------------------------------------------------------------------------------------------------------------------------------------------------------------------------------------------------------------------------------------------------------------------------------------------------------------------------------------------------------------------------------------------------------------------------------------------------------------------------------------------------------------------------------------------------------------------------------------------------------------------------------------------------------------------------------------------------------------------------------------------------------------------------------------------------------------------
P__acuminatus_MZUTI3796   --------------------------------------------------------------------------------------------------------------------------------TAGTGAGAACCTCTATAGTATAGAGCTTTTTATGCTAAGACTAGTAACAAGAGGACTCTCAATGCAAATTTAATCCAGCAAGAACCAATCACTGGTATTAACGG-GAGTTAGAACCAGAAAACCCTAGACCCGTTAACCTAACACAGAGCATTACTGGAAAGATTAAAAGAAAAAGAAGGAACTCGGCAAATGCTCGCCTGTTTACCAAAAACATCGCCTCTTG-C-TAAGAGGTCCCGCCTGCCCAGTGACGTTCAACGGCCGCGGTATCCTAACCGTGC-AAGGTAGCGTAATCACTTGT-TTTTAAATAAAGACTAGTATGAAAGGCGCCACGAGG--TAAGCTGTCTCCTTTTTCTAATCAGTGAATCTGATCCCCCTGTGAAGAAGCAGG-GATATAAGACGAGAAGACCCTATGGAGCTTAAAACAGCATGATTGGAGTTTTTGGTTGGGGTGACCGCGGAGAATAAATC-CTCCCGCGAAAACAAAAGTTACAACTTTA-GTATCAA-AAATTGACAC--ATTGACCCAATA--TTGAT--AAGAACCAAGTTACCCTAGGGATAACAGCGCAATCCACTTAGAG---CCCTATCGACAAGTGGGCTTACGACCTCGATGTTGGATCGGGATATCCTAGTGGTGTAGTCGCTACT---------------------------------------------------------------------------------------------------------------------------------------------------------------------------------------------------------------------------------------------------------------------------------------------------------------------------------------------------------------------------------------------------------------------------------------------------------------------------------------------------------------------------------------------------------------------------------------------------------------------------------------------------------------------------------------------------------------------------------------------------------------------------------------------------------------------------------------------------------------------------------------------------------------------------------------CTGGTTTTTGGGGCTTGGGC--GGGTAGTGG--ACAGCTCTTAGCCT-CTAATTCGAGCGGAATTAAGTCAACC-GGCCC-CTTCTGGG--ATGACCAGATTTATAATGTTATCGTTACTGCACACGCTTTTATTATAATTTTTTTTATGGTTATACC-AT-ATAATT-GGGG-TTCGG-AATTGACTTGTCCCATTGATAATTGGGGCACC-GATATGGCTTTTCCCCGAATAAATAATATAAGCTTTTGACTTCTACCCCCCTCATTTATTCTCCT-TTAGCATCTGCGGG---TGAAGCTGG-GC-GGCAC-GGTTGAACTGT-TACCCCCCTCTTGCTGGCAATCTAGCTCATGCTGGCCCTTCAGTTGATCTAACTATTTTTTCTCT-CATTTGGC-GGT---TCTTCA-TTTTAGG-GCCATCAATTTTATTACAACA----TTAACATGAAACCCCCCTCCT---ATTCAATATCAAACTTCT-TATTTGT-TGATCAG-TTTAATTACTGCTGT-CTCTTACTTTTGTC-TTACC-GTGCTAGCCGCGGGAATCACGATGCTTT--ACAGATCGAAATTTGAATACCTCA-TTTTTTGATCCATCTGG--GGGGGAGATCC-ATTTT-TACCAGCATTTGTTTT------------------------------------------------------------------------------------------------------------------------------------------------------------------------------------------------------------------------------------------------------------------------------------------------------------------------------------------------------------------------------------------------------------------------------------------------------------------------------------------------------------------------------------------------------------------------------------------------------------------------------------------------------------
P__acuminatus_QCAZ53263   -------------------------------------------------------------------------------------------------------------------------------------------------------------------------------------------------------------------------------------------------------------------------------------------------------------------------------------------------------CGCCTCTTG-C-TAAGAGGTCCCGCCTGCCCAGTGACGTTCAACGGCCGCGGTATCCTAACCGTGC-AAGGTAGCGTAATCACTTGT-TTTTAAATAAAGACTAGTATGAAAGGCGCCACGAGG--TAAGCTGTCTCCTTTTTCTAATCAGTGAATCTGATCTCCCTGTGAAGAAGCAGG-GATATAAGACGAGAAGACCCTATGGAGCTTAAAACAGCATGATTGGAGTTTTTGGTTGGGGTGACCGCGGAGAATAAATC-CTCCCGCGAAAACAGAAGTTACAACTTTA-GTATCAA-AAATTGACAC--ATTGACCCAATA--TTGAT--AAGAACCAAGTTACCCTAGGGATAACAGCGCAATCCACTTAGAG---CCCTATCGACAAGTGGGCTTACGACCTCGATGTTGGATCGGGATATCCTAGTGGTGTAGTCGCTACTAAGGGT--------------------------------------------------------------------CAT------------GCCCATAACACCTAGCCGCGCCACACCCACAAGGG---TCAGCAGTGATCAACATTAATAATAAACGTCAGTTTGACTTAGTTAGAGAAAACAGAGCCGGCCAATCTGGTGCCAGCCGCCGCGGCTACACCA--GGGCTCAGGTTGATT-----CGGCGTAAAGCGTGATTAAAGAA-----------TGGGGTTGAACCTGAGTCGAGCTGT---ACG-----TGTTAAG-AATTT-----TTGAAGAATACCCCAACC--ACCAACTTGAATTCAC-ACAATTGGGATACAAACTGGGATTAGATACCCCACTATGCCCAATCGCAAACTTTAACTTAC---------TCGCCAGGGGACTACGAGC-AAAGCTTAAAACCCAAAGGACTTGACGGTACCCTACATCCTTCTAGAGGAGCCTGTCCTGTAACCGATACTCCCCGTTAAACCTCACCACTCTTAG----TCAGCCTGTATACTTCCGTCGCCAGCTTACCGCGTGAGCG-----AGTAAGCTAAATG--------TCAA-ACGTCAGGTCAAAGTGCAGC-AATGGGGTGG-AAGAGATGGGCTACACTCTCTA---TAGA-AGATACGAAAGA-TTTATGAAATCA------GAAGGTGGATTTAGTAGT--AAGAG-AAGTAGAGTATTTGTCTTAA---GGCACTGGGGTGCGTACACACCGCCCGTCACCCTCTTCAATTA--------AAGTACTTAACA------------------------------------------------------------------------------------------------------------------------------------------------------------------------------------------------------------------------------------------------------------------------------------------------------------------------------------------------------------------------------------------------------------------------------------------------------------------------------------------------------------------------------------------------------------------------------------------------------------------------------------------------------------------------------------------------------------------------------------------------------------------------------------------------------------------------------------------------------------------------------------------------------------------------------------------------------------------------------------------------------------------------------------------------------------------------------------------------------------------------------------------------------------------------------------------------------------------------------------------------------------------------------------------------------------------------------------------------------------------------------------------------------------
P__adnus_AJC922   -------------------------------------------------------------------------------------------------------------------------------------------------------------------------------------------------------------------------------------------------------------------------------------------------------------------------------------------------------CACCTCTTG-TATAAGAGGCCCAGCCTGCCCAGTGATGTTCAACGGCCACGGTACCCTAACCGTGC-AAGGTAGCGTAATCACTTGT-TTCTAAATAAAGACTAGTATGAAAGGCACCACGAGG--TAAACTGTCTCCTCCCTCCAATCAGTGAACCTAATCTCCCCGTGAAGAAGCGGG-GGTATAAGACGAGAAGACCCTATGGAGCTTAAAACG-CATGATTAATGTTTTTGGTTGGGGTGACCGCGGAGAACAAAAC-CTCCCATGAAAAAATAAGCTACAACTTTA--TATCAA-AAATTGACAT--ATTGACCCAATA--TTGAT--AAGAACCAAGTTACCCTAGGGATAACAGCGCAATCCACTTAGAG---CCCTATCGACAAGTGGGCTTACGACCTCGATGTTGGATCAGGGTATCCCAGTGGTGTAGCCGCTACTAAAGGT-----------------------------------------------------------------------------------------------------------------------------------------------------------------------------------------------------------------------------------------------------------------------------------------------------------------------------------------------------------------------------------------------------------------------------------------------------------------------------------------------------------------------------------------------------------------------------------------------------------------------------------------------------------------------------------------------------------------------------------------------------------------------------------------------------------------------------------------------------------------------------------------------------------------------AACCCT-TACCTTGTATTTGGGGCCTGGGC--GGATGGTGG--ACAGCCCTTAGCCT-CTAATTCGAGCAGAATTAAGCCAACC-GGATC-CTTCTGGG--ACGACCAGATCTATAATGTAATTGTAACCGCCCACGCCTTTGTTATAATCTTCTTCATGGTGATACC-GT-ATAATC-GGGG-TTCGG-AACTGACTCGTCCCACTGATAATTGGCGCCCC-GATATGGCCTTCCCCCGAATAAACAACATAAGTTTCTGACTTCTCCCCCCCTCTTTCCTCTTACT-CTAGCCTCCACGGG---TGAGGCTGG-GC-GGCAC-GGCTGAACTGT-TACCCCCCTCTTGCTGCTAATTTAGCCCATGCGGGCCCATCTGTCGATTTAACTATTTTCTCCTT-CATCTAGC-GGT---TCTTCA-TCCTAGG-GCAATTAACTTTATCACAACA----TCAACATGAAACCCCCCTCCT---AACCAATACCAAACCCCT-TATTTGT-TGATCTG-TCTCATCACCGCAAT-CTCCTCCTCCTTTC-CTCCC-GTTTTAGCCGCAGGAATCACAATACTCT--ACAGACCGAAACTTAAACACCTCC-TTTTTTGACCCTGCAGG--GGGGGAGATCC-ATCCT-TATCAACATCTTTTT-------------------------------------------------------------------------------------------------------------------------------------------------------------------------------------------------------------------------------------------------------------------------------------------------------------------------------------------------------------------------------------------------------------------------------------------------------------------------------------------------------------------------------------------------------------------------------------------------------------------------------------------------------------
P__adnus_AJC924   -------------------------------------------------------------------------------------------------------------------------------------------------------------------------------------------------------------------------------------------------------------------------------------------------------------------------------------------------------CACCTCTTG-TATAAGAGGCCCAGCCTGCCCAGTGATGTTCAACGGCCACGGTACCCTAACCGTGC-AAGGTAGCGTAATCACTTGT-TTCTAAATAAAGACTAGTATGAAAGGCACCACGAGG--TAAACTGTCTCCTCCCTCCAATCAGTGAACCTAATCTCCCCGTGAAGAAGCGGG-GGTATAAGACGAGAAGACCCTATGGAGCTTAAAACG-CATGATTAATGTTTTTGGTTGGGGTGACCGCGGAGAACAAAAC-CTCCCATGAAAAAATAAGCTACAACTTTA--TATCAA-AAATTGACAT--ATTGACCCAATA--TTGAT--AAGAACCAAGTTACCCTAGGGATAACAGCGCAATCCACTTAGAG---CCCTATCGACAAGTGGGCTTACGACCTCGATGTTGGATCAGGGTATCCCAGTGGTGTAGCCGCTACTAAAGGT-----------------------------------------------------------------------------------------------------------------------------------------------------------------------------------------------------------------------------------------------------------------------------------------------------------------------------------------------------------------------------------------------------------------------------------------------------------------------------------------------------------------------------------------------------------------------------------------------------------------------------------------------------------------------------------------------------------------------------------------------------------------------------------------------------------------------------------------------------------------------------------------------------------------------AACCCT-TACCTTGTATTTGGGGCCTGGGC--GGATGGTGG--ACAGCCCTTAGCCT-CTAATTCGAGCAGAATTAAGCCAACC-GGATC-CTTCTGGG--ACGACCAGATCTATAATGTAATTGTAACCGCCCACGCCTTTGTTATAATCTTCTTCATGGTGATACC-GT-ATAATC-GGGG-TTCGG-AACTGACTCGTCCCACTGATAATTGGCGCCCC-GATATGGCCTTCCCCCGAATAAACAACATAAGTTTCTGACTTCTCCCCCCCTCTTTCCTCTTACT-CTAGCCTCCACGGG---TGAGGCTGG-GC-GGCAC-GGCTGAACTGT-TACCCCCCTCTTGCTGCTAATTTAGCCCATGCGGGCCCATCTGTCGATTTAACTATTTTCTCCTT-CATCTAGC-GGT---TCTTCA-TCCTAGG-GCAATTAACTTTATCACAACA----TCAACATGAAACCCCCCTCCT---AACCAATACCAAACCCCT-TATTTGT-TGATCTG-TCTCATCACCGCAAT-CTCCTCCTCCTTTC-CTCCC-GTTTTAGCCGCAGGAATCACAATACTCT--ACAGACCGAAACTTAAACACCTCC-TTTTTTGACCCTGCAGG--GGGGGAGATCC-ATCCT-TATCAACATCTTTTT-------------------------------------------------------------------------------------------------------------------------------------------------------------------------------------------------------------------------------------------------------------------------------------------------------------------------------------------------------------------------------------------------------------------------------------------------------------------------------------------------------------------------------------------------------------------------------------------------------------------------------------------------------------
P__aff___altamazonicus_AJC2005   -------------------------------------------------------------------------------------------------------------------------------------------------------------------------------------------------------------------------------------------------------------------------------------------------------------------------------------------------------CGCCTCTTG-CATAAGAGGTCCAGCCTGCCCAGTGACATTCAACGGCCGCGGTATTCTAACCGTGC-AAGGTAGCGTAATCACTTGT-TTCTAAATAAAGACTAGTATGAAAGGCACCACGAAG--TAAGCTGTCTCCTCTCTCCAATCAGTGAACCTAATCTCCCCGTGAAGAAGCGGG-GATATAAGACGAGAAGACCCTATGGAGCTTAAAACAGCATGATTAATGTTTTTGGTTGGGGTGACCGCGGAGAAAAAATC-CTCCCGTAAGAGCAAAAGTTACAACTTTA-GCATC-A-AATTTGACAT--ATTGACCCAACA--TTGAT--AAGAACCAAGTTACCCTAGGGATAACAGCACAATCCACTTAGAG---CCATATCGACAAGTGGGCTTATGACCTCGATGTTGGATCGGGATATCCTAGTGGTGCAACCGCTACTAAAGGT-----------------------------------------------------------------------------------------------------------------------------------------------------------------------------------------------------------------------------------------------------------------------------------------------------------------------------------------------------------------------------------------------------------------------------------------------------------------------------------------------------------------------------------------------------------------------------------------------------------------------------------------------------------------------------------------------------------------------------------------------------------------------------------------------------------------------------------------------------------------------------------------------------------------------CTCCCT-TACCTAGTATTTGGAGCTTGAGC--GGATAGCGG--ACAGCCCTCAGCCT-CTTATTCGAGCCGAATTGAGTCAACC-GGCTC-CTTCTGGG--ATGATCAAATTTATAATGTCATCGTTACCGCTCACGCTTTTGTCATAATCTTTTTTATAGTTATACC-GT-ATAATC-GGGG-TTTGG-AACTGGTTAGTCCCACTAATAATTGGAGCTCC-GATATAGCCTTCCCACGAATAAATAACATAAGTTTCTGACTCCTACCCCCATCATTCCTCCTCCT-CTTGCCTCTACGGG---TGAAGCTGG-GC-GGAAC-GGTTGAACTGT-TATCCACCCCTTGCTGCTAACTTGGCCCACGCGGGCCCCTCAGTAGACTTAACTATTTTCTCCCT-CACTTAGC-GGT---TCTTCA-TTCTTGG-GCAATTAACTTCATTACAACA----TCAACATGAAACCCCCATCCT---ACCCAATACCAAACCCCC-TATTCGT-TGATCCG-TCTTATTACTGCCGT-CTTCTACTCCTATC-CTTCC-GTCCTAGCTGCAGGGATTACTATACTCT--ACAGATCGAAACCTAAATACTTCA-TTTTTTGACCCTGCTGG--TGGGGAGATCC-GTCCT-TATCAACACCTATTC-------------------------------------------------------------------------------------------------------------------------------------------------------------------------------------------------------------------------------------------------------------------------------------------------------------------------------------------------------------------------------------------------------------------------------------------------------------------------------------------------------------------------------------------------------------------------------------------------------------------------------------------------------------
P__aff___altamazonicus_AJC2006   ---------------------------------------------------------------------------------------------------------------------------------------------------------------------------------------------------------------------------------------------------------------------------------------------------------------------------------------------------------------------------------------------ATTCACGGCCGCGGTATTCT-ACCGTGC-AAGGTAGCGTAATCACTTGT-TTCTAAATAAAGACTAGTATGAAAGGCACCACGAAG--TAAGCTGTCTCCTCTCTCCAATCAGTGAACCTAATCTCCCCGTGAAGAAGCGGG-GATATAAGACGAGAAGACCCTATGGAGCTTAAAACAGCATGATTAATGTTTTTGGTTGGGGTGACCGCGGAGAAAAAATC-CTCCCGTAAGAGCAAAAGTTACAACTTTA-GCATC-A-AATTTGACAT--ATTGACCCAACA--TTGAT--AAGAACCAAGTTACCCTAGGGATAACAGCACAATCCACTTAGAG---CCATATCGACAAGTGGGCTTATGACCTCGATGTTGGATCGGG------------------------------------------------------------------------------------------------------------------------------------------------------------------------------------------------------------------------------------------------------------------------------------------------------------------------------------------------------------------------------------------------------------------------------------------------------------------------------------------------------------------------------------------------------------------------------------------------------------------------------------------------------------------------------------------------------------------------------------------------------------------------------------------------------------------------------------------------------------------------------------------------------------------------------------------------------------------------------------------------------------CCT-CTTATTCGAGCCGAATTGAGTCAACC-GGCTC-CTTCTGGG--ATGATCAAATTTATAATGTCATCGTTACCGCTCACGCTTTTGTCATAATCTTTTTTATAGTTATACC-GT-ATAATC-GGGG-TTTGG-AACTGGTTAGTCCCACTAATAATTGGAGCTCC-GATATAGCCTTCCCACGAATAAATAACATAAGTTTCTGACTCCTACCCCCATCATTCCTCCTCCT-CTTGCCTCTACGGG---TGAAGCTGG-GC-GGAAC-GGTTGAACTGT-TATCCACCCCTTGCTGCTAACTTGGCCCACGCGGGCCCCTCAGTAGACTTAACTATTTTCTCCCT-CACTTAGC-GGT---TCTTCA-TTCTTGG-GCAATTAACTTCATTACAACA----TCAACATGAAACCCCCATCCT---ACCCAATACCAAACCCCC-TATTCGT-TGATCCG-TCTTATTACTGCCGT-CTTCTACTCCTATC-CTTCC-GTCCTAGCTGCAGGGATTACTATACTCT--ACAGATCGAAACCTA-----------------------------------------------------------------------------------------------TTCCCTCGTAACAATGCTGTGGAGTGGAAGCCTCACTGTTCCAAATGTGATATTTGCAGTTCCTCCAAAAATTGGGGTAAGAGAAAGACGACAATGCACCAAAGCTCTCTTATCAAAAAGAGGAAACTCAATGTGGAACATAGAAAGAAA-ACAAAAATGGAAAAATCTCCCCCCTCTGGAAGAAGAATCGGACCCTGAATCAAATCAGGACCAAGTGCAAACAATTCCACCTTGATTCCAACTTACTGGTTGTTGACTATCCTTCCGACTTTACAAAGTCATTCACATGCCAGGTGTGTGAGCACATATTGTCTGATCCAGTGCAAACCTCATGCAAACATTTGTTCTGCAGGATTTGCATCCTCAAATATTTCAAGATTATGGGTTGCTACTGCCCATCTTGCAGACACACTTGTTTCCCAACGGATCTTGCACCACCTGTGAAGTCATTTCTTAACATTTTAAACGCGTTGGTCTTAAAGTGCGCCGTGACCGGATGTGATGAGGAAATCCTGCTTGGAAAATACTCCCAACATATGGCTAAACATAAAGAAAT-----------------------------------------------
P__aff___ardyae_ZSFQ582   ---------------------------------------------------------------------------------------------------------------------GACCCCTTCAATACTGAGAACTTCTATAATATAGAACCTTTTATGCTAAAACTAGTAACAAGAGGCCTCTCAATGCAAAATTAAACCAACAAGGACCCCCCACTGGAAATAACAGAAAAGCAGACCCCAAAAATCCTGCTCCCGTTAACCTTACACAGAGCATTTCAGGAAAGATTTTTTAAAAAAGAAGGAACTCGGCAAATACCCGCCTGTTTACCAAAAACATCGCCTCTTG-CATAAGAGGTCCAGCCTGCCCAGTGACGTTTAACGGCCGCGGTATCCTAACCGTGC-AAGGTAGCGTAATCACTTGT-TTCTAAATAAAGACCAGTATGAAAGGCACCACGAGG--TAAACTGTCTCCTTTTTTTAATCAGTGAATCTAATCTCCCCGTGAAGAAGCGGG-GATATAAGACGAGAAGACCCCATGGAGCTTAAAACAGCATGATTAATGTTTTTGGTTGGGGCGACCGCGGAGAAAAAATC-CTCCCATGAAAACAAAAGCCACAACTTTA-GTACCAA-AAATTGACAT--ATTGACCCGATA--TCGAT--AAGAACCAAGTTACCCTGGGGATAACAGCGCAATCCACTTAGAG---CCCTATCGACAAGTGGGCTTACGACCTCGATGTTGGATCGGGGTACCCCGGTGG-----------------------------------------------------------------------------------------------------------------------------------------------------------------------------------------------------------------------------------------------------------------------------------------------------------------------------------------------------------------------------------------------------------------------------------------------------------------------------------------------------------------------------------------------------------------------------------------------------------------------------------------------------------------------------------------------------------------------------------------------------------------------------------------------------------------------------------------------------------------------------------------------------------------------------------------GCACCCT-TACCTTATATTCGGAGCCTGGGC--GGGCAATGG--ACAGCCCTCAGCCT-CTGATTCGGGCCGAGCTCAGCCAACC-GGGTC-CTCCTGGG--ACGACCAGATCTATAACGTAGTGGTCACCGCGCACGCCTTTGTCATAATTTTTTTTATAGTTATGCC-GT-ATAATC-GGGG-TTCGG-AATTGACTCATTCCCTTGATGATCGGGGCCCC-GACATAGCTTTCCCCCGTATAAACAACATAAGTTTCTGACTCCTCCCCCCCTCATTTCTCTTGCT-CTTGCCTCCGCGGG---TGAAGCTGG-GC-GGTAC-GGCTGAACTGT-TACCCACCCCTCTCCGCCAATCTAGCCCATGCAGGCCCATCAGTAGACTTAACCATCTTTTCCCT-CATCTGGC-GGT---TCTTCA-TTTTAGG-GCTATCAACTTTATTACCACA----TCAACATGAAACCTCCCTCCT---ACCCAGTACCAAACCCCC-TATTTGT-TGGTCTG-TTTAATTACTGCCAT-CTCCTTCTTCTCTC-CTCCC-GTGCTAGCCGCTGGAATCACAATACTCT--ACAGACCGAAATCTTAATACCTCA-TTTTTTGACCCCTCAGG--GGGGGGGACCC-ATCCT-TACCAACACCTCTTCT------------------------------------------------------------------------------------------------------------------------------------------------------------------------------------------------------------------------------------------------------------------------------------------------------------------------------------------------------------------------------------------------------------------------------------------------------------------------------------------------------------------------------------------------------------------------------------------------------------------------------------------------------------
P__aff___cruentus_AJC0217   -------------------------------------------------------------------------------------------------------------------------------------------------------------------------------------------------------------------------------------------------------------------------------------------------------------------------------------------------------CACCTCTTG--ATAAGAGGCCAAGCCTGCCCAGTGACATTCAACGGCCGCGGTATCCTAACCGTGC-AAGGTAGCGTAATCACTTGT-TTCTAAATAAAGACTAGTATGAAAGGCATCACGAGG--TAAACTGTCTCCTCCCTCTAATCAGTGAACCTAATCTCCCCGTGAAGAAGCGGG-GATATAAGACGAGAAGACCCTATGGAGCTTTAAACA-CATGATTAATGTTTTTGGTTGGGGTGACCGCGGAGAATAAATC-CTCCTATGAAAGAATAAGCCACAACTTTA-CCATCAA-AAATTGACAT--ATTGACCCAATA--TTGAT--AAGAACCAAGTTACCCTAGGGATAACAGCGCAATCCACTTAGAG---CCCTATCGACAAGTGGGCTTACGACCTCGATGTTGGATCAGGGTATCCTAGTGGTGCAGCCGCTACTAAAGGT-------------------------------------------------------------------------------------------------------------------GGG---TCAGCAGTGATTAACATTAAAAATAAACGTCAGTTTGATTTAGTCAACGAAGACAGAGCCGGCCAATCTGGTGCCAGCCGCCGCGGTTACACCA--GGGCTCAAATTGATT-----CGGCGTAAAGCGTGATTAAAG-------------TAGGGTTAAACTTCAACTAAGCTGT---ACG-----TGTTTGG-AACCT-----TCGAAAGATACCCTAACG--ACCAACTTGAACTCAC-ATAACTAGACCACAAACTGGGATTAGATACCCCACTATGCCTAGTCATAAACTTTAACTTAC---------TCGCCCGGGAACTACGAGC-AAAGCTTAAAACCCAAAGGACTTGACGGTGCCCCACATCCCCCTAGAGGAGCCTGTCCTATAATCGATACCCCACGTTTAACCTCACCACTTTTAG-----CAGCCTGTATACTTCCGTCATCAGCTTACCGCATGAGCG-----AGTAAGCCTAATG---------CAA-ATGTCAGGTCAAAGTGCAGC-TATGAAGTGG-AAGAGATGGGCTACACTCTCTA---TAGA-AAATACGAAAGA-TATGTGAAA-CA------GAAGGTGGATTTAGTAGT--AAAAG-AGA-AGAATACTCTTTTTAA---CGCACTGGGGCGTGTACACACCGCCCGTCACCCTCTTC---------------------------------------------------------------------------------------CT-T-TTTTGTATTTGGGACCTGAGC--GGATAGTGG--ACGGCCCTTAGCCT-CTTATTCGAGCTGAGTTAAGTCAGCC-GGCTC-CTTCTGGG--ATGACCAGATCTATAACGTAATCGTCACTGCCCACGCCTTCGTTATGATCTTTTTTATAGTAATACC-GT-ATAATC-GGGG-TTTGG-AATTGACTTGTCCCCCTAATAATCGGGGCCCC-GATATGGCCTTCCCCCGTATAAATAATATAAGCTTCTGACTTCTCCCCCCATCATTCCTTCTCCT-CTCGCTTCCGCGGG---TGAAGC-GG-GC-GGTAC-GGCTGAACTGT-TACCCACCCCTCGCTGCTAATATCGCCCATGCCGGCCCATCCGTAGACCTAACTATTTTCTCCTT-CACTTAGC-GGT---TCTTCA-TCTTAGG-GCTATCAACTTTATTACTACA----TTAATATGAAACCCCCATCCT---AATCAATATCAAACCCCT-TATTTGT-TGATCCG-TTTAATCACCGCGAT-CTCTTACTCCTCTC-CTCCC-GTCTTAGCCGCAGGAATTACAATGCTCT--ACA-ATCGAAACTTA------------------------------------------------------------------AATTCAGCAATTCCTCCAGTGAGGTTTATTTCCCTCGTAACAATGCCGTGGAGTGGAAGCCTCACTGTTCCAAATGCGATGTTTGCAGTTCCTCCAAAAATTGGAATAAGAGAAAGATGACAATGCACCAAAACTCTCTTATCAAAAAGAGGAAACTCAATGTGGAACATAGAAAGAAA-ACAAAAATGGAAAAATCTCCCCCCTCTGCAAGAAGAATAGGACCCTGAATCAAATCAGGAACAAGTGCAAACAAATCCACCTTGATTCCAACTTACTGGTTATTGACTATCCTTCCGATTTTACAAAGTCGTTCACATGCCAGGTGTGTGAGCACATATTATCTGATCCATTGCAAACCTCATGCAAACATTTGTTCTGTAGGATTTGCATCCTCAAATATTTCAAGATTATGGGTTGCTACTGCCCATCTTGCAGACACACTTGCTTCCCAACGGATCTTGTACCACCTGTGAAGTCATTTCTTAATGTTTTAAACTCCTTGGTCTTAAAGTGCGCAGTGACCGGATGTGATGAGGAAATCTTGCTTGGAAAATACTCCCAACATATTGCTAAACATAAAGAAAT-AAAGGTAAAGATGCTTATGCCCATATCAACAAAGGA----------
P__aff___cruentus_AJC1129   -------------------------------------------------------------------------------------------------------------------------------------------------------------------------------------------------------------------------------------------------------------------------------------------------------------------------------------------------------CACCTCTTG-CATAAGAGGCCCAGCCTGCCCAGTGACGTTCAACGGCCGCGGTATCCTAACCGCGC-AAGGTAGCGTAATCACTTGT-TTCTAAATAAAGACTAGTATGAAAGGCATCACGAGA--TAAACTGTCTCCTTTCCCTAATCAGTGAACCTAATCTCCCCGTGAAGAAGCGGG-GATATAAGACGAGAAGACCCTGTGGAGCTTAAAACTGCATGATTTACGTTTTTGGTTGGGGTGACCGCGGAGAACAAACC-CTCCCATGAAAATAAAAGCCACAACTTAA-CTATCAA-AAATTGACAT--ATTGACCCAATA--TTGAT--AAGAACCAAGTTACCCCAGGGATAACAGCGCAATCCACTTAGAG---CCCTATCAACAAGTGGGCTTACGACCTCGATGTTGGATCGGGATATCCCAGTGGTGCAGCCGCTACTAAAGGT---------------------------------------------------------------------------------------------------------------------------------------------------------------------------------------------------------------------------------------------------------------------------------------------------------------------------------------------------------------------------------------------------------------------------------------------------------------------------------------------------------------------------------------------------------------------------------------------------------------------------------------------------------------------------------------------------------------------------------------------------------------------------------------------------------------------------------------------------------------------------------------------------------------------------------------------GCCTTAGC--GGGCAGTGG--ACATCCCTCAGCCT-CTCATCCGAGCGGAGTTAAGCCAACC-GGCTC-CTCCTGGG--ACGACC-AATTTACAACGTAATTGTCACCGCCCACGCTTTCGTCATAATCTTTTTTATGGTAATACC-AT-ATAATC-GGGG-TTCGG-AACTGACTTGTTCCTCTGATAATTGGAGCCCC-GACATAGCCTTCCCGCGCATAAACAATATAAGCTTCTGACTCCTCCCACCATCATTCCTCCTCCT-CTCGGCTCCGCGGG---TGAAGCCGG-GC-GGCAC-GGCTGAACCGT-TACCCCCCCCTCGCTGCTAATTTAGCCCACGCAGGCCCGTCAGTAGACCTAACTATCTTTTCCTT-CATTTAGC-GGT---TCCTCA-TCTTGGG-GCCATCAACTTTATTACAACA----TCAACATGAAACCCCCCTCTT---AACCAATACCAAACCCCC-TATTTGT-TGATCAG-TCTAATCACTGCCAT-CTCCTTCTCCTCTC-CTCCC-GTCTTAGCTGCAGGTATTACTATACTCT--ACTGATCGAAACCTAAATACCTCA-TTCTTTGAC--------------------------------------------------------------------------------------------------------------------------------------------------------------------------------------------------------------------------------------------------------------------------------------------------------------------------------------------------------------------------------------------------------------------------------------------------------------------------------------------------------------------------------------------------------------------------------------------------------------------------------------------------------------------------------------------------------
P__aff___fenestratus_ZUEC13327   --------------------------------------------------------------------------------------------------------------------------------------------------------------------------------------------------------------------------------------------------------------------------------------------------------------------------------------------------------------------------------------------GTTCAACGGCCGCGGTATCCTAACCGTGC-AAGGTAGCGTAATCACTTGT-TTCTAAATAAAGACTAGTATGAAAGACACCACGAGA--TTAACTGTCTCCCTTTTCTAATCAGTGAAACTAATCTCCCCGTGAAGAAGCGGG-GATATTAGACGAGAAGACCCTATGGAGCTTTAAACAGCATGATTAGTGTTTTTGGTTGGGGTGACCGCGGAAAATAAAAC-TTCCCATGAAAACTAAAGCTACAGCTTTA-GTATCAA-AAATTGACAT--ATTGACCCAATA--TTGAT--AAGAACCAAGTTACCCTAGGGATAACAGCGCAATCCACTTAGAG---CCCTATCGACAAGTGGGCTTACGACCTCGATGTTGGATCAGGGTATCCTAGTGGTGCAGCCGCTACTAATGGT-------------------------------------------------------------------------------------------------------------------------------------------------------------------------------------------------------------------------------------------------------------------------------------------------------------------------------------------------------------------------------------------------------------------------------------------------------------------------------------------------------------------------------------------------------------------------------------------------------------------------------------------------------------------------------------------------------------------------------------------------------------------------------------------------------------------------------------------------------------------------------------------------------------------------------------------------------------------------------------------------------------------------------------------------------------------------------------------------------------------------------------------------------------------------------------------------------------------------------------------------------------------------------------------------------------------------------------------------------------------------------------------------------------------------------------------------------------------------------------------------------------------------------------------------------------------------------------------------------------------------------------------------------------------------------------------------------------------------------------------------------------------------------------------------------------------------------------------------------------------------------------------------------------------------------------------------------------------------------------------------------------------------------------------------------------------------------------------------------------------------------------------------------------------------------------------------------------------------------------------------------------------------
P__aff___fenestratus_ZUEC13328   --------------------------------------------------------------------------------------------------------------------------------------------------------------------------------------------------------------------------------------------------------------------------------------------------------------------------------------------------------------------------------------------GTTCAACGGCCGCGGTATCCTAACCGTGC-AAGGTAGCGTAATCACTTGT-TTCTAAATAAAGACTAGTATGAAAGACACCACGAGA--TTAACTGTCTCCCTTTTCTAATCAGTGAAACTAATCTCCCCGTGAAGAAGCGGG-GATATTAGACGAGAAGACCCTATGGAGCTTTAAACAGCATGATTAGTGTTTTTGGTTGGGGTGACCGCGGAAAATAAAAC-TTCCCATGAAAACTAAAGCTACAGCTTTA-GTATCAA-AAATTGACAT--ATTGACCCAATA--TTGAT--AAGAACCAAGTTACCCTAGGGATAACAGCGCAATCCACTTAGAG---CCCTATCGACAAGTGGGCTTACGACCTCGATGTTGGATCAGGGTATCCTAGTGGTGCAGCCGCTACTAATGGT-------------------------------------------------------------------------------------------------------------------------------------------------------------------------------------------------------------------------------------------------------------------------------------------------------------------------------------------------------------------------------------------------------------------------------------------------------------------------------------------------------------------------------------------------------------------------------------------------------------------------------------------------------------------------------------------------------------------------------------------------------------------------------------------------------------------------------------------------------------------------------------------------------------------------------------------------------------------------------------------------------------------------------------------------------------------------------------------------------------------------------------------------------------------------------------------------------------------------------------------------------------------------------------------------------------------------------------------------------------------------------------------------------------------------------------------------------------------------------------------------------------------------------------------------------------------------------------------------------------------------------------------------------------------------------------------------------------------------------------------------------------------------------------------------------------------------------------------------------------------------------------------------------------------------------------------------------------------------------------------------------------------------------------------------------------------------------------------------------------------------------------------------------------------------------------------------------------------------------------------------------------------------
P__aff___fenestratus_ZUEC13332   ---------------------------------------------------------------------------------------------------------------------------------------------------------------------------------------------------------------------------------------------------------------------------------------------------------------------------------------------------------------------------------------------GTTCACGGCCGCGGTATCCTAACCGTGC-AAGGTAGCGTAATCACTTGT-TTCTAAATAAAGACTAGTATGAAAGACACCACGAGA--TTAACTGTCTCCCTTTTCTAATCAGTGAAACTAATCTCCCCGTGAAGAAGCGGG-GATATTAGACGAGAAGACCCTATGGAGCTTTAAACAGCATGATTAGTGTTTTTGGTTGGGGTGACCGCGGAAAATAAAAC-TTCCCATGAAAACTAAAGCTACAGCTTTA-GTATCAA-AAATTGACAT--ATTGACCCAATA--TTGAT--AAGAACCAAGTTACCCTAGGGATAACAGCGCAATCCACTTAGAG---CCCTATCGACAAGTGGGCTTACGACCTCGATGTTGGATCAGGGTATCCTAGTGGTGCAGCCGCTACTAATGGT-------------------------------------------------------------------------------------------------------------------------------------------------------------------------------------------------------------------------------------------------------------------------------------------------------------------------------------------------------------------------------------------------------------------------------------------------------------------------------------------------------------------------------------------------------------------------------------------------------------------------------------------------------------------------------------------------------------------------------------------------------------------------------------------------------------------------------------------------------------------------------------------------------------------------------------------------------------------------------------------------------------------------------------------------------------------------------------------------------------------------------------------------------------------------------------------------------------------------------------------------------------------------------------------------------------------------------------------------------------------------------------------------------------------------------------------------------------------------------------------------------------------------------------------------------------------------------------------------------------------------------------------------------------------------------------------------------------------------------------------------------------------------------------------------------------------------------------------------------------------------------------------------------------------------------------------------------------------------------------------------------------------------------------------------------------------------------------------------------------------------------------------------------------------------------------------------------------------------------------------------------------------------
P__aff_inis_nrps0031   -------------------------------------------------------------------------------------------------------------------------------------------------------------------------------------------------------------------------------------------------------------------------------------------------------------------------------------------------------CGCCTCTTG--ATAGGAGGTCCAGCCTGCCCAGTGACGTTCAACGGCCGCGGTATCCTAACCGTGC-AAGGTAGCGTAATCACTTGT-TTCTAAATAAAGACTAGTATGAAAGGCATCACGAGG--TAAACTGTCTCCCTTTTCTAATCCGTGAATCTAACCTCCCCGTGAAAAGGCGGG-GATATAAGACGAGAAGACCCTATGGAGCTTAAAACAGCATGTCCAATGTTTTCGGTTGGGGTGACCACGGAG-AAAAATC-CTCCTACGAAAACAAAAGCCACAGCTTTA-GTATCAA-AAATTGACAT--ATTGACCCAATA--TTGAT--AAGAACCAAGTTACCCTAGGGATAACAGCGCAATCCACTTAAAG---CCCTATTGACAAGTGGGCTTACGACCTCGATGTTGGATCAGGGTACCCAAGTGGTGCAACCGCTACTAAAGGT---------------------------------------------------------GGAGCCGATATCAGGCAC--------GCCCAAGACATCTAGCTATGCCACACCCACAAGGG---TCAGCAGTGATCAGCCTTAGAAATAAACGTCAGTTTGATTTAGTTAATGAAAATAGGGCCGGCCAATATGGTGCCAGCCGCCGCGGCTATACCG--AGGCCCAAATTGAT------CGGCGTAAAGCGTGATTAAAG-------------TGGGGTTAAACTTAAACTACGTTGT---ATG-----TGTTAAG-AACCC-----CCGAAAGACACCCCAACA--ACCAACTTGAACTCAC-ACATCTAGGATACAAACTGGGATTAGATACCCCACTATGCCTAGACATAAACCTTAACTTA----------ACGCCGGGGAACTACGAGC-AAAGCTTAAAACCCAAAGGACTTGACGGTACCCCACATCCCTCTAGAGGAGCCTGTCCTATAATCGATAATCCCCGTTCAACCTCACCATTTTTAG-----CAGCCTGTATACTTCCGTCGCCAGCTTACCGCATGAGCG-----AGTAAGCTCAACG---------CAA-ACGTCAGGTCAAGGTGCAGC-AATAAAATGG-AAGAGATAGGCTACATTCTCTA---TAGA-GTATACGAAACA-TATATGAAA-TA------GAAGGTGGATTTAGTAGT--AAGAG-AAACAGAATGTCCTTCTTAA---AGCACTGGGGTATGTACACACCGCCCGTCACCCTCTTC----------------------------------------------------------------------------------------------------------------------------------CCCTAAGCAT-CTAATCCGAGCTGAACTAACCCAGCC-GGCCC-CTTCTGGG--ACGACCAAGTTTACAATGTAGTCGTCACTGCTCACGCATTCATTATAATCTTTTTCATAGTAATACC-GT-ATAATC-GGGG-TTCGG-AACTGATTAATCCCATTAATAATCGGAGCCCC-GATATAGCCTTCCCCCGAATAAATAACATAAGCTTTTGACTTTTACCCCCTTCATTCCTACTCCT-CTTGCCTCTGCGGG---TGAATCTGG-GC-GGCAC-GGGTGAACCAT-TACCCCCCACTTGCAGCCAACCTGGCCCATGCGGGCCCATCAGTAGACTTAACTATCTTCTCCCT-CACCTAGC-GGT---TCCTCA-TTCTCGG-GCCATCAATTTTATTACCACA----TAAACATGAAGCCGCCCTCCT---ACTCAATATCAAACCCCC-TATTTGT-TGATCAG-TCTAATTACTGCAGT-CTATTACTTCTTTC-CTGCC-GTTTTAGCTGCCGGAGTTACTATACTCT--ACAGACCGGAACCTAAAC------------------------------------------------------------------------------------------------------------------------------------------------------------------------------------------------------------------------------------------------------------------------------------------------------------------------------------------------------------------------------------------------------------------------------------------------------------------------------------------------------------------------------------------------------------------------------------------------------------------------------------------------------------------------------------------------------------------------
P__aff___laticlavius_QCAZ62608   AAACTTTAGAGTAAGTCAAATAAGGTACAGCCTATTTGAACAGGACCAACCTTAATAACGGGTAAAAAGTGGGCCTAAAGCAGCCACCTTTTAAAAAGCGTCAAAGCTTA-AAATATGACCCCTTCATTATTGAGAACTCCTATAATATAGGACCTTTTATGCTAAAACTAGTAACAAGAGACCTCTCAATGTAAACTCAAACCAGCTTGAACCCATCACTGGCACCAACAGAAAAGTAAAA-CAGAAAACATTACTACTGTTAACCTAACACAGAACATTTTAAGAAAGATTAAAAGAAAAAGAAGGAACTCGGCAAATACCCGCCTGTTTACCAAAAACATCGCCTCTTG-CATAAGAGGCCTAGCCTGCCCAGTGATATTCAACGGCCGCGGTATCCTAACCGTGC-AAGGTAGCGTAATCACTTGT-TCCTAAATAGAGACTAGTATGAAAGGCATCACGAGA--TATACTGTCTCCTTTCTCTAATCAGTGAACCTAATCTCCCCGTGAAGAAGCGGG-GATATAAGACGAGAAGACCCTATGGAGCTTAAAACAGCATGATTAATGTTTTTGGCTGGGGTGACCGCGGAAAATAAACC-CTCCCATGAAAATAAAAGTCACAACTTTA-CTATCAA-AAATTGACAT--ATTGACCCAATA--TTGAT--AAGAACCAAGTTACCCTAGGGATAACAGCGCAATCCACTTAGAG---CCTTATCGACAAGTGGGCTTACGACCTCGATGTTGGATCAGGGTATCCTAGTGGTGTAGCCGCTACTAAAGGT-------------------------------------------------------------------------------------------------------------------------------------------------------------------------------------------------------------------------------------------------------------------------------------------------------------------------------------------------------------------------------------------------------------------------------------------------------------------------------------------------------------------------------------------------------------------------------------------------------------------------------------------------------------------------------------------------------------------------------------------------------------------------------------------------------------------------------------------------------------------------------------------------------------------------------------------------------------------------------------------------------------------------------------------------------------------------------------------------------------------------------------------------------------------------------------------------------------------------------------------------------------------------------------------------------------------------------------------------------------------------------------------------------------------------------------------------------------------------------------------------------------------------------------------------------------------------------------------------------------------------------------------------------------------------------------------------------------------------------------------------------------------------------------------------------------------------------------------------------------------------------------------------------------------------------------------------------------------------------------------------------------------------------------------------------------------------------------------------------------------------------------------------------------------------------------------------------------------------------------------------------------------------
P__aff___laticlavius_QCAZ62609   AAACTTTAGAGTAAGTCAAATAAGGTACAGCCTATTTGAACAGGACCAACCTTAATAACGGGTAAAAAGTGGGCCTAAAGCAGCCACCTTTTAAAAAGCGTCAAAGCTTA-AAATATGACCCCTTCATTATTGAGAACTCCTATAATATAGGACCTTTTATGCTAAAACTAGTAACAAGAGACCTCTCAATGTAAACTCAAACCAGCTTGAACCCATCACTGGCACCAACAGAAAAGTAAAA-CAGAAAACATTACTACTGTTAACCTAACACAGAACATTTTAAGAAAGATTAAAAGAAAAAGAAGGAACTCGGCAAATACCCGCCTGTTTACCAAAAACATCGCCTCTTG-CATAAGAGGCCTAGCCTGCCCAGTGATATTCAACGGCCGCGGTATCCTAACCGTGC-AAGGTAGCGTAATCACTTGT-TCCTAAATAGAGACTAGTATGAAAGGCATCACGAGA--TATACTGTCTCCTTTCTCTAATCAGTGAACCTAATCTCCCCGTGAAGAAGCGGG-GATATAAGACGAGAAGACCCTATGGAGCTTAAAACAGCATGATTAATGTTTTTGGCTGGGGTGACCGCGGAAAATAAACC-CTCCCATGAAAATAAAAGTCACAACTTTA-CTATCAA-AAATTGACAT--ATTGACCCAATA--TTGAT--AAGAACCAAGTTACCCTAGGGATAACAGCGCAATCCACTTAGAG---CCTTATCGACAAGTGGGCTTACGACCTCGATGTTGGATCAGGGTATCCTAGTGGTGTAGCCGCTACTAAAGG-TACACATGCAAGTTTCCGCATACCCGTGAAAACGCCCTC----CCACC--GGA---AGGAGCTGATATCAGGCTC--------GCCCAATACATCTAGTTTTACCACTCCCCCAAGGG---TCAGCAGTGATCAACATTAAAAATTAACGTCAGTTTGATTTAGTTAA-GAAAACAGAGCCGGCCAATCTGGTGCCAGCCGCCGCGGTTACACCA--GGGCTCAAATTGATT-----CGGCGTAAAGCGTGATTAAAGAA-----------TAGGGCTAAGCTTTAACTAAGCTGT---ACG-----TGTTTGA-AATC------TCGTAAGATACCCTATAC--ACCAACTTGAACTCAC-ACAACTAAGGCACAAACTGGGATTAGATACCCCACTATGCTTAGTCTTAAACTTTAACTTAC----------CGCCAGGGAACTACGAGC-AAAGCTTAAAACCCAAGGGACTTGACGGTGCCCCACATCCCCCTAGAGGAGCCTGTCCTATAATCGATAATCCCCGTTTAACCTCACCATTTTTAG----TCAGCCTGTATACTTCCGTCGTCAGCTTACCGCATGAGCG-----AGTAAGCTTAATG--------CCAA-ACGTCAGGTCAAGGTGCAGC-TATAAAATGG-AAGAGATGGGCTACATTTTCTA---TAGA-AAACACGAAAAA-TACATGAAATTA------GAAGGCGGATTTAGTAGT--AAAAG-AAATATCATATTCTTTTTAA---G-CACTGGGGCGTGTACACACCGCCCGTCACCCTCCTCGACTA--------AAGTACATAACAA--------------GAGGAGGCAAGT-------------------CGGAAGGCG-----------------------------------------------------------------------------------------------------------------------------------------------------------------------------------------------------------------------------------------------------------------------------------------------------------------------------------------------------------------------------------------------------------------------------------------------------------------------------------------------------------------------------------------------------------------------------------------------------------------------------------------------------------------------------------------------------------------------------------------------------------------------------------------------------------------------------------------------------------------------------------------------------------------------------------------------------------------------------------------------------------------------------------------------------------------------------------------------------------------------------------------------------------------------------------------------------------------------------------------------------------------------------------------------------------------------------------------------------
P__aff___latidiscus_AJC1670   -------------------------------------------------------------------------------------------------------------------------------------------------------------------------------------------------------------------------------------------------------------------------------------------------------------------------------------------------------CGCCTCTTG-CATAAGAGGTCCCGCCTGCCCAGTGACGTTCAACGGCCGCGGTATCCTAACCGTGC-AAGGTAGCGTAATCACTTGT-TCCTAAATAGAGACTAGTATGAAAGGCATCACGAGG--TAAACTGTCTCCTTTCCCTAATCAGTGAACCTAATCTCCCCGTGAAGAAGCGGG-GATATAAGACGAGAAGACCCTATGGAGCTTAAAACAGCATGATTAATGTTTTTGGTTGGGGTGACCGCGGAGAACAAATC-CTCCCATGATAATAAAAGCCACAACTTAA-CTATCAA-AAATTGACAT--ATTGACCCAATA--TTGAT--AAGAACCAAGTTACCCTAGGGATAACAGCGCAATCCACTTAGAG---CCTTATCGACAAGTGGGCTTACGACCTCGATGTTGGATCAGGGTATCCCAGTGGTGCAGCCGCTACTAAAGGT----------------------------------------------------------------------------------------------------------------------------------------------------------------------------------------------------------------------------------------------------------------------------------------------------------------------------------------------------------------------------------------------------------------------------------------------------------------------------------------------------------------------------------------------------------------------------------------------------------------------------------------------------------------------------------------------------------------------------------------------------------------------------------------------------------------------------------------------------------------------------------------------------------------------------------------------------------------------------------------------------------------------------------------ATAATGTAATCGTTACTGCCCACGCCTTCGTCATGATCTTTTTCATAGTAATACC-GT-ATAATC-GGGG-TTCGG-AATTGACTTGTCCCACTAATAATTGGGGCTCC-GATATAGCCTTTCCCCGTATAAATAACATGAGCTTCTGACTTCTCCCACCATCATTTATTCTTCT-CTTGCCTCTGCGGG---TGAAGCCGG-GC-GGCAC-GGTTGAACTGT-TACCCCCCACTCGCTGCCAACTTAGCCCACGCAGGCCCATCTGTAGATTTAACCATTTTCTCCCT-CACCTAGC-GGT---TC-TCA-TCTTAGG-GCTATCAACTTTATTACTACA----TTAACATGAAACCTCCATCTT---AACCAATACCAAACCCCT-TGTTTGT-TGATCTG-TCTAATTACTGCAAT-CTTCTACTCCTCTC-CTCCC-GTGTTAGCTGCAGGAATTACAATACTCT--ACAGACCGAAATCTTAACA-CTCA-TTCTTTGACCCTGCAGG--GGGGGAGACCC-----------------------------------------------------------------------------------------------------------------------------------------------------------------------------------------------------------------------------------------------------------------------------------------------------------------------------------------------------------------------------------------------------------------------------------------------------------------------------------------------------------------------------------------------------------------------------------------------------------------------------------------------------------------------------------
P__aff___latidiscus_CH6046   -------------------------------------------------------------------------------------------------------------------------------------------------------------------------------------------------------------------------------------------------------------------------------------------------------------------------------------------------------CGCCTCTTG-CATAAGAGGTCCCGCCTGCCCAGTGACGTTCAACGGCCGCGGTATCCTAACCGTGC-AAGGTAGCGTAATCACTTGT-TCCTAAATAGAGACTAGTATGAAAGGCATCACGAGG--TAAACTGTCTCCTTTCCCTAATCAGTGAACCTAATCTCCCCGTGAAGAAGCGGG-GGTATAAGACGAGAAGACCCTATGGAGCTTAAAACAGCATGATTAATGTTTTTGGTTGGGGTGACCGCGGAGAACAAATC-CTCCCATGATAATAAAAGCCACAACTTAA-CTATCAA-AAATTGACAT--ATTGACCCAATA--TTGAT--AAGAACCAAGTTACCCTAGGGATAACAGCGCAATCCACTTAGAG---CCTTATCGACAAGTGGGCTTACGACCTCGATGTTGGATCAGGGTATCCCAGTGGTGCAGCCGCTACTAAAGGT------------------------------------------------------------------------------------------------------------------------------------------------------------------------------------------------------------------------------------------------------------------------------------------------------------------------------------------------------------------------------------------------------------------------------------------------------------------------------------------------------------------------------------------------------------------------------------------------------------------------------------------------------------------------------------------------------------------------------------------------------------------------------------------------------------------------------------------------------------------------------------------------------------------------ACCCT-TACCTCGTATTCGGGGCTTGAGC--GGATGGTGG--ACTGCCCTCAGCCT-CTAATCCGCGCTGAATTAAGCCAACC-GGCTC-CTCCTGGG--ATGATCAAATTTATAATGTAATCGTTACTGCCCACGCCTTCGTCATGATCTTTTTCATGGTAATGCC-GT-ATAATC-GGGG-TTCGG-AATTGACTTGTTCCACTAATAATTGGAGCTCC-GATATAGCCTTCCCCCGTATGAATAACATGAGCTTCTGACTTCTCCCACCATCATTTATTCTTCT-CTTGCCTCTGCGGG---TGAAGCCGG-GC-GGCAC-GGTTGAACTGT-TACCCCCCACTCGCTGCTAACTTAGCCCACGCAGGCCCATCTGTAGATTTAACCATTTTCTCCCT-CACTTAGC-GGT---TCCTCA-TCTTGGG-GCCATCAACTTTATTACTACA----TTAACATAAAACCTCCTTCTT---AACCAATACCAAACCCCT-TATTTGT-TGATCTG-TCTAATTACCGCAAT-CTTCTACTCCTTTC-CTCCC-GTACTAGCTGCAGGAATCACAATACTCT--ACAGACCGAAATCTCAACACCTCA-TTCTTTGACCCTGCAGG--GGGGGAGACCC-ATCCT-TACCAACACCTT----------------------------------------------------------------------------------------------------------------------------------------------------------------------------------------------------------------------------------------------------------------------------------------------------------------------------------------------------------------------------------------------------------------------------------------------------------------------------------------------------------------------------------------------------------------------------------------------------------------------------------------------------------------
P__aff___latidiscus_CH6265   -------------------------------------------------------------------------------------------------------------------------------------------------------------------------------------------------------------------------------------------------------------------------------------------------------------------------------------------------------CGCCTCTTG-CATAAGAGGTCCCGCCTGCCCAGTGACGTTCAACGGCCGCGGTATCCTAACCGTGC-AAGGTAGCGTAATCACTTGT-TCCTAAATAGAGACTAGTATGAAAGGCATCACGAGG--TAAACTGTCTCCTTTCCCTAATCAGTGAACCTAATCTCCCCGTGAAGAAGCGGG-GATATAAGACGAGAAGACCCTATGGAGCTTAAAACAGCATGATTAATGTTTTTGGTTGGGGTGACCGCGGAGAACAAATC-CTCCCATGATAATAAAAGCCACAACTTAA-CTATCAA-AAATTGACAT--ATTGACCCAATA--TTGAT--AAGAACCAAGTTACCCTAGGGATAACAGCGCAATCCACTTAGAG---CCTTATCGACAAGTGGGCTTACGACCTCGATGTTGGATCAGGGTATCCCAGTGGTGCAGCCGCTACTAAAGGT-----------------------------------------------------------------------------------------------------------------------------------------------------------------------------------------------------------------------------------------------------------------------------------------------------------------------------------------------------------------------------------------------------------------------------------------------------------------------------------------------------------------------------------------------------------------------------------------------------------------------------------------------------------------------------------------------------------------------------------------------------------------------------------------------------------------------------------------------------------------------------------------------------------------------TACCCT-TACCTCGTATTCGGGGCTTGAGC--GGATGGTGG--ACAGCCCTCAGCCT-CTAATCCGCGCTGAATTAAGCCAACC-GGCTC-CTCCTGGG--ATGATCAAATTTATAATGTAATCGTTACTGCCCACGCCTTCGTCATGATCTTTTTCATAGTAATACC-GT-ATAATC-GGGG-TTCGG-AATTGACTTGTCCCACTAATAATTGGGGCTCC-GATATAGCCTTTCCCCGTATAAATAACATGAGCTTCTGACTTCTCCCACCATCATTTATTCTTCT-CTTGCCTCTGCGGG---TGAAGCCGG-GC-GGCAC-GGTTGAACTGT-TACCCCCCACTCGCTGCCAACTTAGCCCACGCAGGCCCATCTGTAGATTTAACCATTTTCTCCCT-CACCTAGC-GGT---TCCTCA-TCTTAGG-GCTATCAACTTTATTACTACA----TTAACATGAAACCTCCATCTT---AACCAATACCAAACCCCT-TGTTTGT-TGATCTG-TCTAATTACTGCAAT-CTTCTACTCCTCTC-CTCCC-GTGTTAGCTGCAGGAATTACAATACTCT--ACAGACCGAAATCTTAACACCTCA-TTCTTTGACCCTGCAGG--GGGGGAGACCC-ATCCT-TACCAACACCTTTTC-------------------------------------------------------------------------------------------------------------------------------------------------------------------------------------------------------------------------------------------------------------------------------------------------------------------------------------------------------------------------------------------------------------------------------------------------------------------------------------------------------------------------------------------------------------------------------------------------------------------------------------------------------------
P__aff___latidiscus_CH6266   -------------------------------------------------------------------------------------------------------------------------------------------------------------------------------------------------------------------------------------------------------------------------------------------------------------------------------------------------------CGCATCTTG-CATAAGAGGTCCCGCCTGCCCAGTGACGTTCAACGGCCGCGGTATCCTAACCGTGC-AAGGTAGCGTAATCACTTGT-TCCTAAATAGAGACTAGTATGAAAGGCATCACGAGG--TAAACTGTCTCCTTTCCCTAATCAGTGAACCTAATCTCCCCGTGAAGAAGCGGG-GATATAAGACGAGAAGACCCTATGGAGCTTAAAACAGCATGATTAATGTTTTTGGTTGGGGTGACCGCGGAGAACAAATC-CTCCCATGATAATAAAAGCCACAACTTAA-CTATCAA-AAATTGACAT--ATTGACCCAATA--TTGAT--AAGAACCAAGTTACCCTAGGGATAACAGCGCAATCCACTTAGAG---CCTTATCGACAAGTGGGCTTACGACCTCGATGTTGGATCAGGGTATCCCAGTGGTGCAGCCGCTACTAAAGGT-----------------------------------------------------------------------------------------------------------------------------------------------------------------------------------------------------------------------------------------------------------------------------------------------------------------------------------------------------------------------------------------------------------------------------------------------------------------------------------------------------------------------------------------------------------------------------------------------------------------------------------------------------------------------------------------------------------------------------------------------------------------------------------------------------------------------------------------------------------------------------------------------------------------------TACCCT-TACCTCGTATTCGGGGCTTGAGC--GGATGGTGG--ACAGCCCTCAGCCT-CTAATCCGCGCTGAATTAAGCCAACC-GGCTC-CTCCTGGG--ATGATCAAATTTATAATGTAATCGTTACTGCCCACGCCTTCGTCATGATCTTTTTCATAGTAATACC-GT-ATAATC-GGGG-TTCGG-AATTGACTTGTCCCACTAATAATTGGGGCTCC-GATATAGCCTTTCCCCGTATAAATAACATGAGCTTCTGACTTCTCCCACCATCATTTATTCTTCT-CTTGCCTCTGCGGG---TGAAGCCGG-GC-GGCAC-GGTTGAACTGT-TACCCCCCACTCGCTGCCAACTTAGCCCACGCAGGCCCATCTGTAGATTTAACCATTTTCTCCCT-CACCTAGC-GGT---TCCTCA-TCTTAGG-GCTATCAACTTTATTACTACA----TTAACATGAAACCTCCATCTT---AACCAATACCAAACCCCT-TGTTTGT-TGATCTG-TCTAATTACTGCAAT-CTTCTACTCCTCTC-CTCCC-GTGTTAGCTGCAGGAATTACAATACTCT--ACAGACCGAAATCTTAAC-CCTCA-TTCTTTGACCCTGCAGG--GGGGGAGACCC-ATCCT-TACCAACACCTTTTC-------------------------------------------------------------------------------------------------------------------------------------------------------------------------------------------------------------------------------------------------------------------------------------------------------------------------------------------------------------------------------------------------------------------------------------------------------------------------------------------------------------------------------------------------------------------------------------------------------------------------------------------------------------
P__aff___latidiscus_CH6271   -------------------------------------------------------------------------------------------------------------------------------------------------------------------------------------------------------------------------------------------------------------------------------------------------------------------------------------------------------CGCCTCTTG-CATAAGAGGTCCCGCCTGCCCAGTGACGTTCAACGGCCGCGGTATCCTAACCGTGC-AAGGTAGCGTAATCACTTGT-TCCTAAATAGAGACTAGTATGAAAGGCATCACGAGG--TAAACTGTCTCCTTTCCCTAATCAGTGAACCTAATCTCCCCGTGAAGAAGCGGG-GATATAAGACGAGAAGACCCTATGGAGCTTAAAACAGCATGATTAATGTTTTTGGTTGGGGTGACCGCGGAGAACAAATC-CTCCCATGATAATAAAAGCCACAACTTAA-CTATCAA-AAATTGACAT--ATTGACCCAATA--TTGAT--AAGAACCAAGTTACCCTAGGGATAACAGCGCAATCCACTTAGAG---CCTTATCGACAAGTGGGCTTACGACCTCGATGTTGGATCAGGGTATCCCAGTGGTGCAGCCGCTACTAAAGGT-----------------------------------------------------------------------------------------------------------------------------------------------------------------------------------------------------------------------------------------------------------------------------------------------------------------------------------------------------------------------------------------------------------------------------------------------------------------------------------------------------------------------------------------------------------------------------------------------------------------------------------------------------------------------------------------------------------------------------------------------------------------------------------------------------------------------------------------------------------------------------------------------------------------------TACCCT-TACCTCGTATTCGGGGCTTGAGC--GGATGGTGG--ACAGCCCTCAGCCT--TAAT-CGCG-TGAATTAAGCCAACC-GGCTC-CTCCTGGG--ATGATCAAATTTATAATGTAATCGTTACTGCCCACGCCTTCGTCATGATCTTTTTCATAGTAATACC-GT-ATAATC-GGGG-TTCGG-AATTGACTTGTCCCACTAATAATTGGGGCTCC-GATATAGCCTTTCCCCGTATAAATAACATGAGCTTCTGACTTCTCCCACCATCATTTATTCTTCT-CTTGCCTCTGCGGG---TGAAGCCGG-GC-GGCAC-GGTTGAACTGT-TACCCCCCACTCGCTGCCAACTTAGCCCACGCAGGCCCATCTGTAGATTTAACCATTTTCTCCCT-CACCTAGC-GGT---TCCTCA-TCTTAGG-GCTATCAACTTTATTACTACA----TTAACATGAAACCTCCATCTT---AACCAATACCAAACCCCT-TGTTTGT-TGATCTG-TCTAATTACTGCAAT-CTTCTACTCCTCTC-CTCCC-GTGTTAGCTGCAGGAATTACAATACTCT--ACAGACCGAA-TCTTAACACCTCA-TTCTTTGACCCTGCA-G--GGGGGAGACCC-ATC-T-TACCAACACCTTTTC-------------------------------------------------------------------------------------------------------------------------------------------------------------------------------------------------------------------------------------------------------------------------------------------------------------------------------------------------------------------------------------------------------------------------------------------------------------------------------------------------------------------------------------------------------------------------------------------------------------------------------------------------------------
P__aff___latidiscus_CH6456   -------------------------------------------------------------------------------------------------------------------------------------------------------------------------------------------------------------------------------------------------------------------------------------------------------------------------------------------------------CGCCTCTTG-TATAAGAGGTCCAGCCTGCCCAGTGACGTTCAACGGCCGCGGTATCCTAACCACGC-AAGGTAGCGTAATCACTTGT-TTCTAAATAAAGACTAGTATGAAAGGCATCACGAGA--TAAACTGTCTCCTTTTCCTAATCAGTGAACCTAACCCCCCCGTGAAGAAGCGGG-GATATAAGACGAGAAGACCCTGTGGAGCTTAAAACAGCATGATTAATGTTTTTGGTTGGGGTGACCACGGAGAACAAACC-CTCCCATGAAAATAAAAGCCACGACTTAA-CTATCAA-AAATTGACAT--ATTGACCCAATA--TTGAT--AAGAACCAAGTTACCCCAGGGATAACAGCGCAATCCACTTAGAG---CCCTATCGACAAGTGGGCTTACGACCTCGATGTTGGATCAGGGTATCCCAGTGGTGCAGCCGCTACTAAAGGT----------------------------------------------------------------------------------------------------------------------------------------------------------------------------------------------------------------------------------------------------------------------------------------------------------------------------------------------------------------------------------------------------------------------------------------------------------------------------------------------------------------------------------------------------------------------------------------------------------------------------------------------------------------------------------------------------------------------------------------------------------------------------------------------------------------------------------------------------------------------------------------------------------------------------------TCATCTTGGGGGCCTTGGC--GGGCAGTGG--ACATCCCTTAGCCT-CTTATGCGAGCTGAATTAAGCCAACC-GGCTC-CTCCTGGG--ACGACCAAATTTATAATGTAATCGTCACCGCCCACGCTTTCGTTATGATTTTTTTTATGGTAATACC-AT-ATAATC-GGGG-TTCGG-AACTGACTTGTTCCCTTAATAATTGGAGCCCC-GACATAGCTTTCCCCCGCATAAATAATATGAGCTTCTGACTTCTTCCACCATCATTCCTCCTCCT-CTTGGTTCTGCGGG---TGAAGCCGG-GC-GGCAC-GGCTGAACCGT-TACCCCCCCCTCGCTGCTAACTTAGCCCATGCAGGCCCGTCAGTAGACTTAACTATTTTTTCCTT-CACTTAGC-GGT---TCCTCA-TCTTAGG-GCTATTAACTTTATTACAACT----TCAACATGAAACCCCCCTCTT---AACCAATATCAAACCCCC-TGTTTGT-TGATCAG-TCTAATCACTGCTAT-CTCCTTCTCCTCTC-CTCCC-GTCTTAGCTGCAGGCATCACCATACTCT--ACAGATCGAAATCTAAATACCTCA-TTCTTTGACCCTGCAGG--GGGGGAGACCC-ATCCT-TACCAACACTTA----------------------------------------------------------------------------------------------------------------------------------------------------------------------------------------------------------------------------------------------------------------------------------------------------------------------------------------------------------------------------------------------------------------------------------------------------------------------------------------------------------------------------------------------------------------------------------------------------------------------------------------------------------------
P__aff___latidiscus_EVACC_096   -------------------------------------------------------------------------------------------------------------------------------------------------------------------------------------------------------------------------------------------------------------------------------------------------------------------------------------------------------------------------------------------------ACGGCCGCGGTATCCTAACCGTGC-AAGGTAGCGTAATCACTTGT-TCCTAAATAGAGACTAGTATGAAAGGCATCACGAGG--TAAACTGTCTCCTTTCCCTAATCAGTGAACCTAATCTCCCCGTGAAGAAGCGGG-GGTATAAGACGAGAAGACCCTATGGAGCTTAAAACAGCATGATTAATGTTTTTGGTTGGGGTGACCGCGGAGAACAAATC-CTCCCATGATAATAAAAGCCACAACTTAA-CTATCAA-AAATTGACAT--ATTGACCCAATA--TTGAT--AAGAACCAAGTTACCCTAGGGATAACAGCGCAATCCACTTAGAG---CCTTATCGACAAGTGGGCTTACGACCTCGATGTTGGATCAGGGTATCC-------------------------------------------------------------------------------------------------------------------------------------------------------------------------------------------------------------------------------------------------------------------------------------------------------------------------------------------------------------------------------------------------------------------------------------------------------------------------------------------------------------------------------------------------------------------------------------------------------------------------------------------------------------------------------------------------------------------------------------------------------------------------------------------------------------------------------------------------------------------------------------------------------------------------------------------------------------------------------------------------------------------------TTAAGCCAACC-GGCTC-CTCCTGGG--ATGATCAAATTTATAATGTAATCGTTACTGCCCACGCCTTCGTCATGATCTTTTTCATGGTAATGCC-GT-ATAATC-GGGG-TTCGG-AATTGACTTGTTCCACTAATAATTGGAGCTCC-GATATAGCCTTCCCCCGTATGAATAACATGAGCTTCTGACTTCTCCCACCATCATTTATTCTTCT-CTTGCCTCTGCGGG---TGAAGCCGG-GC-GGCAC-GGTTGAACTGT-TACCCCCCACTCGCTGCTAACTTAGCCCACGCAGGCCCATCTGTAGATTTAACCATTTTCTCCCT-CACTTAGC-GGT---TCCTCA-TCTTGGG-GCCATCAACTTTATTACTACA----TTAACATAAAACCTCCTTCTT---AACCAATACCAAACCCCT-TATTTGT-TGATCTG-TCTAATTACCGCAAT-CTTCTACTCCTTTC-CTCCC-GTACTAGCTGCAGGAATCACAATACTCT--ACAGACCGAAATCTCAACACCTCA-TTCTTTGACCC------------------------------------------------------------------------------------------------------------------------------------------------------------------------------------------------------------------------------------------------------------------------------------------------------------------------------------------------------------------------------------------------------------------------------------------------------------------------------------------------------------------------------------------------------------------------------------------------------------------------------------------------------------------------------------------------------
P__aff___latidiscus_EVACC098   -----------------------------------------------------------------------------------------------------------------------------------------------------------------------------------------------------------------------------------------------------------------------------------------------------------------------------------------------------------------------------------------------------------TATCCTAACCGTGC-AAGGTAGCGTAATCACTTGT-TCCTAAATAGAGACTAGTATGAAAGGCATCACGAGG--TAAACTGTCTCCTTTCCCTAATCAGTGAACCTAATCTCCCCGTGAAGAAGCGGG-GGTATAAGACGAGAAGACCCTATGGAGCTTAAAACAGCATGATTAATGTTTTTGGTTGGGGTGACCGCGGAGAACAAATC-CTCCCATGATAATAAAAGCCACAACTTAA-CTATCAA-AAATTGACAT--ATTGACCCAATA--TTGAT--AAGAACCAAGTTACCCTAGGGATAACAGCGCAATCCACTTAGAG---CCTTATCGACAAGT----------------------------------------------------------------------------------------------------------------------------------------------------------------------------------------------------------------------------------------------------------------------------------------------------------------------------------------------------------------------------------------------------------------------------------------------------------------------------------------------------------------------------------------------------------------------------------------------------------------------------------------------------------------------------------------------------------------------------------------------------------------------------------------------------------------------------------------------------------------------------------------------------------------------------------------------------------------------------------TACCCT-TACCTCGTATTCGGGGCTTGAGC--GGATGGTGG--ACTGCCCTCAGCCT-CTAATCCGCGCTGAATTAAGCCAACC-GGCTC-CTCCTGGG--ATGATCAAATTTATAATGTAATCGTTACTGCCCACGCCTTCGTCATGATCTTTTTCATGGTAATGCC-GT-ATAATC-GGGG-TTCGG-AATTGACTTGTTCCACTAATAATTGGAGCTCC-GATATAGCCTTCCCCCGTATGAATAACATGAGCTTCTGACTTCTCCCACCATCATTTATTCTTCT-CTTGCCTCTGCGGG---TGAAGCCGG-GC-GGCAC-GGTTGAACTGT-TACCCCCCACTCGCTGCTAACTTAGCCCACGCAGGCCCATCTGTAGATTTAACCATTTTCTCCCT-CACTTAGC-GGT---TCCTCA-TCTTGGG-GCCATCAACTTTATTACTACA----TTAACATAAAACCTCCTTCTT---AACCAATACCAAACCCCT-TATTTGT-TGATCTG-TCTAATTACCGCAAT-CTTCTACTCCTTTC-CTCCC-GTACTAGCTGCAGGAATCACAATACTCT--ACAGACCGAAATCTCAACACCTCA-TTCTTTGACCCTGCAGG--GGGGGAGACCC-ATCCT-TACCAACACCTTTTC-------------------------------------------------------------------------------------------------------------------------------------------------------------------------------------------------------------------------------------------------------------------------------------------------------------------------------------------------------------------------------------------------------------------------------------------------------------------------------------------------------------------------------------------------------------------------------------------------------------------------------------------------------------
P__aff___latidiscus_EVACC_218   -------------------------------------------------------------------------------------------------------------------------------------------------------------------------------------------------------------------------------------------------------------------------------------------------------------------------------------------------------CGCCTCTTG-CATAAGAGGTCCCGCCTGCCCAGTGACGTTCAACGGCCGCGGTATCCTAACCGTGC-AAGGTAGCGTAATCACTTGT-TCCTAAATAGAGACTAGTATGAAAGGCATCACGAGG--TAAACTGTCTCCTTTCCCTAATCAGTGAACCTAATCTCCCCGTGAAGAAGCGGG-GGTATAAGACGAGAAGACCCTATGGAGCTTAAAACAGCATGATTAATGTTTTTGGTTGGGGTGACCGCGGAGAACAAATC-CTCCCATGATAATAAAAGCCACAACTTAA-CTATCAA-AAATTGACAT--ATTGACCCAATA--TTGAT--AAGAACCAAGTTACCCTAGGGATAACAGCGCAATCCACTTAGAG---CCTTATCGACAAGTGGGCTTACGACCTCGATGTTGGATCAGGGTATCCCAGTGGTGCAGCCGCTACTAAAGGT-----------------------------------------------------------------------------------------------------------------------------------------------------------------------------------------------------------------------------------------------------------------------------------------------------------------------------------------------------------------------------------------------------------------------------------------------------------------------------------------------------------------------------------------------------------------------------------------------------------------------------------------------------------------------------------------------------------------------------------------------------------------------------------------------------------------------------------------------------------------------------------------------------------------------TACCCT-TACCTCGTATTCGGGGCTTGAGC--GGATGGTGG--ACTGCCCTCAGCCT-CTAATCCGCGCTGAATTAAGCCAACC-GGCTC-CTCCTGGG--ATGATCAAATTTATAATGTAATCGTTACTGCCCACGCCTTCGTCATGATCTTTTTCATGGTGATGCC-GT-ATAATC-GGGG-TTCGG-AATTGACTTGTTCCGCTAATAATTGGAGCCCC-GATATAGCCTTCCCCCGTATGAATAACATGAGCTTCTGACTTCTCCCACCATCATTTATTCTTCT-CTTGCCTCTGCGGG---TGAAGCCGG-GC-GGCAC-GGTTGAACTGT-TACCCCCCACTCGCTGCTAACTTAGCCCACGCAGGCCCATCTGTAGATTTAACCATTTTCTCCCT-CACTTAGC-GGT---TCCTCA-TCTTGGG-GCCATCAACTTTATTACTACA----TTAACATAAAACCTCCTTCTT---AACCAATACCAAACCCCT-TATTTGT-TGATCTG-TCTAATTACCGCAAT-CTTCTACTCCTTTC-CTCCC-GTACTAGCTGCAGGAATCACAATACTCT--ACAGACCGAAATCTCAACACCTCA-TTCTTTGACCCTGCAGG--GGGGGAGACCC-ATCCT-TACCAACACCTTTTC-------------------------------------------------------------------------------------------------------------------------------------------------------------------------------------------------------------------------------------------------------------------------------------------------------------------------------------------------------------------------------------------------------------------------------------------------------------------------------------------------------------------------------------------------------------------------------------------------------------------------------------------------------------
P__aff___latidiscus_KRL1489   -------------------------------------------------------------------------------------------------------------------------------------------------------------------------------------------------------------------------------------------------------------------------------------------------------------------------------------------------------CGCCTCTTG-CATAAGAGGTCCCGCCTGCCCAGTGACGTTCAACGGCCGCGGTATCCTAACCGTGC-AAGGTAGCGTAATCACTTGT-TCCTAAATAGAGACTAGTATGAAAGGCATCACGAGG--TAAACTGTCTCCTCTCCCTAATCAGTGAACCTAATCTCCCCGTGAAGAAGCGGG-GATATAAGACGAGAAGACCCTATGGAGCTTAAAACAGCATGATTAATGTTTTTGGTTGGGGTGACCGCGGAGAATAAATC-CTCCCATGATAATAAAAGCCACAACTTAA-CTATCAA-AAATTGACAT--ATTGACCCAATA--TTGAT--AAGAACCAAGTTACCCTAGGGATAACAGCGCAATCCACTTAGAG---CCTTATCGACAAGTGGGCTTACGACCTCGATGTTGGATCAGGGTATCCCAGTGGTGCAGCCGCTACTAAAGGT---------------------------------------------------------------------------------------------------------------------------------------------------------------------------------------------------------------------------------------------------------------------------------------------------------------------------------------------------------------------------------------------------------------------------------------------------------------------------------------------------------------------------------------------------------------------------------------------------------------------------------------------------------------------------------------------------------------------------------------------------------------------------------------------------------------------------------------------------------------------------------------------------------------------------------CTCGTATTCGGGGCTTGAGC--GGATGGTGG--ACAGCCCTCAGCCT-CTGATCCGCGCTGAATTAAGCCAACC-GGCTC-CTCCTGGG--ATGATCAAATTTATAATGTAATCGTTACTGCCCACGCCTTCGTCATGATCTTTTTTATAGTGATGCC-GT-ATAATC-GGGG-TTCGG-AATTGACTTGTACCCCTAATAATCGGAGCTCC-GATATAGCCTTCCCCCGTATGAATAACATGAGCTTCTGGCTCCTGCCCCCATCATTTATTCTTCT-CTCGCCTCTGCGGG---TGAAGCCGG-GC-GGCAC-GGTTGAACTGT-TATCCCCCACTCGCTGCCAACTTAGCCCACGCAGGCCCATCTGTAGATTTAACCATTTTCTCCCT-CACCTAGC-GGT---TCCTCA-TCTTGGG-GCCATCAACTTTATTACTACA----TTAACATAAAACCTCCCTCTT---AACCAATACCAAACTCCT-TATTTGT-TGATCTG-TTTAATTACCGCAAT-CTTCTTCTCCTTTC-CTCCC-GTGTTAGCTGCAGGAATCACAATACTCT--ACAGACCGAAACCTCAACACCTCA-TTCTTTGACCCTGCAGG--GGGGGGGACCC-ATCCT-TACCAACACCTT----------------------------------------------------------------------------------------------------------------------------------------------------------------------------------------------------------------------------------------------------------------------------------------------------------------------------------------------------------------------------------------------------------------------------------------------------------------------------------------------------------------------------------------------------------------------------------------------------------------------------------------------------------------
P__aff___martiae_1_QCAZ25801   ----------------------------------------------------------------------------------------------------------------------------------------------------------------------------------------------------------------------------------------------------------------------------------------------------------------------------------------------------------------------GAGGTCCAGCCTGCCCAGTGACGTTCAACGGCCGCGGTATTCTGACCGTGC-AAGGTAGCGTAATCACTTGT-TTCTAAATAAAGACTAGTATGAAAGGCACCACGAGA--TAAGCTGTCTCTTTTTTTTAATCAGTGAACCTAATCTCCCCGTGAAGAAGCGGG-GATATAAGACGAGAAGACCCTGTGGAGCTTAAAACA-----ATAAGTGTTTTTGGTTGGGGTGACCACGGAGAAAAAATC-CTCCTATG---AAAAAAGCTACAACTTTA-GCATCAA-AAATTGACAT--CTCGACCCAAT---TTGAT--AAGAACCAAGTTACCCCAGGGATAACAGCACAATCCACTTAGAG---CCCTATCGACAAGTGGGCTTATGACCTCGATGTTGGATCGGGATATCCTAGTGGTGCAGCCGCTACAAAGGTT-------------------------------------------------------------------------------------------------------------------------------------------------------------------------------------------------------------------------------------------------------------------------------------------------------------------------------------------------------------------------------------------------------------------------------------------------------------------------------------------------------------------------------------------------------------------------------------------------------------------------------------------------------------------------------------------------------------------------------------------------------------------------------------------------------------------------------------------------------------------------------------------------------------------------------------------------------------------------------------------------------------------------------------------------------------------------------------------------------------------------------------------------------------------------------------------------------------------------------------------------------------------------------------------------------------------------------------------------------------------------------------------------------------------------------------------------------------------------------------------------------------------------------------------------------------------------------------------------------------------------------------------------------------------------------------------------------------------------------------------------------------------------------------------------------------------------------------------------------------------------------------------------------------------------------------------------------------------------------------------------------------------------------------------------------------------------------------------------------------------------------------------------------------------------------------------------------------------------------------------------------------------------
P__aff___martiae_1_QCAZ25802   ----------------------------------------------------------------------------------------------------------------------------------------------------------------------------------------------------------------------------------------------------------------------------------------------------------------------------------------------------------------------GAGGTCCAGCCTGCCCAGTGACGTTCAACGGCCGCGGTATTCTGACCGTGC-AAGGTAGCGTAATCACTTGT-TTCTAAATAAAGACTAGTATGAAAGGCACCACGAGA--TAAGCTGTCTCTTTTTTTTAATCAGTGAACCTAATCTCCCCGTGAAGAAGCGGG-GATATAAGACGAGAAGACCCTGTGGAGCTTAAAACA-----ATAAGTGTTTTTGGTTGGGGTGACCACGGAGAAAAAATC-CTCCTATG---AAAAAAGCTACAACTTTA-GCATCAA-AAATTGACAT--CTCGACCCAAT---TTGAT--AAGAACCAAGTTACCCCAGGGATAACAGCACAATCCACTTAGAG---CCCTATCGACAAGTGGGCTTATGACCTCGATGTTGGATCGGGATATCCTAGTGGTGCAGCCGCTACAAAGG---------------------------------------------------------------------------------------------------------------------------------------------------------------------------------------------------------------------------------------------------------------------------------------------------------------------------------------------------------------------------------------------------------------------------------------------------------------------------------------------------------------------------------------------------------------------------------------------------------------------------------------------------------------------------------------------------------------------------------------------------------------------------------------------------------------------------------------------------------------------------------------------------------------------------------------------------------------------------------------------------------------------------------------------------------------------------------------------------------------------------------------------------------------------------------------------------------------------------------------------------------------------------------------------------------------------------------------------------------------------------------------------------------------------------------------------------------------------------------------------------------------------------------------------------------------------------------------------------------------------------------------------------------------------------------------------------------------------------------------------------------------------------------------------------------------------------------------------------------------------------------------------------------------------------------------------------------------------------------------------------------------------------------------------------------------------------------------------------------------------------------------------------------------------------------------------------------------------------------------------------------------------------
P__aff___martiae_2_QCAZ25768   ----------------------------------------------------------------------------------------------------------------------------------------------------------------------------------------------------------------------------------------------------------------------------------------------------------------------------------------------------------------------GAGGCCCAGCCTGCCCAGTGACGTTCAACGGCCGCGGTATTCTAACCGTGC-AAGGTAGCGTAATCACTTGT-TTCTAAATAAAGACTAGTATGAAAGGCATCACGAGA--TAAGCTGTCTCCTTTTTCCCATCAATGAACCTAATCTCCCCGTGAAGAAGCGGG-GATATAAGACGAGAAGACCCTGTGGAGCTTAAAACA-----ATTTATGTTTTTGGTTGGGGTGACCGCGGAGAAAAAATC-CTCCTATGA--AAAAAAGTTACAACTTTA-GCATTAA-AAATTAACAT--CCGACCC-AATG--TTGAT--AAGAACCAAGTTACCCCAGGGATAACAGCACAATCCACTTAGAG---CCCTATCGACAAGTGGGCTTATGACCTCGATGTTGGATCGAGGTATCCTAGTGGTGCAGCCGCTACTAAAGGT-----------------------------------------------------------------TATCAGGCTC---------CCCAAGACATCTAGCCACGCCACACCCA---GGG---TCAGCAGTGATTAACATTAAG-ATAAACGTCAGTTTGACTTAGCCAA-ATATACAGAGCCGGCCAATCTGGTGCCAGCCGCCGCGGTTACACCA--GGACTCAAATTGATT-----CGGCGTAAAGCGTGATTAAAG----------------GGTTAAAATTAAATTAAACTGT---ACG-----TATT-A--AACC-------CGAAAGATACCCCAATC--ACCAACTTGAATTCAC-ACAACTAGGGTACAAACTGGGATCAGGTACCCCACTATGCCTAGTCGTAAACTTTAACTTAC-----------GCCAGGGAACTACGAGC-TAAGCTTAAAACCCAAAGGACTTGACGGTGCCCCACATCCTTCTAGAGGAGCCTGTCCTATAATCGATACTCCACGTTCAACCTTACCACTTTTAG-----CAGCCTGTATACTTCCGTCGTCAGCTTACCGCGTGAGCG-----GGTAAACTCAATG--------CCAA-ACATCAGGTCAAAGTGCAGC-TATAAACTGG-AAGAGATGGGCTACACTTTCTA---TAGA-AGACACGAAAGA-TATGTGAAATCA------GAAGGCGGATTTAGCAGT--AAGAG---GCAGAATACCCCCCTTAA---GGCCCTGGGGTGTGTACACACCGCCCGTCACCCTCT---------------------------------------------------------------------------------------------------------------------------------------------------------------------------------------------------------------------------------------------------------------------------------------------------------------------------------------------------------------------------------------------------------------------------------------------------------------------------------------------------------------------------------------------------------------------------------------------------------------------------------------------------------------------------------------------------------------------------------------------------------------------------------------------------------------------------------------------------------------------------------------------------------------------------------------------------------------------------------------------------------------------------------------------------------------------------------------------------------------------------------------------------------------------------------------------------------------------------------------------------------------------------------------------------------------------------------------------------------------------------------------------------------------------------------------
P__aff___museosus_AJC1872   -------------------------------------------------------------------------------------------------------------------------------------------------------------------------------------------------------------------------------------------------------------------------------------------------------------------------------------------------------CACCTCTTG-CATAAGAGGCCTAGCCTGCCCAGTGATATTCAACGGCCGCGGTATCCTAACCGTGC-AAGGTAGCGTAATCACTTGT-TCCTAAATAGAGACTAGTATGAAAGGCATCACGAGA--TATACTGTCTCCTCTCTCTAATCAGTGAACCTAATCTCCCCGTGAAGAAGCGGG-GGTATAAGACGAGAAGACCCTATGGAGCTTAAAACAGCATGATTAATGTTTTTGGTTGGGGTGACCGCGGAGAATAAATC-CTCCCATGAAAATAAAAGCCACAACTTTA-CAATCAA-ACATTGACAT--TTTGACCCAATA--TTGAT--AAGAACCAAGTTACCCTAGGGATAACAGCGCAATCCACTTAGAG---CCGTATCGACAAGTGGGCTTACGACCTCGATGTTGGATCAGGGTATCCCAGTGGTGTAGCCGCTACCAAAGGT------------------------------------------------------------------------------------------------------------------------------------------------------------------------------------------------------------------------------------------------------------------------------------------------------------------------------------------------------------------------------------------------------------------------------------------------------------------------------------------------------------------------------------------------------------------------------------------------------------------------------------------------------------------------------------------------------------------------------------------------------------------------------------------------------------------------------------------------------------------------------------------------------------------------ACCCT-TACCTAGTATTTGGGGCCTGA-C--GGATAGTGG--ACAGCT-TCAGCCT-CTAATCCGAGCTGAACTGAGCCAACC-GGCTC-CTTCTGGG--ATGACCAAATCTACAACGTAATCGTCACTGCCCATGCCTTTGTAATAATTTTCTTCATAGTAATACC-GT-ATGATC-GGGG-T-CGG-AACTGACTTGTCCCCTTAATAATTGGAGCCCC-GACATAGCCTTCCCCCGTATAAATAACATGAGCTTCTGACTCCTCCCACCATCATTTCTCCTTTT-CTAGCTTCCGCGGG---TGAAGCCGG-GC-GGCAC-GGCTGAACTGT-TACCCCCCCCTTGCTGCTAACTTAGCCCACGCAGGCCCATCAGTAGATTTAACTATCTTCTCCCT-CATCTGGC-GGT---TCTTCA-TTCTAGG-GCCATTAACTTTATTACAACA----TTAATATGAAGCCCCCATCTT---AATCAATACCAAACCCCT-TGTTTGT-TGATCAG-TCTAATCACCGCAGT-CTCCTCCTCCTATC-CTACC-GTCCTAGCTGCAGGAATCACAATACTCT--ACAGATCGAAACCTAAACACT---------------------------------------------------------------------------------------------------------------------------------------------------------------------------------------------------------------------------------------------------------------------------------------------------------------------------------------------------------------------------------------------------------------------------------------------------------------------------------------------------------------------------------------------------------------------------------------------------------------------------------------------------------------------------------------------------------------------
P__aff___museosus_AJC1888   ---------------------------------------------------------------------------------------------------------------------------------------------------------------------------------------------------------------------------------------------------------------------------------------------------------------------------------------------------------------------------CTAGCCTGCCCAGTGATATTCAACGGCCGCGGTATCCTAACCGTGC-AAGGTAGCGTAATCACTTGT-TCCTAAATAGAGACTAGTATGAAAGGCATCACGAGA--TATACTGTCTCCTCTCTCTAATCAGTGAACCTAATCTCCCCGTGAAGAAGCGGG-GGTATAAGACGAGAAGACCCTATGGAGCTTAAAACAGCATGATTAATGTTTTTGGTTGGGGTGACCGCGGAGAATAAATC-CTCCCATGAAAATAAAAGCCACAACTTTA-CAATCAA-ACATTGACAT--TTTGACCCAATA--TTGAT--AAGAACCAAGTTACCCTAGGGATAACAGCGCAATCCACTTAGAG---CCGTATCGACAGGTGGGCTTACGACCTCGATGTTGGATCAGGGTATCCCAGTGGTGTAGCCGCTACCAAAGGT------------------------------------------------------------------------------------------------------------------------------------------------------------------------------------------------------------------------------------------------------------------------------------------------------------------------------------------------------------------------------------------------------------------------------------------------------------------------------------------------------------------------------------------------------------------------------------------------------------------------------------------------------------------------------------------------------------------------------------------------------------------------------------------------------------------------------------------------------------------------------------------------------------------------------------------------------------------------------------------------------CAACC-GGCTC-CTTCTGGG--ATGACCAAATCTACAACGTAATCGTCACTGCCCATGCCTTTGTAATAATTTTCTTCATAGTAATACC-GT-ATGATC-GGGG-TTCGG-AACTGACTTGTCCCCTTAATAATTGGAGCCCC-GACATAGCCTTCCCCCGTATAAATAACATGAGCTTCTGACTCCTCCCACCATCATTTCTCCTTTT-CTAGCTTCCGCGGG---TGAAGCCGG-GC-GGCAC-GGCTGAACTGT-TACCCCCCCCTTGCTGCTAACTTAGCCCACGCAGGCCCATCAGTAGATTTAACTATCTTCTCCCT-CATCTGGC-GGT---TCTTCA-TTCTAGG-GCCATTAACTTTATTACAACA----TTAATATGAAGCCCCCATCTT---AATCAATACCAAACCCCT-TGTTTGT-TGATCAG-TCTAATCACCGCAGT-CTCCTCCTCCTATC-CTACC-GTCCTAGCTGCAGGAATCACAATACTCT--ACAGATCGAAACCTAAACACTTCA------------------------------------------------------------------------------------------------------------------------------------------------------------------------------------------------------------------------------------------------------------------------------------------------------------------------------------------------------------------------------------------------------------------------------------------------------------------------------------------------------------------------------------------------------------------------------------------------------------------------------------------------------------------------------------------------------------------
P__aff___museosus_AJC1890   -------------------------------------------------------------------------------------------------------------------------------------------------------------------------------------------------------------------------------------------------------------------------------------------------------------------------------------------------------------------------------------CAGTGATATTCAACGGCCGCGGTATCCTAACCGTGC-AAGGTAGCGTAATCACTTGT-TCCTAAATAGAGACTAGTATGAAAGGCATCACGAGA--TATACTGTCTCCTCTCTCTAATCAGTGAACCTAATCTCCCCGTGAAGAAGCGGG-GGTATAAGACGAGAAGACCCTATGGAGCTTAAAACAGCATGATTAATGTTTTTGGTTGGGGTGACCGCGGAGAATAAATC-CTCCCATGAAAATAAAAGCCACAACTTTA-CAATCAA-ACATTGACAT--TTTGACCCAATA--TTGAT--AAGAACCAAGTTACCCTAGGGATAACAGCGCAATCCACTTAGAG---CCGTATCGACAAGTGGGCTTACGACCTCGATGTTGGATCAGGGTATCCCAGTGGTGTAGCCGCTACCA-----------------------------------------------------------------------------------------------------------------------------------------------------------------------------------------------------------------------------------------------------------------------------------------------------------------------------------------------------------------------------------------------------------------------------------------------------------------------------------------------------------------------------------------------------------------------------------------------------------------------------------------------------------------------------------------------------------------------------------------------------------------------------------------------------------------------------------------------------------------------------------------------------------------------------ACCCT-TACCTAGTATTTGGGGCCTGAGC--GGATAGTGG--ACAGCTCTCAGCCT-CTAATCCGAGCTGAACTGAGCCAACC-GGCTC-CTTCTGGG--ATGACCAAATCTACAACGTAATCGTCACTGCCCATGCCTTTGTAATAATTTTCTTCATAGTAATACC-GT-ATGATC-GGGG-TTCGG-AACTGACTTGTCCCCTTAATAATTGGAGCCCC-GACATAGCCTTCCCCCGTATAAATAACATGAGCTTCTGACTCCTCCCACCATCATTTCTTCTTTT-CTAGCCTCCGCGGG---TGAAGCCGG-GC-GGCAC-GGCTGAACTGT-TACCCCCCCCTTGCTGCTAACTTAGCCCACGCAGGCCCATCAGTAGATTTAACTATCTTCTCCCT-CATCTGGC-GGT---TCTTCA-TTCTAGG-GCCATTAACTTTATTACAACA----TTAATATGAAGCCCCCATCTT---AATCAATACCAAACCCCT-TGTTTGT-TGATCAG-TCTAATCACCGCAGT-CTCCTCCTCCTATC-CTACC-GTCCTAGCTGCAGGAATCACAATACTCT--ACAGATCGAAACCTAAACACTTCA-TTTTTCGATCCTGCAGG--GGGGGAGACCC-ATCCT-TATCAACACCTT----------------------------------------------------------------------------------------------------------------------------------------------------------------------------------------------------------------------------------------------------------------------------------------------------------------------------------------------------------------------------------------------------------------------------------------------------------------------------------------------------------------------------------------------------------------------------------------------------------------------------------------------------------------
P__aff___museosus_CH6419   -------------------------------------------------------------------------------------------------------------------------------------------------------------------------------------------------------------------------------------------------------------------------------------------------------------------------------------------------------------------------------------CAGTGATATTCAACGGCCGCGGTATCCTAACCGTGC-AAGGTAGCGTAATCACTTGT-TCCTAAATAGAGACTAGTATGAAAGGCATCACGAGA--TATACTGTCTCCTCTCTCTAATCAGTGAACCTAATCTCCCCGTGAAGAAGCGGG-GGTATAAGACGAGAAGACCCTATGGAGCTTAAAACAGCATGATTAATGTTTTTGGTTGGGGTGACCGCGGAGAATAAATC-CTCCCATGAAAATAAAAGCCACAACTTTA-CAATCAA-ACATTGACAT--TTTGACCCAATA--TTGAT--AAGAACCAAGTTACCCTAGGGATAACAGCGCAATCCACTTAGAG---CCGTATCGACAAGTGGGCTTACGACCTCGATGTTGGATCAGGGTATCCCAGTGGTGTAGCCGCTACCA-----------------------------------------------------------------------------------------------------------------------------------------------------------------------------------------------------------------------------------------------------------------------------------------------------------------------------------------------------------------------------------------------------------------------------------------------------------------------------------------------------------------------------------------------------------------------------------------------------------------------------------------------------------------------------------------------------------------------------------------------------------------------------------------------------------------------------------------------------------------------------------------------------------------------------ACCCT-TACCTAGTATTTGGGGCCTGAGC--GGATAGTGG--ACAGCTCTCAGCCT-CTAATCCGAGCTGAACTGAGCCAACC-GGCTC-CTTCTGGG--ATGACCAAATCTACAACGTAATCGTCACTGCCCATGCCTTTGTAATAATTTTCTTCATAGTAATACC-GT-ATGATC-GGGG-TTCGG-AACTGACTTGTCCCCTTAATAATTGGAGCCCC-GACATAGCCTTCCCCCGTATAAATAACATGAGCTTCTGACTCCTCCCACCATCATTTCTTCTTTT-CTAGCCTCCGCGGG---TGAAGCCGG-GC-GGCAC-GGCTGAACTGT-TACCCCCCCCTTGCTGCTAACTTAGCCCACGCAGGCCCATCAGTAGATTTAACTATCTTCTCCCT-CATCTGGC-GGT---TCTTCA-TTCTAGG-GCCATTAACTTTATTACAACA----TTAATATGAAGCCCCCATCTT---AATCAATACCAAACCCCT-TGTTTGT-TGATCAG-TCTAATCACCGCAGT-CTCCTCCTCCTATC-CTACC-GTCCTAGCTGCAGGAATCACAATACTCT--ACAGATCGAAACCTAAACACGGGA-TTTTTCGATCCTGCAGG--GGGGGAGACCC-ATCCT-TATCAACACCTT----------------------------------------------------------------------------------------------------------------------------------------------------------------------------------------------------------------------------------------------------------------------------------------------------------------------------------------------------------------------------------------------------------------------------------------------------------------------------------------------------------------------------------------------------------------------------------------------------------------------------------------------------------------
P__aff___museosus_CH6429   --------------------------------------------------------------------------------------------------------------------------------------------------------------------------------------------------------------------------------------------------------------------------------------------------------------------------------------------------------------------------------------------ATTCAACGGCCGCGGTATCCTAACCGTGC-AAGGTAGCGTAATCACTTGT-TCCTAAATAGAGACTAGTATGAAAGGCATCACGAGA--TATACTGTCTCCTCTCTCTAATCAGTGAACCTAATCTCCCCGTGAAGAAGCGGG-GGTATAAGACGAGAAGACCCTATGGAGCTTAAAACAGCATGATTAATGTTTTTGGTTGGGGTGACCGCGGAGAATAAATC-CTCCCATGAAAATAAAAGCCACAACTTTA-CAATCAA-ACATTGACAT--TTTGACCCAATA--TTGAT--AAGAACCAAGTTACCCTAGGGATAACAGCGCAATCCACTTAGAG---CCGTATCGACAAGTGGGCTTACGACCTCGATGTTGGATCAGGGTATCCCAGTGGTGTAGCCGCTACCA-----------------------------------------------------------------------------------------------------------------------------------------------------------------------------------------------------------------------------------------------------------------------------------------------------------------------------------------------------------------------------------------------------------------------------------------------------------------------------------------------------------------------------------------------------------------------------------------------------------------------------------------------------------------------------------------------------------------------------------------------------------------------------------------------------------------------------------------------------------------------------------------------------------------------------ACCCT-TACCTAGTATTTGGGGCCTGAGC--GGATAGTGG--ACAGCTCTCAGCCT-CTAATCCGAGCTGAACTGAGCCAACC-GGCTC-CTTCTGGG--ATGACCAAATCTACAACGTAATCGTCACTGCCCATGCCTTTGTAATAATTTTCTTCATAGTAATACC-GT-ATGATC-GGGG-TTCGG-AACTGACTTGTCCCCTTAATAATTGGAGCCCC-GACATAGCCTTCCCCCGTATAAATAACATGAGCTTCTGACTCCTCCCACCATCATTTCTTCTTTT-CTAGCCTCCGCGGG---TGAAGCCGG-GC-GGCAC-GGCTGAACTGT-TACCCCCCCCTTGCTGCTAACTTAGCCCACGCAGGCCCATCAGTAGATTTAACTATCTTCTCCCT-CATCTGGC-GGT---TCTTCA-TTCTAGG-GCCATTAACTTTATTACAACA----TTAATATGAAGCCCCCATCTT---AATCAATACCAAACCCCT-TGTTTGT-TGATCAG-TCTAATCACCGCAGT-CTCCTCCTCCTATC-CTACC-GTCCTAGCTGCAGGAATCACAATACTCT--ACAGATCGAAACCTAAACACTTCA-TTTTTCGATCCTGCAGG--GGGGGAGACCC-ATCCT-TATCAACACCTT----------------------------------------------------------------------------------------------------------------------------------------------------------------------------------------------------------------------------------------------------------------------------------------------------------------------------------------------------------------------------------------------------------------------------------------------------------------------------------------------------------------------------------------------------------------------------------------------------------------------------------------------------------------
P__aff___museosus_CH6455   --------------------------------------------------------------------------------------------------------------------------------------------------------------------------------------------------------------------------------------------------------------------------------------------------------------------------------------------------------------------------------------------ATTCAACGGCCGCGGTATCCTAACCGTGC-AAGGTAGCGTAATCACTTGT-TCCTAAATAGAGACTAGTATGAAAGGCATCACGAGA--TATACTGTCTCCTCTCTCTAATCAGTGAACCTAATCTCCCCGTGAAGAAGCGGG-GGTATAAGACGAGAAGACCCTATGGAGCTTAAAACA-CATGATTAATGTTTTTGGTTGGGGTGACCGCGGAGAATAAATC-CTCCCATGAAAATAAAAGCCACAACTTTA-CAATCAA-ACATTGACAT--TTTGACCCAATA--TTGAT--AAGAACCAAGTTACCCTAGGGATAACAGCGCAATCCACTTAGAG---CCGTATCGACAAGTGGGCTTACGACCTCGATGTTGGATCAGGGTATCCCAGTGGTGTAGCCGCTACCA-----------------------------------------------------------------------------------------------------------------------------------------------------------------------------------------------------------------------------------------------------------------------------------------------------------------------------------------------------------------------------------------------------------------------------------------------------------------------------------------------------------------------------------------------------------------------------------------------------------------------------------------------------------------------------------------------------------------------------------------------------------------------------------------------------------------------------------------------------------------------------------------------------------------------------ACCCT-TACCTAGTATTTGGGGCCTGAGC--GGATAGTGG--ACAGCTCTCAGCCT-CTAATCCGAGCTGAACTGAGCCAACC-GGCTC-CTTCTGGG--ATGACCAAATCTACAACGTAATCGTCACTGCCCATGCCTTTGTAATAATTTTCTTCATAGTAATACC-GT-ATGATC-GGGG-TTCGG-AACTGACTTGTCCCCTTAATAATTGGAGCCCC-GACATAGCCTTCCCCCGTATAAATAACATGAGCTTCTGACTCCTCCCACCATCATTTCTCCTTTT-CTAGCTTCCGCGGG---TGAAGCCGG-GC-GGCAC-GGCTGAACTGT-TACCCCCCCCTTGCTGCTAACTTAGCCCACGCAGGCCCATCAGTAGATTTAACTATCTTCTCCCT-CATCTGGC-GGT---TCTTCA-TTCTAGG-GCCATTAACTTTATTACAACA----TTAATATGAAGCCCCCATCTT---AATCAATACCAAACCCCT-TGTTTGT-TGATCAG-TCTAATCACCGCAGT-CTCCTCCTCCTATC-CTACC-GTCCTAGCTGCAGGAATCACAATACTCT--ACAGATCGAAACCTAAACACTTCA-TTTTTCGATCCTGCAGG--GGGGGAGACCC-ATCCT-TATCAACACCTT----------------------------------------------------------------------------------------------------------------------------------------------------------------------------------------------------------------------------------------------------------------------------------------------------------------------------------------------------------------------------------------------------------------------------------------------------------------------------------------------------------------------------------------------------------------------------------------------------------------------------------------------------------------
P__aff___pulvinatus_A__IRSNB12862   -------------------------------------------------------------------------------------------------------------------------------------------------------------------------------------------------------------------------------------------------------------------------------------------------------------------------------------------------------CGCCTCTTG-CATAAGAGGTCCAGCCTGCCCAGTGATATTCAACGGCCGCGGTATTCTAACCGTGC-AAGGTAGCGTAATCACTTGT-TTTTAAATAAAGACCAGTATGAAAGGCACCACGAGG--TTAACTGTCTCCTTTCTCCAATCAGTGAACCTAATCCCCCCGTGAAAAAGCGGG-GATATAAGACGAGAAGACCCTGTGGAGCTTAAGATAGCATGTTTAGTATCTTTGGTTGGGGTGACCGCGGAGAAAAAATC-CTCCCATGAAAACAAAAGTTACTACTTTA-GTATCAA-A--TTGACAT--ATTGACCCAAT---TTGAT--AAGAACCAAGTTACCCCAGGGATAACAGCACAATCCACTTAGAG---CCCTATCGACAAGTGGGCTTATGACCTCGATGTTGGATCAGGATATCCTAGTGGTGCAACCACTACTAAAGGT-------------------------------------------------------------------------------------------------------------------------------------------------------------------------------------------------------------------------------------------------------------------------------------------------------------------------------------------------------------------------------------------------------------------------------------------------------------------------------------------------------------------------------------------------------------------------------------------------------------------------------------------------------------------------------------------------------------------------------------------------------------------------------------------------------------------------------------------------------------------------------------------------------------------------------------------------------------------------------------------------------------------------------------------------------------------------------------------------------------------------------------------------------------------------------------------------------------------------------------------------------------------------------------------------------------------------------------------------------------------------------------------------------------------------------------------------------------------------------------------------------------------------------------------------------------------------------------------------------------------------------------------------------------------------------------------------------------------------------------------------------------------------------------------------------------------------------------------------------------------------------------------------------------------------------------------------------------------------------------------------------------------------------------------------------------------------------------------------------------------------------------------------------------------------------------------------------------------------------------------------------------------------
P__aff___pulvinatus_A_IRSNB14471   -------------------------------------------------------------------------------------------------------------------------------------------------------------------------------------------------------------------------------------------------------------------------------------------------------------------------------------------------------CGCCTCTTG-CATAAGAGGTCCAGCCTGCCCAGTGATATTCAACGGCCGCGGTATTCTAACCGTGC-AAGGTAGCGTAATCACTTGT-TTTTAAATAAAGACCAGTATGAAAGGCACCACGAGG--TTAACTGTCTCCTTTCTCCAATCAGTGAACCTAATCCCCCCGTGAAAAAGCGGG-GATATAAGACGAGAAGACCCTGTGGAGCTTAAGATAGCATGTTTAGTATCTTTGGTTGGGGTGACCGCGGAGAAAAAATC-CTCCCATGAAAACAAAAGTTACTACTTTA-GTATCAA-A--TTGACAT--ATTGACCCAAT---TTGAT--AAGAACCAAGTTACCCCAGGGATAACAGCACAATCCACTTAGAG---CCCTATCGACAAGTGGGCTTATGACCTCGATGTTGGATCAGGATATCCTAGTGGTGCAACCACTACTAAAGGT-------------------------------------------------------------------------------------------------------------------------------------------------------------------------------------------------------------------------------------------------------------------------------------------------------------------------------------------------------------------------------------------------------------------------------------------------------------------------------------------------------------------------------------------------------------------------------------------------------------------------------------------------------------------------------------------------------------------------------------------------------------------------------------------------------------------------------------------------------------------------------------------------------------------------------------------------------------------------------------------------------------------------------------------------------------------------------------------------------------------------------------------------------------------------------------------------------------------------------------------------------------------------------------------------------------------------------------------------------------------------------------------------------------------------------------------------------------------------------------------------------------------------------------------------------------------------------------------------------------------------------------------------------------------------------------------------------------------------------------------------------------------------------------------------------------------------------------------------------------------------------------------------------------------------------------------------------------------------------------------------------------------------------------------------------------------------------------------------------------------------------------------------------------------------------------------------------------------------------------------------------------------------
P__aff___pulvinatus_B_IRSNB15634   -------------------------------------------------------------------------------------------------------------------------------------------------------------------------------------------------------------------------------------------------------------------------------------------------------------------------------------------------------CGCCTCTTG-CATAAGAGGTCTAGCCTGCCCAGTGATATTCAACGGCCGCGGTATTCTAACCGTGC-AAGGTAGCGTAATCACTTGT-TTCTAAATAAAGACCAGTATGAAAGGCATCACGAGG--TTAGCTGTCTCCTTTCTCCAATCAGTGAACCTAATCTCCCCGTGAAGAAGCGGG-GATATAAGACGAGAAGACCCCGTGGAGCTTAAAACAGCATGATTAATGTTTTTGGTTGGGGTGACCGCGGAGAAAAAATC-CTCCCATGAAAGCAAAAGTTACAACTTTA-GTATCAA-AAATTGACAT--ATTGACCCAATA--TTGAT--AAGAACCAAGTTACCCCGGGGATAACAGCACAATCCACTTAGAG---CCCTATCGACAAGTGGGCTTATGACCTCGATGTTGGATCAGGATACCCCAGTGGTGCAGCCGCTACTAAAGGT-------------------------------------------------------------------------------------------------------------------------------------------------------------------------------------------------------------------------------------------------------------------------------------------------------------------------------------------------------------------------------------------------------------------------------------------------------------------------------------------------------------------------------------------------------------------------------------------------------------------------------------------------------------------------------------------------------------------------------------------------------------------------------------------------------------------------------------------------------------------------------------------------------------------------------------------------------------------------------------------------------------------------------------------------------------------------------------------------------------------------------------------------------------------------------------------------------------------------------------------------------------------------------------------------------------------------------------------------------------------------------------------------------------------------------------------------------------------------------------------------------------------------------------------------------------------------------------------------------------------------------------------------------------------------------------------------------------------------------------------------------------------------------------------------------------------------------------------------------------------------------------------------------------------------------------------------------------------------------------------------------------------------------------------------------------------------------------------------------------------------------------------------------------------------------------------------------------------------------------------------------------------------
P__aff___pulvinatus_B_IRSNB15786   -------------------------------------------------------------------------------------------------------------------------------------------------------------------------------------------------------------------------------------------------------------------------------------------------------------------------------------------------------CGCCTCTTG-CATAAGAGGTCTAGCCTGCCCAGTGATATTCAACGGCCGCGGTATTCTAACCGTGC-AAGGTAGCGTAATCACTTGT-TTCTAAATAAAGACCAGTATGAAAGGCATCACGAGG--TTAGCTGTCTCCTTTCTCCAATCAGTGAACCTAATCTCCCCGTGAAGAAGCGGG-GATATAAGACGAGAAGACCCCGTGGAGCTTAAAACAGCATGATTAACGTTTTTGGTTGGGGTGACCGCGGAGAAAAAATC-CTCCCATGAAAACAAAAGTTACAACTTTA-GTATCAA-AAATTGACAT--ATTGACCCAATA--TTGAT--AAGAACCAAGTTACCCCGGGGATAACAGCACAATCCACTTAGAG---CCCTATCGACAAGTGGGCTTATGACCTCGATGTTGGATCAGGATACCCCAGTGGTGCAGCCGCTACTAAAGGT-------------------------------------------------------------------------------------------------------------------------------------------------------------------------------------------------------------------------------------------------------------------------------------------------------------------------------------------------------------------------------------------------------------------------------------------------------------------------------------------------------------------------------------------------------------------------------------------------------------------------------------------------------------------------------------------------------------------------------------------------------------------------------------------------------------------------------------------------------------------------------------------------------------------------------------------------------------------------------------------------------------------------------------------------------------------------------------------------------------------------------------------------------------------------------------------------------------------------------------------------------------------------------------------------------------------------------------------------------------------------------------------------------------------------------------------------------------------------------------------------------------------------------------------------------------------------------------------------------------------------------------------------------------------------------------------------------------------------------------------------------------------------------------------------------------------------------------------------------------------------------------------------------------------------------------------------------------------------------------------------------------------------------------------------------------------------------------------------------------------------------------------------------------------------------------------------------------------------------------------------------------------------
P__aff___sp__ch_ARUQ1036   ---------------------------------------------------------------------------------------------------------------------------------ACTGAGAACTTCTATAATATAGAACTTTTTATGCTAAAACTAGTAACAAGAGACCTCTCAATGCAAGCACACGCCAGCAAGGACACACCACTGGCAATAACAGAAAAGTAGAACCAGAAAACCCTAC-ACTGTTAACCTTACACAGAGCATTTCAAGAAAGATTTAAAAAAAAAGAAGGAACTCGGCAAATACCCGCCTGTTTACCAAAAACATCGCCTCTTG-CATAAGAGGTCCAGCCTGCCCAGTGACGTTCAACGGCCGCGGTACCCTAACCGTGC-AAGGTAGCGTAATCACTTGT-TTCTAAATAAAGACCAGTATGAAAGGCATCACGAGG--TAAACTGTCTCCTTTTTTTAATCAGTGAACCTAATCTCCCCGTGAAGAAGCGGG-GATATAAGACGAGAAGACCCTATGGAGCTTAAAACAACATGATTAATGTTTTTGGTTGGGGTGACCGCGGAAAAAAAATC-CTCCCATGAAACAAAAAGTCACAACTTTA-GTATTAA-AAATTGACAT--ATTGACCC-----------------------------------------------------------------------------------------------------------------------------------------------------------------------------------------------------------------------------------------------------------------------------------------------------------------------------------------------------------------------------------------------------------------------------------------------------------------------------------------------------------------------------------------------------------------------------------------------------------------------------------------------------------------------------------------------------------------------------------------------------------------------------------------------------------------------------------------------------------------------------------------------------------------------------------------------------------------------------------------------------------------------------------------------------------------------------------------------------------CCCTAAGTCT-CTAATCCGAGCTGAATTAAGCCAACC-GGCTC-CTTCTGGG--ATGATCAAATTTATAACGTAGTCGTGACTGCTCACGCTTTTGTTATAATTTTCTTCATGGTTATACC-AT-ATAATT-GGGG-TTTGG-AACTGACTCGTCCCCTTAATAGTTGGGGCTCC-GATATAGCCTTCCCCCGCATAAATAATATAAGCTTTTGACTCCTACCCCCCTCACTCCTCCTCCT-CTTGCCTCTGCGGG---TGAAGCCGG-GC-GGCAC-GGCTGAACTGT-TACCCCCCTCTTGCAGCCAACCTTGCTCACGCAGGCCCATCAGTAGATCTAACTATCTTCTCCCT-CATTTAGC-GGT---TCCTCA-TCCTAGG-GCCATTAATTTTATTACTACA----TAAACATGAAACCCCCCACTT---ACTCAGTACCAAACTCCC-TATTTGT-TGATCTG-TCTAATTACAGCTGT-CTTCTCCTCCTCTC-CTTCC-GTCTTAGCTGCTGGAATTACGATACTTT--ACTGACCGAAATTTAAACACCTCC-TTTTTCGACCCTGCAGG--AGGGGGGACCC-ATCCT-TACCAACACTTATT--------------------------------------------------------------------------------------------------------------------------------------------------------------------------------------------------------------------------------------------------------------------------------------------------------------------------------------------------------------------------------------------------------------------------------------------------------------------------------------------------------------------------------------------------------------------------------------------------------------------------------------------------------------
P__aff___subsigillatus_QCAZ58017   AAACTTTAGAGCAATTCAAATGAGGTTCAGCCCATTTGAACAGGATCAACCTTACTAACGGGTAATAAGTAGGCCTAAAGCAGCCATCTTTTGAAAAGCGTCTAA---TAAAAATTCGACCCCTTTAATACTGAGAACCTCTATAATATAGAACATTTTATGCTAAAACTAGTAACAAGAG-TCTCTCAATGCAAACATAACCCAGCAAGAACCCATCACCGGCAATAACAG--ATGTAAAACCCGAAAACCTTACTACTGTTAACCTAACACAGAGCATTTCAAGAAAGATTAAAAGAAGGGGAAGGAACTCGGCAAACACTCGCCTGTTTACCAAAAACATCGCCTCTCG-TATGAGAGGTCCAGCCTGCCCAGTGACGTTCAACGGCCGCGGTATACTAACCGTGC-AAGGTAGCGTAATCACTTGT-TTTTAAATAAGGACTAGTATGAAAGGCATCACGAGG--TAAACTGTCTCCCCCCTCTAATCAGTGAACCTAATCTCCCCGTGAAGAAGCGGG-GATATAAGACGAGAAGACCCTATGGAGCTTTAAACAGCATGATTAA-GTTTTTGGTTGGGGTGACCGCGGAGAAAAAATC-CTCCCATGAAAACAGGAGTCACAACTTTA-GTATCAA-AACTTGACAT--ATTGACCCAAC---TTGAT--AAGAACCAAGTTACCCTAGGGATAACAGCGCAATCCACTTAGAG---CCCTATCGACAAGTGGGCTTACGACCTCGATGTTGGATCGGGATAACCTAGTGGTGCAACCGCTACT---------------------------------------------------------------GGAGCTGATATCAGGCAC--------GCCCA--ACATCTAGCCACACCACACCCATAAGGG---TCAGCAGTGATTAACATTAAGAATAAACGTAAGTTTGA-TTAGTCAGAGAAAACAGAGCCGGCCAATCTGGTGCCAGCCGCCGCGGTTACACCA--GGGCTCAAATTGATT-----CGGCGTAAAGCGTGATTAAAGAA-----------TGGGGTTAAAATTAAATTAAGCTGT----CG-----TATTAAG-AACCC-----TCGAAAGTTACCCCAATG--ACCAACTTGAATTCA--ACAATTAGAACACAAACTGGGATTAGATACCCCACTATGTCTAGTCGTAAACTTTAACTTAC---------TCGCCAGGGGACTACGAGC-AAAGCTTAAAACCCAAAGGACTTGACGGTACCCCATATCCTTCTAGAGGAGCCTGTCCTGTAATCGATAACCCCCGTTCAACCTCACCATTTTTAG----TCAGCCTGTATACTTCCGTCGTCAGCTTACCGCATGAGCG-----AGTAAACTCAATG--------CCAA-ACGTCAGGTCAAAGTGCAGC-AATAAAATGG-AATAGATGGGCTACACTTTCT----TAGA-AAATAC-AAAAA-TATGTG-AATCA------GAAGGCGGATTTAGCAGT--AAGCG-AA-TA-AATGCCCCCTTTAA---GGCACTGGGGTGTGTACACACCGCCCGTCACCCTCTTC----------------------------------------------------------------------------------------------------------------------------------------------------------------------------------------------------------------------------------------------------------------------------------------------------------------------------------------------------------------------------------------------------------------------------------------------------------------------------------------------------------------------------------------------------------------------------------------------------------------------------------------------------------------------------------------------------------------------------------------------------------------------------AATTCAGCAATTCCTCCAGTGAGGTTTATTTCCCTCGTAACAATGCTGTGGAGTGGAAGCCTCATTGTTCCAAATGTGATGTTTGCAGTTCTGCTAAAAATTGGGGTAAGAGAAAGATGACAATGCACCAAAACTCTCTTATCAAAAAGAGGAAACTCAATGTGGAACCTAGAAAGAAA-CCAAAAATGGAAAAATCTCCCCCCTCTGGAAGAAGAATAGGACTCTGAATCAGATCAGGAACAAGTGCAAGCAAATCCACCTTGATTCCAACTTACTGGTTGTTGACTATCCTTCCGATTTTACGAAGTCGTTCACATGCCAGGTGTGTGAGCACATATTATCTGATCCAGTGCAAACCTCATGCAAACATTTGTTCTGCAGGATTTGCATCCTCAAATATTTCAAGATTATGGGTTGCTACTGCCCATCTTGCAGACACACTTGCTTCCCAACGGATCTTGCACCGCCTGTGAAGTCATTTCTTAACATTTTAAACTCCTTGGTCTTAAAGTGCGCAGTGACCGGATGTGATGAGGAAATCCTGCTTGGAAAATACTCCCAACATATTGCTAAACATAAAGAAAT-AAAGGTAAAGATGCTTATGCCCCTATCAACAAAGGAGGA-------
P__aff___subsigillatus_ZSFQ1023   ---------------------------------------------------------------------------------------------------------------------GACCCCTTTAATACTGAGAACCTCTATAATATAGAACATTTTATGCTAAAACTAGTAACAAGAG-TCTCTCAATGCAAACATAACCCGGCAAGAACCCATCACCGGCAATAACAG--ATGTAAAACCCGAAAACCTTACTACTGTTAACCTAACACAGAGCATTTCAAGAAAGATTAAAAGAAGGGGAAGGAACTCGGCAAACACTCGCCTGTTTACCAAAAACATCGCCTCTCG-TATGAGAGGTCCAGCCTGCCCAGTGACGTTCAACGGCCGCGGTATACTAACCGTGC-AAGGTAGCGTAATCACTTGT-TTTTAAATAAGGACTAGTATGAAAGGCATCACGAGG--TAAACTGTCTCCCCCCTCTAATCAGTGAACCTAATCTCCCCGTGAAGAAGCGGG-GATATAAGACGAGAAGACCCTATGGAGCTTTAAACAGCATGATTAA-GTTTTTGGTTGGGGTGACCGCGGAGAAAAAATC-CTCCCATGAAAACAGGAGTCACAACTTTA-GTATCAA-AACTTGACAT--ATTGACCCAAC---TTGAT--AAGAACCAAGTTACCCTAGGGATAACAGCGCAATCCACTTAGAG---CCCTATCGACAAGTGGGCTTACGACCTCGATGTTGGATCGGGATAACCTAGTGGTGCAACCGCTACTAAAGGT-------------------------------------------------------------------------------------------------------------------------------------------------------------------------------------------------------------------------------------------------------------------------------------------------------------------------------------------------------------------------------------------------------------------------------------------------------------------------------------------------------------------------------------------------------------------------------------------------------------------------------------------------------------------------------------------------------------------------------------------------------------------------------------------------------------------------------------------------------------------------------------------------------------------------------------------------------------------------------------------------------------------------------------------------------------------------------------------------------------------------------------------------------------------------------------------------------------------------------------------------------------------------------------------------------------------------------------------------------------------------------------------------------------------------------------------------------------------------------------------------------------------------------------------------------------------------------------------------------------------------------------------------------------------------------------------------------------------------------------------------------------------------------------------------------------------------------------------------------------------------------------------------------------------------------------------------------------------------------------------------------------------------------------------------------------------------------------------------------------------------------------------------------------------------------------------------------------------------------------------------------------------------
P__aff___taeniatus_1_AJC1191   -------------------------------------------------------------------------------------------------------------------------------------------------------------------------------------------------------------------------------------------------------------------------------------------------------------------------------------------------------CACCTCTTG--ATAAGAGGCCCAGCCTGCCCAGTGACGTTCAACGGCCACGGTATCTTAACCGTGC-AAGGTAGCGTAATCACTTGT-TCCTAAATAGAGACTAGTATGAAAGGCATCACGAGG--TAAACTGTCTCCTCCCCCTAATCAGTGAACCTAATCCCCCCGTGAAGAAGCGGG-GATATAAGACGAGAAGACCCTATGGAGCTTAAAACA-CATGGTTTATGTTTTTGGTTGGGGTGACCGCGGAGAACAAACC-CTCCCATGAAAATCAAAGTCACAACTTTA-TCATCAA-AAATTGACAT--ATTGACCCAATA--TTGAT--AAGAACTAAGTTACCCTAGGGATAACAGCGCAATCCACTTAGAG---CCTTATCGACAAGTGGGCTTACGACCTCGATGTTGGATCAGGGTATCCCAGTGGTGCAGCCGCTACTAAAGGT---------------------------------------------------------GGAGCTGATATCAGGCAC--------GCCCAAGACATCTAGCTA-GCCACACCCCCAAGGG---TCAGCAGTGATTAACATTAAAAATTAACGTAAGTTTGATTTAGTTAGCGAAAACAGAGCCGGCTAATCTGGTGCCAGCCGCCGCGGTTACACCA--GGGCTCAAATTGATT-----CGGCGTAAAGCGTGATTAAAG-------------TAGGGCTAAACTTCAACTAAGCTGT---ACG-----TGTTTGG-AACCC-----CCGAAAGATACCCTAACT--ATCAACTTGAACCCAC-ATAACTAGATTACAAACTGGGATTAGATACCCCACTATGCCTAGTCGTAAACTTTAACTTAC---------CCGCCTGAGAACTACGAGC-AAAGCTTAAAACTCAAGGGACTTGACGGTGCCCCACATCCCCCTAGAGGAGCCTGTCCTATAATCGATACTCCCCGTTTAACCTCACCATTTTTAG-----CAGCCTGTATACTTCCGTCATCAGCTTACCACATGAGTG-----AGTAGGCCCAATG---------CAA-ATGTCAGGTCAAAGTGCAGC-TACAGAATGG-AAGAGATGGGCTACACTCTCTA---TAGA-AAACACGAAAGT-TATGTGAAA-CA------GAAGGCGGATTTAGTAGT--AA-A---AA-AGAGTACTCTTTTTAA---TGCACTGGGGCGTG---------------------------------------------------------------------------------------------------------------CT-TATCTTGTATTTGGAGCTTGAGC--GGATAGTGG--ACAGCCCTCAGCCT-CTTATCCGAGCTGAATTAAGTCAACC-GGCTC-CTTCTGGG--ACGACCAGGTTTACAATGTAATCGTTACTGCCCACGCATTTGTTATAATCTTTTTTATGGTTATACC-GT-ATAATC-GGGG-TTCGG-AACTGGCTCGTCCCTTTGATAATCGGCGCCCC-GATATGGCCTTTCCACGCATAAATAATATAAGCTTTTGGCTCCTACCCCCCTCCTTCCTACTACT-CTCGCCTCCACGGA---TGAAGCCGG-GC-GGCAC-GGCTGAACCGT-TACCCCCCTCTTGCTGCTAATCTAGCCCATGCGGGCCCATCCGTAGATTTAACTATTTTCTCCTT-CACCTGGC-GGT---TCCTCA-TTCTAGG-GCTATTAACTTTATTACAACA----TAAACATGAAACCTCCCTCAT---AATCAATATCAGACTCCT-TGTTTGT-TGATCTG-TTTAATCACCGCAAT-CTCTTACTGCTATC-CTCCC-GTTTTAGCAGCAGGAATCACCATACTCT--ACAGACCGAAACCTAAATACCTCA-TTTTTTGAC--------------------------------------------------------------------------------------------------------------------------------------------------------------------------------------------------------------------------------------------------------------------------------------------------------------------------------------------------------------------------------------------------------------------------------------------------------------------------------------------------------------------------------------------------------------------------------------------------------------------------------------------------------------------------------------------------------
P__aff___taeniatus_1_AJC1683   -------------------------------------------------------------------------------------------------------------------------------------------------------------------------------------------------------------------------------------------------------------------------------------------------------------------------------------------------------CACCTCTTG--ATAAGAGGCCCAGCCTGCCCAGTGACGTTCAACGGCCACGGTATCTTAACCGTGC-AAGGTAGCGTAATCACTTGT-TCCTAAATAGAGACTAGTATGAAAGGCATCACGAGG--TAAACTGTCTCCTCCCCCTAATCAGTGAACCTAATCCCCCCGTGAAGAAGCGGG-GATATAAGACGAGAAGACCCTATGGAGCTTAAAACA-CATGATTTATGTTTTTGGTTGGGGTGACCGCGGAGAACAAACC-CTCCTATGAAAATCAAAGTCACAACTTTA-TCATCAA-AAATTGACAT--ATTGACCCAATA--TTGAT--AAGAACTAAGTTACCCTAGGGATAACAGCGCAATCCACTTAGAG---CCTTATCGACAAGTGGGCTTACGACCTCGATGTTGGATCAGGGTATCCCAGTGGTGCAGCCGCTACTAAAGGT---------------------------------------------------------GGAGCTGATATCAGGCAC--------GCCCAAGACATCTAGCTACGCCACACCCCCAAGGG---TCAGCAGTGATTAACATTAAAAATTAACGTAAGTTTGATTTAATTAGCGAAAACAGAGCCGGCTAATCTGGTGCCAGCCGCCGCGGTTACACCA--GGGCTCAAATTGATT-----CGGCGTAAAGCGTGATTAAAG-------------TAGGGCTAAACTTCAACTGAGCTGT---ACG-----TGTTTGG-AACCC-----CCGAAAGATGCCCTAACT--ATCAACTTGAACCCAC-ATAACTAGATTACAAACTGGGATTAGATACCCCACTATGCCTAGTCATAAACTTTAACTTAC---------CCGCCTGAGAACTACGAGC-AAAGCTTAAAACTCAAGGGACTTGACGGTGCCCCACATCCCCCTAGAGGAGCCTGTCCTATAATCGATACTCCCCGTTTAACCTCACCATTTTTAG-----CAGCCTGTATACTTCCGTCATCAGCTTACCACATGAGTG-----AGTAGGCCTAATG---------CAA-ATGTCAGGTCAAAGTGCAGC-TACAGAATGG-AAGAGATGGGCTACACTCTCTA---TAGA-GAACACGAAAGT-TATGTGAAA-CA------GAAGGCGGATTTAGTAGT--AAAAG-AAA-AGAGTACTCTTTTTAA---TGCACTGGGGCGTGTACACACCGCCCGTCACCCTCTTC---------------------------------------------------------------------------------------CT-TATCTTGTATTTGGAGCTTGAGC--GGATGGTGG--ACAGCCCTCAGCCT-CTTATCCGGGCTGAATTAAGTCAACC-GGCTC-CTTCTGGG--ACGACCAGGTTTACAATGTAATCGTTACTGCCCACGCATTTGTTATAATTTTTTTTATGGTTATACC-GT-ATAATC-GGGG-TTCGG-AACTGGCTCGTCCCCTTAATAATCGGCGCCCC-GATATAGCCTTTCCACGCATAAATAATATAAGCTTTTGACTTCTACCCCCCTCCTTCCTACTACT-CTCGCCTCCACGGA---TGAAGCCGG-GC-GGCAC-GGCTGAACCGT-TACCCCCCTCTTGCTGCTAATCTAGCCCATGCGGGCCCATCCGTAGATTTGACTATTTTCTCCTT-CACCTGGC-GGT---TCCTCA-TTCTAGG-GCTATTAACTTCATTACAACA----TAAACATGAAACCTCCCTCAT---AATCAATATCAGACTCCT-TGTTTGT-TGATCTG-TTTAATCACCGCAAT-CTCTTACTGCTATC-CTCCC-GTCTTAGCAGCGGGAATCACCATACTCT--ACAGACCGAAACCTAAATACCTCA-TTTTTTGAC--------------------------------------------------------------------------------------------------------------------------------------------------------------------------------------------------------------------------------------------------------------------------------------------------------------------------------------------------------------------------------------------------------------------------------------------------------------------------------------------------------------------------------------------------------------------------------------------------------------------------------------------------------------------------------------------------------
P__aff___taeniatus_2_PDG959   -------------------------------------------------------------------------------------------------------------------------------------------------------------------------------------------------------------------------------------------------------------------------------------------------------------------------------------------------------CACCTCTTG--ATAAGAGGCCCAGCCTGCCCAGTGATATTCAACGGCCGCGGTATCCTAACCGTGC-AAGGTAGCGTAATCACTTGT-TTCTAAATAAAGACTAGTATGAAAGGCACCACGAGG--TAAACTGTCTCCTTTTTCTAATCAGTGAACCTAACCCCCCCGTGAAGAAGCGGG-GATATAAGACGAGAAGACCCTATGGAGCTTAAAACA-CATGATTAATGTTTTTGGTTGGGGTGACCGCGGAGAATAAAAC-CTCCCATGAAAATAAAAGTCACAACTTTA-CCATCAA-AAATTGACAC--ATTGACCCAATA--TTGAT--AAGAACCAAGTTACCCTAGGGATAACAGCGCAATCCACTTAGAG---CCCTATCGACAAGTGGGCTTACGACCTCGATGTTGGATCAGGGTATCCCAGTGGTGCAGCCGCTACTAAAGGT---------------------------------------------------------GGAGCTGATATCAGGCAC--------GCCCAAGACATCTAGCTATGCCACGCCCCCAAGGG---TCAGCAGTGATCAACATTAAAAATTAACGTCAGTTCGATTTAGTTACCGAAAATAGAGCCGGCCAATCTGGTGCCAGCCGCCGCGGTTACACCA--GGGCTTAAATTGATT-----CGGCGTAAAGCGTGATTAAAG-------------TAGGGTTAAACTTCAACTGAGCCGT---ACG-----TGTTTGG-AGCCT-----TCGAAAGATACCCCAATT--ACCAACTTGAACTCAC-ATAGCTAGAACACAAACTGGGATTAGATACCCCACTATGCCTAGCCATAAACTTTAACTTAC---------CCGCCTGGAAACTACGAGC-AAAGCTTAAAACCCAAAGGACTTGACGGTGCCCCATATCCCCCTAGAGGAGCCTGTCCTATAATCGATAACCCCCGTTTAACCTCACCATTTTTAG-----CAGCCTGTATACTTCCGTCATCAGCTTACCGCGTGAGCG------GTAAGCCTAATA--------C-AA-ATGTCAGGTCAAAGTGCAGC-TATAAAGTGG-AAGAGATGGGCTACACTCTCTA---TAGA-AAATACAAAAGA-TATGTGAAA-CA------GAAGGTGGATTTAGTAGT--AAAAG-AGATAGAGTACTCTTTTTAA---CGCACTGGGGCGTGTACACACCGCCCGTCACCCTCTTC-------------------------------------------------------------------------------------------------------------------------------------------------------------------------------------------------------------------------------------------------------------------------------------------------------------------------------------------------------------------------------------------------------------------------------------------------------------------------------------------------------------------------------------------------------------------------------------------------------------------------------------------------------------------------------------------------------------------------------------------------------------------------------------------------------------------------------------------------------------------------------------------------------------------------------------------------------------------------------------------------------------------------------------------------------------------------------------------------------------------------------------------------------------------------------------------------------------------------------------------------------------------------------------------------------------------------------------------------------------------------------------------------------------------------------------
P__aff___taeniatus_3_AJC1368   -------------------------------------------------------------------------------------------------------------------------------------------------------------------------------------------------------------------------------------------------------------------------------------------------------------------------------------------------------CGCCTCTTG--ATAAGAGGTCCAGCCTGCCCAGTGA-GTTCAACGGCCGCGGTATTCTAACCGTGC-AAGGTAGCGTAATCACTTGT-TTCTAAATAAAGACCAGTATGAAAGGCACCACGAAG--TAAACTGTCTCCTTTTTCCAATCAGTGAACCTAATCTCCCCGTGAAGAAGCGGG-AATATAAGACGAGAAGACCCTGTGGAGCTTAAAACACA-TGATTAGTGTTTTTGGTTGGGGTGACCGTGGAGAAAAAATC-CTCCTATGA-AGCAAAAATTACAATTTTA-GCATCAA-A--CTGACAT--ATCGACCCAATA--TTGAT--AAGAACCAAGTTACCCCAGGGATAACAGCACAATCCACTTAGAG---CCCTATCGACAAGTGGGCTTATGACCTCGATGTTGGATCGGGGTATCCTAGTGGTGCAGCCGCTACTAAAGGT---------------------------------------------------------GGAGCTGATATCAGGCA---------GCCCAAAACATCTAGCCACGCCACACCCATAAGGG---CCAGCAGTGATTAACATTAAGAATAAACGTCAGTTTGACTTAGCCAATGAAATTAGAGCCGGCCAATCTGGTGCCAGCCGCCGCGGTTACACCA--GGGCTCAAATTGATT-----CGGCGTAAAGCGTGATTAAAG-------------TGGGGTCAAAATTAAATTAAGCTGT---ACG-----TA-TAAG-AACCC-----TCGAAAGATACCCCAATC--ATCAACTTGAATTCAC-ACACCTAGGATACAAACTGGGATTAGATACCCCACTATGCCTAGTCGTAAACTTTAACTTA----------TCGCCAGGGAACTACGAGC-TAAGCTTAAAACCCAAAGGACTTGACGGTGCCCCATATCCTTCTAGAGGAGCCTGTCCTATAATCGATACTCCACGTTCAACCTCACCATTTTTAG-----CAGCCTGTATACTTCCGTCATC-GCTTACTGCGTGAGC------AGTAAACTCAATG---------CAA-ACGTCAGGTCAAAGTGCAGC-AATAAAATGG-AAGAGATGGGCTACACTTTCTA---TAGA-AAATACGAAAGA-TATGTGAAA-CA------AAAGGTGGATTTAGTAGT--AAT-A-GGGTAGAATACCCTTCTTAA---GGCACTGGGGTGTGTACACACCGCCCGTCACCCTCTC-------------------------------------------------------------------------------------------------------------------------------------TTAAGCCT-TTAATCCGAGCTGAATTAGGCCAACC-GGTTC-CTTCTGGG--ATGATCAAATTTATAATGTAATCGTTACCGCTCATGCTTTTGTTATAATTTTCTTTATAGTCATACC-GT-ATAATT-GGGG-TT-GG-AACTGACTGGTTCCATTAATAATTGGAGCCCC-GATATAGCCTTCCCACGAATGAATAATATAAGCTTCTGACTACTTCCTCCATCGTTTATTCTCCT-CTTGCCTCTGCATG---TGAAGCTGG-GC-GGGAC-GGTTGAACAGT-TACCCTCCTCTTGCCGCTAATCTAGCCCATGCAGGCCCCTCCGTCGATCTAACTATTTTCTCCCT-CATTTAGC-GGT---TCATCA-TCTTAGG-GCCATCAACTTCATTACCACA----TTAATATGAAACCCCCATCCA---ACTCAATATCAAACCCCC-TATTTGT-TGATCTG-TCTCATTACTGCAGT-CTCTTACTCCTTTC-CTTCC-GTCCTGGCTGCCGGAATCACAATACTCT--ACAGATCGAAACCTAAATACA---------------------------------------------------------------------------------------------------------------------------------------------------------------------------------------------------------------------------------------------------------------------------------------------------------------------------------------------------------------------------------------------------------------------------------------------------------------------------------------------------------------------------------------------------------------------------------------------------------------------------------------------------------------------------------------------------------------------
P__aff___taeniatus_3_nrps0001   ------------------------------------------------------------------------------------------------------------------------------------------------------------------------------------------------------------------------------------------------------------------------------------------------------------------------------------------------------------------ATAAGAGGTCCAGCCTGCCCAGTGACGTTCAACGGCCGGGGTATTCTAACCGTGC-AAGGTAGCGTAATCACTTGT-TTCCAAATAAAGACCAGTATGAAAGGCACCACGAGG--TAAGCTGTCTCCTTTTTCCAATCAGTGAACCTAATTCCCCCGTGAAGAAGCGGG-GATATAAGACGAGAAGACCCTGTGGAGCTTAAAACA-ACTGATTAATGTTTTTGGTTGGGGTGACCGCGGAGAAAAAATC-CTCCTACGAAAGCAAAAGTTACAACTTTA-GCATCAA-AACCTGACAT--ATCGACCCAAT---TTGAT--AAGAACCAAGTTACCCCAGGGATAACAGCACAATCCACTTAGAG---CCCTATCGACAAGTGGGCTTATGACCTCGATGTTGGATCGGGGTATCCTAGTGGTGCAGCCACT------------------------------------------------------------------GGAGCTGATATCAGGCA---------GCCCAAGACATCTAGCCACGCCACACCCATAAGGG---TCAGCAGTGATTAACATTAAGAATAAACGTCAGTTCGACTCAGCCAACTAATACAGAGCCGGCTAATCTGGTGCCAGCCGCCGCGGTTACACCA--GGGCTCAAATTGATT-----CGGCGTAAAGCGTGATTAAAG-------------TGGGGTCAAAATTGAATTAAACTGT---ACG-----TATTAAA-AACCA-----CCGAAAGATACCCCAACC--ACCAACTTGAATTCAC-ATAACTAGGATACAAACTGGGATTAGATACCCCACTATGCCTAGTCGTAAACTTTAACTTA----------ACGCCAGGGAACTACGAGC-AAAGCTTAAAACCCAAAGGACTTGACGGTACCCCACATCCATCTAGAGGAGCCTGTCCTATCATCGATACCCCACGTTCAACCTCACCATTTTTAG-----CAGCCTGTATACTTCCGTCGTCAGCCTACCGCATGAGCG------GTAGACCCAATG---------CAA-ACGTCAGGTCAAAGTGCAGC-AATAAGATGG-AAGAGATGGGCTACACTCTCTA---TAGA-ACACACGAAAGA-TATGTGAAA-CA------GAAGATGGATTTAGTAGT--AAGGG-GAATAGAATACCCCCCTTAA---AGCACTGGGGTGTGTACACACCGCCCGTCACCCTCTTC---------------------------------------------------------------------------------------------------------------------------------------AGCCT-CTAATCCGAGCCGAATTAAGCCAGCC-GGTTC-CTTCTGGG--ATGATCAGATTTATAACGTAATCGTTACTGCCCATGCTTTTGTTATGATCTTCTTCATAGTAATGCC-GT-ATAATC-GGGG-TTTGG-AACTGACTTGTTCCTCTTATAATCGGGGCCCC-GATATAGCCTTCCCACGGATGAATAACATAAGCTTCTGACTCCTACCTCCATCGTTTATTCTTCT-CTCGCTTCCGCGCG---TGAAGCTGG-GC-GGAAC-GGTTGAACCGT-TACCCCCCTCTCGCTGCTAACCTAGCCCATGCAGGCCCCTCTGTCGATCTAACTATTTTCTCCCT-CACTTGGC-GGT---TCATCA-TCTTGGG-GCTATTAATTTCATCACTACA----TCAACATGAAACCCCCATCTT---ACCCAATATCAAACTCCC-TCTTCGT-TGATCTG-TCTTATTACTGCTGT-CTCTTACTTCTCTC-CTCCC-GTCCTAGCCGCCGGAATTACAATACTCT--ACTGACCGAAATCTAAACACT--------------------------------------------------------------------------------------TATTTCCCTCGTAACAATGCTGTGGAGTGGAAGCCTCACTGTTCCAAATGTGATGTTTGCAGTTCCTCCAAAAATTGGGGTAAGAGAAAGACGACATTGCACCAAAACTCTCTTATCAAAAAGAGGAAACTCAATGTGGAACATAGAAAGAAA-ACAAAAATGGAAAAGTCTCCCCCCTCTGGAAGAAGAATCGGACTCTGAATCAAATCAGGAACAAGTGCAAACAAATCCACCTTGATTCCAACTTACTGGTTGTTGACTATCCTTCCGATTTTACAAAGTCGTTCACATGCCAGGTGTGTGAGCACATATTGTCTGATCCAGTGCAAAC-TCATGTAAACATTTGTTCTGCAGGATTTGCATCCTCAAATATTTTAAGATTATGGGTTGCTACTGCCCATCTTGCAGACACACTTGTTTCCCAACGGATCTTGCACCACCCGTGAAGTCATTTCTTAACATTTTAAACTCCTTGGTCTTAAAGTGCGCAGTGACCGGATGTGATGAGGAAATCCTGCTTGGAAAATACTCCCAACATATTGCTAAACATAAAGAAAT-AAAGG-AAAGATGCCTATGCCCCTATC-------------------
P__aff___taeniatus_3_nrps0054   -------------------------------------------------------------------------------------------------------------------------------------------------------------------------------------------------------------------------------------------------------------------------------------------------------------------------------------------------------CGCCTCTTG--ATAAGAGGTCCAGCCTGCCCAGTGACGTTCAACGGCCGCGGTATTCTAACCGTGC-AAGGTAGCGTAATCACTTGT-TTCCAAATAAAGACCAGTATGAAAGGCACCACGAGG--CAAGCTGTCTCCTTTTTCCAATCAGTGAACCTAATCTCCCCGTGAAGAAGCGGG-GATATAAGACGAGAAGACCCTGTGGAGCTTAAAACA-ACTGATTAATGTTTTTGGTTGGGGTGACCGTGGAGAAAAAATC-CTCCCACGAAAGCAAAAGTTACAACTTTA-GCATCAA-AACCTGACAA--ATCGACCCAAT---TTGAT--AAGAACCAAGTTACCCCAGGGATAACAGCACAATCCACTTAGAG---CCCTATCGACAAGTGGGCTTATGACCTCGATGTTGGATCGGGGTATCCTAGTGGTGCAGCCGCTACTAAAGGT----------------------------------------------------------GAGCTGATATCAGGCA---------GCCCAAAACATCTAGCCACGCCACACCCACAAGGG---TCAGCAGTGATTAACATTAAGAATGAACGTCAGTTCGACTCAGCCAATGAATACAGAGCCGGCTAATCTGGTGCCAGCCGCCGCGGTTACACCA--GGGCTCAAATTGATT-----CGGCGTAAAGCGTGATTAAAG-------------TGGGGTCAAAATTGAATTAAGCTGT---ACG-----TATTAAG-AACCG-----TCGAAAGACACCCCAACC--ACCCACTTGAATTCAC-ATAACTAGAATACAAACTGGGATTAGATACCCCACTATGCCTAGTCGTAAACTTTAACTTA----------ACGCCAGGGAACTACGAGC-AAAGCTTAAAACCCAAAGGACTTGACGGTACCCCACATCCATCTAGAGGAGCCTGTCCTATCATCGATACCCCACGTTCAACCTCACCATTTTTAG-----CAGCCTGTATACTTCCGTCGTCAGCTTACCGCATGAGCG-----AGTAAACCCAATG---------CAA-ACGTCAGGTCAAAGTGCAGC-AATAAAATGG-AAGAGATGGGCTACACTCTCTA---TAGA-AGACACGAAAAA-TATGTGAAA-CA------GAAGGTGGATTTAGTAGT--AAGGG-GGATAGAATACTCCCCTTAA---AGCACTGGGGTGTGTACACACCGCCCGTCACCCTCTTC---------------------------------------------------------------------------------------------------------------------------------------AGCCT-CTAATCCGAGCCGAATTAAGCCAGCC-GGTTC-CTTCTGGG--ATGATCAAATTTACAACGTAATCGTTACTGCCCACGCTTTTGTCATAATCTTCTTCATAGTTATGCC-GT-ATAATC-GGGG-TTTGG-AACTGACTTGTCCCTCTGATAATTGGGGCCCC-GACATGGCCTTCCCGCGAATGAACAATATAAGCTTCTGACTCCTCCCTCCATCATTTATTCTTCT-CTTGCTTCTGCGGG---TGAGGCCGG-GC-GGAAC-GGTTGAACCGT-TACCCACCTCTCGCCGCTAATCTAGCCCATGCAGGTCCCTCTGTGGATCTAACTATTTTCTCCCT-CACCTGGC-GGT---TCATCA-TCTTAGG-GCTATTAATTTCATTACTACA----TCAATATGAAACCCCCATCCT---ACCCACTATCAAACTCCC-TATTCGT-TGATCTG-TCTTATTACTGCAGT-CTCTTGCTTCTCTC-CTCCC-GTCCTAGCCGCCGGAATTACAATGCTCT--ACTGATCGTAATCTAAATACT---------------------------------------------------------------------------------------------------------------------------------------------------------------------------------------------------------------------------------------------------------------------------------------------------------------------------------------------------------------------------------------------------------------------------------------------------------------------------------------------------------------------------------------------------------------------------------------------------------------------------------------------------------------------------------------------------------------------
P__aff___taeniatus_3_nrps0067   -------------------------------------------------------------------------------------------------------------------------------------------------------------------------------------------------------------------------------------------------------------------------------------------------------------------------------------------------------CACCTCTTG--ATAAGAGGCCCAGCCTGCCCAGTGACGTTCAACGGCCGCGGTATTCTAACCGTGC-AAGGTAGCGTAATCACTTGT-TTCTAAATAAAGACCAGTATGAAAGGCATCACGAGG--TAAGCTGTCTCCTTTTTCCAATCAGTAAACCTAATCTCCCCGTGAAGAAGCGGG-GATATAAGACGAGAAGACCCTGTGGAGCTTAAAACA---TAATTAATGTTTTTGGTTGGGGTGACCATGGAGAAAAAATC-CTCCT-----AGCAAAAGTTACAACTTTA-GCATCAA-AACCTGACAT--ATCGACCCAATA--TTGAT--AAGAACCAAGTTACCCCAGGGATAACAGCACAATCCACTTAGAG---CCCTATCGACAAGTGGGCTTATGACCTCGATGTTGGATCGGGGTATCCCAGTGGTGCAGCCGCTACTAAAGGT---------------------------------------------------------GGAGCTGATATCAGGCA---------GCCCAAAACATCTAGCCACGCCACACCCATAAGGG---CCAGCAGTGATTAACATTAAGAATAAACGTCAGTTTGACTTAGCCAACGAATACAGAGCCGGCCAAACTGGTGCCAGCCGCCGCGGTTACACCA--GGGCTCAAATTGATT-----CGGCGTAAAGCGTGATTAAAG-------------TGGGGTCAAAATTAAATTAAACTGT---ACG-----TATTAAG-AACCC-----TCGAAAGATGCCCCAACC--AACAACTTGAATTCAC-ATAACTAGAATACAAACTGGGATTAGATACCCCACTATGCCTAGTCGTAAACTTTAACTTA----------TCGCCAGGGAACTACGAGC-AAAGCTTAAAACCCAAAGGACTTGACGGTACCCCACATCCTTCTAGAGGAGCCTGCCCTATAACCGATACTCCCCGTTAAACCTCACCATTTTTAG-----CAGCCTGTATACTTCCGTCGTCAGTTTACCGCATGAGCG-----AGTAAACTCAATG---------CAA-ACGTCAGGTCAAAGTGCAGC-AATAAAATGG-AAGCGGTGGGCTACACTTTCTA---TAGA-AAATACGAAAAA-TATGTGAAA-CA------GAAGGTGGATTTAGCAGT--AAGAG-GGATAGAATGCCCCTCTTAA---GGCACTGGGGTGTGTACACACCGCCCGTCACCCTCTTC---------------------------------------------------------------------------------------------------------------------------------------AGCCT-TTGATCCGAGCCGAATTAAGCCAACC-GGCTC-CTTCTGGG--ACGACCAGATTTATAACGTGATCGTCACCGCTCACGCTTTTGTTATAATCTTCTTTATAGTTATACC-GT-ATAATC-GGGG-TTCGG-AACTGACTTGTTCCATTAATAATCGGAGCTCC-GATATGGCTTTCCCACGAATAAATAATATAAGCTTCTGACTTCTTCCTCCATCATTTATTCTACT-CTCGCTTCTGCGGG---TGAGGCCGG-AC-GGAAC-GGTTGAACTGT-TATCCTCCTCTTGCCGCCAATCTAGCCCATGCAGGCCCCTCCGTAGATTTAACTATCTTCTCACT-CATTTAGC-GGT---TCATCA-TCCTAGG-GCCATCAATTTCATTACCACA----TTAATATGAAGCCTCCATCTT---ACTCAATACCAAACCCCC-TCTTTGT-TGATCTG-TCTCATTACCGCAGT-CTTTTACTTCTTTC-CTTCC-GTCCTAGCTGCCGGAATTACTATACTTT--ACAGACCGAAACCTAAATACT-----------------------------------------------------------------------------------------------------------------------------------AAATGTGATGTTTGCAGTTCCTCCAAAAATTGGGGTAAGAGAAAGA-GACAATGCACCAAAACTCTCTTATCAAAAAGAGGAAACTCAATGTGGAACATAGAAAGAAA-ACAAAAATGGAAAA-TCTCCCCCCTCTGGAAGAAGAAT-GGACT-TGAATCAAATCAGGAACAAGTGCAAACAAATCCACCTTGATTCCAACTTACTGGTTGTTGACTATCCTTC-GATTTTACAAAGTCGTTCACATGCCAGGTG-GTGAGCACATATTGTCTGATCCAGTGCAAACCTCATGTAAACATTTGTTCTGCAGGATTTGCATCCTCAAATATTTCAAGATTATGGGTTGCTACTGCCCATCTTG-AGACACACTTG-TTCCCAACGGATCTTGCACCACC-GTGAAGTCATTTCTTAACATTTTAAACTCCTTGGTCTTAAAGTGCGCAGTGAC-GGATGTGATGAGGAAATCCTGCTTGGAAAATAC----------------------------------------------------------------------------
P__aff___verecundus_MZUTI633   -----------------------------------------------------------------------------------------TTTGAAAAGCGTTTAAGCTT-AAAATCTGATCCCTTTAACACTGAGAACTTCTATAATATAGAACATTTTATGCTAAAACTAGTAACAAGAGACCTCTCAATGCAAGTATAAGCCAGCAAGAACTCATCACTGGCAATAGCAGACAAGTAG-ACCCGAAAACACTACCACTGTTAACCTAACACAGAGCATTCCAAGAAAGATTAAAAGGGGGAGAAGGAATTCCGCAAATATCCGCCTGTTTACCAAAAACATCGCCTCTTG-CATAAGAGGTCTAGCCTGCCCAGTGACGTTCAACGGCCGCGGTATCCTAACCGTGC-AAGGTAGCGTAATCACTTGT-CCCTAAATAGAGACTAGTATGAAAGGCATCACGAGA--TAAACTGTCTCCTCCCCCTAATCAGTGAACCTAATAACCCCGTGAAGAAGCGGG-GATATAAGACGAGAAGACCCTATGGAGCTTAAAACAGCATGATTAATGTTTTTGGTTGGGGTGACCGCGGAGAAAAGATC-CCCCCAT-AAAACAGAAGTCACAACTTTA-GTATCAG-AAACTGACAT--ATTGACCCAATA--TTGAT--AAGAACCAAGTTACCCTAGGGATAACAGCGCAATCCACTTAGAG---CCCTATCGACAAGTGGGCTTACGACCTCGATGTTGGATCGGGGTATCCTAGTGGTGTAGCCGCTACTAA----TACACATGCAAGTCTCCGCACACCCGTGAGAACGCCCTT----CCATC--TGA---AGGAGCTGATATCAGGCAC--------GCCCAAAACATCTAGCCACGCCACACCCACAAGGG---CCAGCAGTGATTAACATTAAAAATAAACGTCAGTTTGATTTAGCCAACGGAAACAGAACCGGCCAATCTGGTGCCAGCCGCCGCGGTTACACCA--AGGTTCAAATTGATT-----CGGCGTAAAGCGTGATTAAAGG------------TGGGGTTAAACTTAAACTAAGCCGT---ACG-----TGTTAAG-AACCC------C-AAA--TACCCCCAAT--AACCACTTGAACTCAC-ACAGCTGGGACACAAACTGGGATTAGATACCCCACTATGCCCAGTCATAAACTCTAACTTAC---------TCGCCCGGGAACTACGAGC-AAAGCTTAAAACCCAAAGGACTTGACGGTACCCTACATCCATCTAGAGGAGCCTGTCCTATAATCGATACCCCACGTTTAACCTCACCACTTTTAG----TCAGCCTGTATACTTCCGTCGCCAGCTTACCGCATGAGCG-----AGTAGGCCTAATG--------CCAA-ACGTCAGGTCAAAGTGCAAC-AATAAAGTGG-AAGAGATGGGCTACATTTTCTA---TAGA-AAATACGAAAGA-TACATGAAATCA------GAAGGCGGATTTAGCAGT--AAGCG---ATAGAATATTCTTCTTAA---GGCACTAGGGTGTGTACACACCGCCCGTCACCCTCTTCAACAC--------AAGTTTATAACAA--------------GAAGAGATAAGTCGTAACATGGTAAGTATACCGGAAGGTGTG---------------------------------------------------------------------------------------------------------------------------------------------------------------------------------------------------------------------------------------------------------------------------------------------------------------------------------------------------------------------------------------------------------------------------------------------------------------------------------------------------------------------------------------------------------------------------------------------------------------------------------------------------------------------------------------------------------------------------------------------------------------------------------------------------------------------------------------------------------------------------------------------------------------------------------------------------------------------------------------------------------------------------------------------------------------------------------------------------------------------------------------------------------------------------------------------------------------------------------------------------------------------------------------------------------------------------------------------------
P__aff___verecundus_MZUTI634   -----------------------------------------------------------------------------------------TTTGAAAAGCGTTTAAGCTT-TAAATCTGATCCCTTTAACACTGAGAACTTCTATAATATAGAACATTTTATGCTAAAACTAGTAACAAGAGACCTCTCAATGCAAGTATAAGCCAGCAAGAACTCATCACTGGCAATAGCAGACAAGTAGAACCCGAAAACACTACCACTGTTAACCTAACACAGAGCATTCCAAGAAAGATTAAAAGGGGGAGAAGGAATTCCGCAAATATCCGCCTGTTTACCAAAAACATCGCCTCTTG-CATAAGAGGTCTAGCCTGCCCAGTGACGTTCAACGGCCGCGGTATCCTAACCGTGC-AAGGTAGCGTAATCACTTGT-CCCTAAATAGAGACTAGTATGAAAGGCATCACGAGA--TAAACTGTCTCCTCCCCCTAATCAGTGAACCTAATAACCCCGTGAAGAAGCGGG-GATATAAGACGAGAAGACCCTATGGAGCTTAAAACAGCATGATTAATGTTTTTGGTTGGGGTGACCGCGGAGAAAAGATC-CCCCCAT-AAAACAGAAGTCACAACTTTA-GTATCAG-AAACTGACAT--ATTGACCCAATA--TTGAT--AAGAACCAAGTTACCCTAGGGATAACAGCGCAATCCACTTAGAG---CCCTATCGACAAGTGGGCTTACGACCTCGATGTTGGATCGGGGTATCCTAGTGGTGTAGCCGCTACTAA----TACACATGCAAGTCTCCGCACACCCGTGAGAACGCCCTT----CCATC--TGA---AGGAGCTGATATCAGGCAC--------GCCCAAAACATCTAGCCACGCCACACCCACAAGGG---CCAGCAGTGATTAACATTAAAAATAAACGTCAGTTTGATTTAGCCAACGGAAACAGAACCGGCCAATCTGGTGCCAGCCGCCGCGGTTACACCA--AGGTTCAAATTGATT-----CGGCGTAAAGCGTGATTAAAGG------------TGGGGTTAAACTTAAACTAAGCCGT---ACG-----TGTTAAG-AACCC------C-AAA--TACCCCCAAT--AACCACTTGAACTCAC-ACAGCTGGGACACAAACTGGGATTAGATACCCCACTATGCCCAGTCATAAACTCTAACTTAC---------TCGCCCGGGAACTACGAGC-AAAGCTTAAAACCCAAAGGACTTGACGGTACCCTACATCCATCTAGAGGAGCCTGTCCTATAATCGATACCCCACGTTTAACCTCACCACTTTTAG----TCAGCCTGTATACTTCCGTCGCCAGCTTACCGCATGAGCG-----AGTAGGCCTAATG--------CCAA-ACGTCAGGTCAAAGTGCAGC-AATAAAGTGG-AAGAGATGGGCTACATTTTCTA---TAGA-AAATACGAAAGA-TACATGAAATCA------GAAGGCGGATTTAGCAGT--AAGCG---ATAGAATATTCTTCTTAA---GGCACTAGGGTGTGTACACACCGCCCGTCACCCTCTTCAACAC--------AAGTTTATAACAA--------------GAAGAGATAAGTCGTAACATGGTAAGTATACCGGAAGGTGTG---------------------------------------------------------------------------------------------------------------------------------------------------------------------------------------------------------------------------------------------------------------------------------------------------------------------------------------------------------------------------------------------------------------------------------------------------------------------------------------------------------------------------------------------------------------------------------------------------------------------------------------------------------------------------------------------------------------------------------------------------------------------------------------------------------------------------------------------------------------------------------------------------------------------------------------------------------------------------------------------------------------------------------------------------------------------------------------------------------------------------------------------------------------------------------------------------------------------------------------------------------------------------------------------------------------------------------------------------
P__aff___verecundus_MZUTI635   ------------------------------------------------------------------------------------------TTTGAAAGCGTTTAAGCTT-TAAATCTGATCCCTTTAACACTGAGAACTTCTATAATATAGAACATTTTATGCTAAAACTAGTAACAAGAGACCTCTCAATGCAAGTATAAGCCAGCAAGAACTCATCACTGGCAATAGCAGACAAGTAGAACCCGAAAACACTACCACTGTTAACCTAACACAGAGCATTCCAAGAAAGATTAAAAGGGGGAGAAGGAATTCCGCAAATATCCGCCTGTTTACCAAAAACATCGCCTCTTG-CATAAGAGGTCTAGCCTGCCCAGTGACGTTCAACGGCCGCGGTATCCTAACCGTGC-AAGGTAGCGTAATCACTTGT-CCCTAAATAGAGACTAGTATGAAAGGCATCACGAGA--TAAACTGTCTCCTCCCCCTAATCAGTGAACCTAATAACCCCGTGAAGAAGCGGG-GATATAAGACGAGAAGACCCTATGGAGCTTAAAACAGCATGATTAATGTTTTTGGTTGGGGTGACCGCGGAGAAAAGATC-CCCCCAT-AAAACAGAAGTCACAACTTTA-GTATCAG-AAACTGACAT--ATTGACCCAATA--TTGAT--AAGAACCAAGTTACCCTAGGGATAACAGCGCAATCCACTTAGAG---CCCTATCGACAAGTGGGCTTACGACCTCGATGTTGGATCGGGGTATCCTAGTGGTGTAGCCGCTACTAA----TACACATGCAAGTCTCCGCACACCCGTGAGAACGCCCTT----CCATC--TGA---AGGAGCTGATATCAGGCAC--------GCCCAAAACATCTAGCCACGCCACACCCACAAGGG---CCAGCAGTGATTAACATTAAAAATAAACGTCAGTTTGATTTAGCCAACGGAAACAGAACCGGCCAATCTGGTGCCAGCCGCCGCGGTTACACCA--AGGTTCAAATTGATT-----CGGCGTAAAGCGTGATTAAAGG------------TGGGGTTAAACTTAAACTAAGCCGT---ACG-----TGTTAAG-AACCC------C-AAA--TACCCCCAAT--AACCACTTGAACTCAC-ACAGCTGGGACACAAACTGGGATTAGATACCCCACTATGCCCAGTCATAAACTCTAACTTAC---------TCGCCCGGGAACTACGAGC-AAAGCTTAAAACCCAAAGGACTTGACGGTACCCTACATCCATCTAGAGGAGCCTGTCCTATAATCGATACCCCACGTTTAACCTCACCACTTTTAG----TCAGCCTGTATACTTCCGTCGCCAGCTTACCGCATGAGCG-----AGTAGGCCTAATG--------CCAA-ACGTCAGGTCAAAGTGCAGC-AATAAAGTGG-AAGAGATGGGCTACATTTTCTA---TAGA-AAATACGAAAGA-TACATGAAATCA------GAAGGCGGATTTAGCAGT--AAGCG---ATAGAATATTCTTCTTAA---GGCACTAGGGTGTGTACACACCGCCCGTCACCCTCTTCAACAC--------AAGTTTATAACAA--------------GAAGAGATAAGTCGTAACATGGTAAGTATACCGGAAGGTGTG---------------------------------------------------------------------------------------------------------------------------------------------------------------------------------------------------------------------------------------------------------------------------------------------------------------------------------------------------------------------------------------------------------------------------------------------------------------------------------------------------------------------------------------------------------------------------------------------------------------------------------------------------------------------------------------------------------------------------------------------------------------------------------------------------------------------------------------------------------------------------------------------------------------------------------------------------------------------------------------------------------------------------------------------------------------------------------------------------------------------------------------------------------------------------------------------------------------------------------------------------------------------------------------------------------------------------------------------------
P__aff___verecundus_MZUTI636   ------------------------------------------------------------------------------------------TTTGAAAGCGTTTAAGCTT-TAAATCTGATCCCTTTAACACTGAGAACTTCTATAATATAGAACATTTTATGCTAAAACTAGTAACAAGAGACCTCTCAATGCAAGTATAAGCCAGCAAGAACTCATCACTGGCAATAGCAGACAAGTAGAACCCGAAAACACTACCACTGTTAACCTAACACAGAGCATTCCAAGAAAGATTAAAAGGGGGAGAAGGAATTCCGCAAATATCCGCCTGTTTACCAAAAACATCGCCTCTTG-CATAAGAGGTCTAGCCTGCCCAGTGACGTTCAACGGCCGCGGTATCCTAACCGTGC-AAGGTAGCGTAATCACTTGT-CCCTAAATAGAGACTAGTATGAAAGGCATCACGAGA--TAAACTGTCTCCTCCCCCTAATCAGTGAACCTAATAACCCCGTGAAGAAGCGGG-GATATAAGACGAGAAGACCCTATGGAGCTTAAAACAGCATGATTAATGTTTTTGGTTGGGGTGACCGCGGAGAAAAGATC-CCCCCAT-AAAACAGAAGTCACAACTTTA-GTATCAG-AAACTGACAT--ATTGACCCAATA--TTGAT--AAGAACCAAGTTACCCTAGGGATAACAGCGCAATCCACTTAGAG---CCCTATCGACAAGTGGGCTTACGACCTCGATGTTGGATCGGGGTATCCTAGTGGTGTAGCCGCTACT------TACACATGCAAGTCTCCGCACACCCGTGAGAACGCCCTT----CCATC--TGA---AGGAGCTGATATCAGGCAC--------GCCCAAAACATCTAGCCACGCCACACCCACAAGGG---CCAGCAGTGATTAACATTAAAAATAAACGTCAGTTTGATTTAGCCAACGGAAACAGAACCGGCCAATCTGGTGCCAGCCGCCGCGGTTACACCA--AGGTTCAAATTGATT-----CGGCGTAAAGCGTGATTAAAGG------------TGGGGTTAAACTTAAACTAAGCCGT---ACG-----TGTTAAG-AACCC------C-AAA--TACCCCCAAT--AACCACTTGAACTCAC-ACAGCTGGGACACAAACTGGGATTAGATACCCCACTATGCCCAGTCATAAACTCTAACTTAC---------TCGCCCGGGAACTACGAGC-AAAGCTTAAAACCCAAAGGACTTGACGGTACCCTACATCCATCTAGAGGAGCCTGTCCTATAATCGATACCCCACGTTTAACCTCACCACTTTTAG----TCAGCCTGTATACTTCCGTCGCCAGCTTACCGCATGAGCG-----AGTAGGCCTAATG--------CCAA-ACGTCAGGTCAAAGTGCAGC-AATAAAGTGG-AAGAGATGGGCTACATTTTCTA---TAGA-AAATACGAAAGA-TACATGAAATCA------GAAGGCGGATTTAGCAGT--AAGCG---ATAGAATATTCTTCTTAA---GGCACTAGGGTGTGTACACACCGCCCGTCACCCTCTTCAACAC--------AAGTTTATAACAA--------------GAAGAGATAAGTCGTAACATGGTAAGTATACCGGAAGGTGTG---------------------------------------------------------------------------------------------------------------------------------------------------------------------------------------------------------------------------------------------------------------------------------------------------------------------------------------------------------------------------------------------------------------------------------------------------------------------------------------------------------------------------------------------------------------------------------------------------------------------------------------------------------------------------------------------------------------------------------------------------------------------------------------------------------------------------------------------------------------------------------------------------------------------------------------------------------------------------------------------------------------------------------------------------------------------------------------------------------------------------------------------------------------------------------------------------------------------------------------------------------------------------------------------------------------------------------------------------
P__aff___walkeri_QCAZ17095   ----------------------------------------------------------------------------------------------------------------------------------------------------------------------------------------------------------------------------------------------------------------------------------------------------------------------------------------------------------------------GAGGTCCAGCCTGCCCAGTGACGTTCAACGGCCGCGGTACATTAACCGTGC-AAGGTAGCGTAATCAATTGT-TTCTAAATAAAGACCAGTATGAAAGGCACCACGAGG--TAAACTGTCTCCTTTTTCCGATCAGTGAACCTAATCTCTCCGTGAAGAAGCGGA-GATATAAGACGAGAAGACCCTGTGGAGCTTAAAATA-----ATAC-TGTTTTTGGTTGGGGTGACCGCGGAGAAAAAAAC-CTCCTATG----AAAAAGTTACAACTTTA-GTATCAA-AAATTGACAT--ATCGACCCAACA--TTGAT--AAGAACCAAGTTACCCCAGGGATAACAGCACAATCCACTTAGAG---CCCTATCAACAAGTGGGCTTATGACCTCGATGTTGGATCGGGGTATCCTAGTGGTGCAGCCGCTACATAGG---------------------------------------------------------------------------------------------------------------------------------------------------------------------------------------------------------------------------------------------------------------------------------------------------------------------------------------------------------------------------------------------------------------------------------------------------------------------------------------------------------------------------------------------------------------------------------------------------------------------------------------------------------------------------------------------------------------------------------------------------------------------------------------------------------------------------------------------------------------------------------------------------------------------------------------------------------------------------------------------------------------------------------------------------------------------------------------------------------------------------------------------------------------------------------------------------------------------------------------------------------------------------------------------------------------------------------------------------------------------------------------------------------------------------------------------------------------------------------------------------------------------------------------------------------------------------------------------------------------------------------------------------------------------------------------------------------------------------------------------------------------------------------------------------------------------------------------------------------------------------------------------------------------------------------------------------------------------------------------------------------------------------------------------------------------------------------------------------------------------------------------------------------------------------------------------------------------------------------------------------------------------------
P__aff___walkeri_QCAZ17097   ------------------------------------------------------------------------------------------------------------------------------------------------------------------------------------------------------------------------------------------------------------------------------------------------------------------------------------------------------------------------------------------ACGTTCAACGGCCGCGGTACATTAACCG-GC-AAGGTAGCGTAATCAATTGT-TTCTAAATAAAGACCAGTATGAAAGGCACCACGAGG--TAAACTGTCTCCTTTTTCCGATCAGTGAACCTAATCTCTCCGTGAAGAAGCGGA-GATATAA-ACGAGAAGACCCTGTGGAGCTTAAAATAATAC-------GTTTTTGGTTGGGG-GACCGCGGAAAAAAAACC-TCCT------AGAAAAAGTTACAACTTTA-GTATCAA-AAATTGACAT--ATCGACCCAACA--TTGAT--AAGAACCAAGTTACCCCAGGGATAACAGCACAATCCACTTAGAG---CCCTATCAACAAG-GGGCTTATGACCTCGATGTTGGATCGGGGTATCCTAGGGGCACCGCTAC----ATAGGT-------------------------------------------------------------------------------------------------------------------------------------------------------------------------------------------------------------------------------------------------------------------------------------------------------------------------------------------------------------------------------------------------------------------------------------------------------------------------------------------------------------------------------------------------------------------------------------------------------------------------------------------------------------------------------------------------------------------------------------------------------------------------------------------------------------------------------------------------------------------------------------------------------------------------------------------------------------------------------------------------------------------------------------------------------------------------------------------------------------------------------------------------------------------------------------------------------------------------------------------------------------------------------------------------------------------------------------------------------------------------------------------------------------------------------------------------------------------------------------------------------------------------------------------------------------------------------------------------------------------------------------------------------------------------------------------------------------------------------------------------------------------------------------------------------------------------------------------------------------------------------------------------------------------------------------------------------------------------------------------------------------------------------------------------------------------------------------------------------------------------------------------------------------------------------------------------------------------------------------------------------------------------
P__afrox_MECN6576   AAACTTTAGAGCAATTCAAATAAGGTACAGCCTATTTGAACGGGATCAACCCCAATAAAGGGTAATAAGTTGGCCTAAAGCAGCCACCTTTTAAAAAGCGTCAAAGCTTAAAAATAGTACCCCTTCTCTACTGAGAAATTCTATAATATAGAAATTTTTATGCTAAAACTAGTAACAAGAGACCTCTCGATGTAAGCACAAACCAGAAAGAATCGATCACTGGTATTAACAAAAAAGTAAAACCAGAAAACATTACTATTGTTAACCTAACACAGAGCATCCCAAGAAAGATTAAAAGAAAAAGAAGGAACTCGACAAATACCCGCCTGTTTACCAAAAACATCACCTCTTG-TATAAGAGGCCAAGCCTGCCCAGTGACGTTCAACGGCCGCGGTATCCTAACCGTGC-AAGGTAGCGTAATCACTTGT-TCCTAAATAGAGACTAGTATGAAAGGCTTCACGAGG--TAAACTGTCTCCTTTCTCCAATCAGTGAACCTAATCCCCCCGTGAAGAAGCGGG-G-----------------------------------------------------------------------------------------------------------------------------------------------------------------------------------------------------------------------------------------------------------------------------------------------------------------------------------------------------------------------------------------------------------------------------------------------------------------------------------------------------------------------------------------------------------------------------------------------------------------------------------------------------------------------------------------------------------------------------------------------------------------------------------------------------------------------------------------------------------------------------------------------------------------------------------------------------------------------------------------------------------------------------------------------------------------------------------------------------------------------------------------------------------------------------------------------------------------------------------------------------------------------------------------------------------------------------------------------------------------------------------------------------------------------------------------------------------------------------------------------------------------------------------------------------------------------------------------------------------------------------------------------------------------------------------------------------------------------------------------------------------------------------------------------------------------------------------------------------------------------------------------------AATTCAGCAATTCCTCCAGTGAGGTTTATTTCCCTCGCAACAATGCTGTGGAGTGGAAGCCTCATTGTTCCAAATGTGATGTTTGCAGTTCCTCCAAAAATTGCAGTAAGAGAAAGATGACAATGCACCAAAACTCTCTTATCAAAAAGAGGAAACTCAATGTTGAACATAGAAAGAAA-ACAAAAATGGAACAATCTCCCCTCTCTGGAAGAAGAATAGGACCCTGAATCAAATCAGGGGCAAGTGCAAACAAATCCACCTTGATTCCAACTTACTGGTTGTTGACTATCCTTCCGATTTTACAAAGTCGTTCACATGCCAGGTGTGTGAGCACATATTGTCTGATCCAGTGCACACCTCATGCAAACATTTGTTCTGCAGGATTTGCATCCTCAAATATTTCAAGATTATGGGTTGCTACTGCCCATCTTGCAGACACACTTGCTTTCCAACGGATCTTGCACCACCTGTGAAGTCATTTCTTAACATTTTAAACTCCTTGGTCTTAAAGTGCGCAGTGACCGGATGTGATGAGGAAATCCTGCTTGGAAAATACTCCCAACATATTGCTAAACATAAAGAAAT-AAAGGTAAAGATGCTTATGCCGCTATCAACAAAGGA----------
P__afrox_MECN6579   AAACTTTAGAGCAATTCAAATAAGGTACAGCCTATTTGAACGGGATCAACCCCAATAAAGGGTAATAAGTTGGCCTAAAGCAGCCACCTTTTAAAAAGCGTCAAAGCTTAAAAATAGTACCCCTTCTCTACTGAGAAATTCTATAATATAGAAATTTTTATGCTAAAACTAGTAACAAGAGACCTCTCGATGTAAGCACAAACCAGAAAGAATCGATCACTGGTATTAACAAAAAAGTAAAACCAGAAAACATTACTATTGTTAACCTAACACAGAGCATCTCAAGAAAGATTAAAAGAAAAAGAAGGAACTCGACAAATACCCGCCTGTTTACCAAAAACATCACCTCTTG-TATAAGAGGCCAAGCCTGCCCAGTGACGTTCAACGGCCGCGGTATCCTAACCGTGC-AAGGTAGCGTAATCACTTGT-TCCTAAATAGAGACTAGTATGAAAGGCTTCACGAGG--TAAACTGTCTCCTTTCTCCAATCAGTGAACCTAATCCCCC---------------------------------------------------------------------------------------------------------------------------------------------------------------------------------------------------------------------------------------------------------------------------------------------------------------------------------------------------------------------------------------------------------------------------------------------------------------------------------------------------------------------------------------------------------------------------------------------------------------------------------------------------------------------------------------------------------------------------------------------------------------------------------------------------------------------------------------------------------------------------------------------------------------------------------------------------------------------------------------------------------------------------------------------------------------------------------------------------------------------------------------------------------------------------------------------------------------------------------------------------------------------------------------------------------------------------------------------------------------------------------------------------------------------------------------------------------------------------------------------------------------------------------------------------------------------------------------------------------------------------------------------------------------------------------------------------------------------------------------------------------------------------------------------------------------------------------------------------------------------------------------------------------------AATTCAGCAATTCCTCCAGTGAGGTTTATTTCCCTCGCAACAATGCTGTGGAGTGGAAGCCTCATTGTTCCAAATGTGATGT---CAGTTCCTCCAAAAATTGCAGTAAGAGAAAGATGACAATGCACCAAAACTCTCTTATCAAAAAGAGGAAACTCAATGTTGAACATAGAAAGAAA-ACAAAAATGGAACAATCTCCCCTCTCTGGAAGAAGAATAGGACCCTGAATCAAATCAGGGGCAAGTGCAAACAAATCCACCTTGATTCCAACTTACTGGTTGTTGACTATCCTTCCGATTTTACAAAGTCGTTCACATGCCAGGTGTGTGAGCACATATTGTCTGATCCAGTGCACACCTCATGCAAACATTTGTTCTGCAGGATTTGCATCCTCAAATATTTCAAGATTATGGGTTGCTACTGCCCATCTTGCAGACACACTTGCTTTCCAACGGATCTTGCACCACCTGTGAAGTCATTTCTTAACATTTTAAACTCCTTGGTCTTAAAGTGCGCAGTGACCGGATGTGATGAGGAAATCCTGCTTGGAAAATACTCCCAACATATTGCTAAACATAAAGAAAT-AAAGGTAAAGATGCTTATGCCGCTATCAACAAAGGA----------
P__albertus_NMP_P6V76020   ---------------------------------------------------------------------------------------------------------------------------------------------------------------------------------------------------------------------------------------------------------------------------------------------------------------------------------------------------------CCTCTCG-TATTAGAGGTCTAGCCTGCCCAGTGACGTTCAACGGCCGCGGTATCCTAACCGTGC-AAGGTAGCGTAATCACTTGT-TTCTAAATAAAGACTAGTATGAAAGGCATCACGAGG--TTAACTGTCTCCTCTCTCTAATCAGTGAACCTAATCTCCCCGTGAAAAAGCGGG-GATATAAGACAAGAAGACCCTATGGAGCTTAAAACAACATGATTAGTGTTTTTGGTTGGGGTGACCGCGGAGAAAATATC-CTCCTGCGAAAACAAAAGCCACAACTTTA-GTATTGA-ATATTAACA---ATTGACCCAATA--TTGAT--AAGAACCAAGTTACCCTAGGGATAACAGCGCAATCCACTTAGAG---CCCTATCGACAAGTGGGCTTACGACCTCGATGTTGGATCGGGGTATCCTGGTGGTGTAGCCGCTACTTA-GGT------------------------------------------------------------------------------------------------------------------------------------------------------------------------------------------------------------------------------------------------------------------------------------------------------------------------------------------------------------------------------------------------------ACCCCACTATACCTAGTCATAAACTTTAACTTAC---------TCGCCCGGGAACTACGAGC-TAAGCTTAAAACCCAAGGGACTTGACGGTACCCTGCATCCACCTAGAGGAGCCTGTCCTATAATCGATAACCCCCGTTTAACCTCACCACTTTTAG----CCAGCATGTATACTTCCGTCGTCAGCTTACCACATGAGTG-----AGTAGGCTTAATG--------CCAA-ACGTCAGGTCAAAGTGCAGC-AATATAGTGG-AAGAGATGGGCTACACTTTCTA---TAGA-AAACACGAAAGA-TTTATGAAATTA------GAAGGCGGATTTAGTAGT--AAAAG-AATTAGAGTCTTCCTTTTAA---GGCACCGGGGTGTGTACACACCG----------------------------------------------------------------------------------------------------------------------------------------------------------------------------------------------------------------------------------------------------------------------------------------------------------------------------------------------------------------------------------------------------------------------------------------------------------------------------------------------------------------------------------------------------------------------------------------------------------------------------------------------------------------------------------------------------------------------------------------------------------------------------------------------------------------------------------------------------------------------------------------------------------------------------------------------------------------------------------------------------------------------------------------------------------------------------------------------------------------------------------------------------------------------------------------------------------------------------------------------------------------------------------------------------------------------------------------------------------------------------------------------------------------------------------------------------
P__albertus_NMP_P6V76021   ---------------------------------------------------------------------------------------------------------------------------------------------------------------------------------------------------------------------------------------------------------------------------------------------------------------------------------------------------------CCTCTCG-TATTAGAGGTCTAGCCTGCCCAGTGACGTTCAACGGCCGCGGTATCCTAACCGTGC-AAGGTAGCGTAATCACTTGT-TTCTAAATAAAGACTAGTATGAAAGGCATCACGAGG--TTAACTGTCTCCTCTCTCTAATCAGTGAACCTAATCTCCCCGTGAAAAAGCGGG-GATATAAGACAAGAAGACCCTATGGAGCTTAAAACAACATGATTAGTGTTTTTGGTTGGGGTGACCGCGGAGAAAATATC-CTCCTGCGAAAACAAAAGCCACAACTTTA-GTATTGA-ATATTAACA---ATTGACCCAATA--TTGAT--AAGAACCAAGTTACCCTAGGGATAACAGCGCAATCCACTTAGAG---CCCTATCGACAAGTGGGCTTACGACCTCGATGTTGGATCGGGATATCCTGGTGGTGTAGCCGCTACTTA-GGT--------------------------------------------------------------------------------------------------------------------------------------------------------------------------------------------------------------------------------------------------------------------------------------------------------------------------------------------------------------------------------------------------------CCCACTATACCTAGTCATAAACTTTAACTTAC---------TCGCCCGGGAACTACGAGC-TAAGCTTAAAACCCAAGGGACTTGACGGTACCCTGCATCCACCTAGAGGAGCCTGTCCTATAATCGATAACCCCCGTTTAACCTCACCACTTTTAG----CCAGCATGTATACTTCCGTCGTCAGCTTACCACATGAGTG-----AGTAGGCTTAATG--------CCAA-ACGTCAGGTCAAAGTGCAGC-AATATAGTGG-AAGAGATGGGCTACACTTTCTA---TAGA-AAACACGAAAGA-TTTATGAAATTA------GAAGGCGGATTTAGTAGT--AAAAG-AATTAGAGTCTTCCTTTTAA---GGCACCGGGGTGTGTACACAC------------------------------------------------------------------------------------------------------------------------------------------------------------------------------------------------------------------------------------------------------------------------------------------------------------------------------------------------------------------------------------------------------------------------------------------------------------------------------------------------------------------------------------------------------------------------------------------------------------------------------------------------------------------------------------------------------------------------------------------------------------------------------------------------------------------------------------------------------------------------------------------------------------------------------------------------------------------------------------------------------------------------------------------------------------------------------------------------------------------------------------------------------------------------------------------------------------------------------------------------------------------------------------------------------------------------------------------------------------------------------------------------------------------------------------------------------
P__albujai_QCAZ69145   ---------------------------------------------------------------AAGAAGTAGGCCTAAAGCAGCCACCTTTCAAAAAGCGTCAAAGCTTAAAAATACAACCCCTCTAATATCGAGAGCTTCTATAATATAGAACCCTTTATGCTAAAACTAATAACAAGAGACCCCTCAATGCAAGCATAAGCCATCAAGAACCCATCACTGGCAATAACA--TAGGTAGAACCAGAGAACCCTA--CC-GTTAACCTAACACAGAGCATTTCAAGAAAGATTAAAAGGGAGAAAAGGAACTCGGCAAATACCCGCCTGTTTACCAAAAACATCGCCTCTCG-TATGAGAGGTCTAGCCTGCCCAGTGACTTTCAACGGCCGCGGTATTCTAACCGTGC-AAGGTAGCGTAATCACTTGT-TT-------------------------------------------------------------------------------------------------------------------------------------------------------------------------------------------------------------------------------------------------------------------------------------------------------------------------------------------------------------------------------------------------------------------------------------------------------------------------------------------------------------------------------------------------------------------------------------------------------------------------------------------------------------------------------------------------------------------------------------------------------------------------------------------------------------------------------------------------------------------------------------------------------------------------------------------------------------------------------------------------------------------------------------------------------------------------------------------------------------------------------------------------------------------------------------------------------------------------------------------------------------------------------------------------------------------------------------------------------------------------------------------------------------------------------------------------------------------------------------------------------------------------------------------------------------------------------------------------------------------------------------------------------------------------------------------------------------------------------------------------------------------------------------------------------------------------------------------------------------------------------------------------------------------------------------------------------------------------------------------AATTCAACAATTCCTCCAGTGAGGTTTATTTCCCTCGTAATAATGCTGTGGAGTGGAAGCCTCACTATTCCAAATGTGATGTTTGCAGTTCCTCCAAAAATTGGGGTAAGAGAAAGACGACAATGCACCAAAACTCTCTTATCAAAAAGAGGAAACTCAATGTGGAACATAGAAAGAAA-ATAAAAATGGAAAAATCTCCCCCCTGTGGAAGAAGAATCGGACCCTGAATCAAATCAGGAACAAGTGCAAACAAATCCATCTTGATTCCAACTTACTGGTTGTTGACTATCCTTCCGATTTTACAAAGTCGTTCACATGCCAGGTGTGTGAGCACATATTGTCTGATCCAGTGCAAACCTCATGCAAACATTTGTTCTGCAGGATTTGCATCCTCAAATATTTCAAGATTATGGGTTGCTACTGCCCATCTTGCAGACACACTTGTTTCCCAACGGATCTTGCACCACCTGTGAAGTCATTTCTTAACATTTTAAACTCCTTGGTCTTAAAGTGCGCAGTGACCGGATGTGATGAGGAAATCCTTCTTGGAAAATACTCCCAACATATTGCTAAACATAAAGAAAT-AAAGGTAAA-------------------------------------
P__albujai_QCAZ69148   AACCTTTAGAGTAATTCAAGTGAGGTACAGCCCACTTGATCAGGATCAACCTTACTAACGGGTAAGAAGTAGGCCTAAAGCAGCCACCTTTCAAAAAGCGTCAAAGCTTAAAAATACAACCCCTCTAATATCGAGAGCTTCTATAATATAGAACCCTTTATGCTAAAACTAATAACAAGAGACCCCTCAATGCAAGCATAAGCCATCAAGAACCCATCACTGGCAATAACA--TAGGTAGAACCAGAGAACCCTA--CC-GTTAACCTAACACAGAGCATTTCAAGAAAGATTAAAAGGGAGAAAAGGAACTCGGCAAATACCCGCCTGTTTACCAAAAACATCGCCTCTCG-TATGAGAGGTCTAGCCTGCCCAGTGACGTTCAACGGCCGCGGTATTCTAACCGTGC-AAGGTAGCGTAATCACTTGT-TTCTAAATAAGGACCAGTATGAAAGGCACCACGAGG--TAAGCTGTCTCCTCTCCCTAATCAGTGAACCTAATCTCCCCGTGAAGAAGCGGG-GATATAAGACGAGAAGACCCTATGGAGCTTAAAACAGCATGATTGATGTTTTTGGTTGGGGTGACCGCGGAGAAAAAATC-CTCCTGTGAAAACAGAAGTCACAACTTTA-GTATCAA-AATTTGACA---ATTGACCCAATA--TTGAT--AAGAACCAAGTTACCCTAGGGATAACAGCACAATCCGCTTAGAG---ACCTATCGACAAGCGGGCTTATGACCTCGATGTTGGATCGAGATGCCCCAGTGGTGCAGCCGCTACTAAAGGT----------------------------------------------------------------------------------------------------------------------------------------------------------------------------------------------------------------------------------------------------------------------------------------------------------------------------------------------------------------------------------------------------------------------------------------------------------------------------------------------------------------------------------------------------------------------------------------------------------------------------------------------------------------------------------------------------------------------------------------------------------------------------------------------------------------------------------------------------------------------------------------------------------------------------------------------------------------------------------------------------------------------------------------------------------------------------------------------------------------------------------------------------------------------------------------------------------------------------------------------------------------------------------------------------------------------------------------------------------------------------------------------------------------------------------------------------------------------------------------------------------------------------------------------------------------------------------------------------------------AATTCAACAATTCCTCCAGTGAGGTTTATTTCCCTCGTAATAATGCTGTGGAGTGGAAGCCTCACTATTCCAAATGTGATGTTTGCAGTTCCTCCAAAAATTGGGGTAAGAGAAAGACGACAATGCACCAAAACTCTCTTATCAAAAAGAGGAAACTCAATGTGGAACATAGAAAGAAA-ATAAAAATGGAAAAATCTCCCCCCTGTGGAAGAAGAATCGGACCCTGAATCAAATCAGGAACAAGTGCAAACAAATCCATCTTGATTCCAACTTACTGGTTGTTGACTATCCTTCCGATTTTACAAAGTCGTTCACATGCCAGGTGTGTGAGCACATATTGTCTGATCCAGTGCAAACCTCATGCAAACATTTGTTCTGCAGGATTTGCATCCTCAAATATTTCAAGATTATGGGTTGCTACTGCCCATCTTGCAGACACACTTGTTTCCCAACGGATCTTGCACCACCTGTGAAGTCATTTCTTAACATTTTAAACTCCTTGGTCTTAAAGTGCGCAGTGACCGGATGTGATGAGGAAATCCTTCTTGGAAAATACTCCCAACATATTGCTAAACATAAAGAAAT-AAAGGTAAA-------------------------------------
P__altae_AJC0398   ----------------------------------------------------------------------------------------------------------------------------------------------------------------------------------------------------------------------------------------------------------------------------------------------------------------------------------------------------------------------------------------------------------------------------------------------------------------------------------------------------------------------------------------------------------------------------------------------------------------------------------------------------------------------------------------------------------------------------------------------------------------------------------------------------------------------------------------------------------------------------------------GCTGATATCAGGCAC--------GCCCAAAACATCTAGTCCCGCCACACCCACAAGGG---TCAGCAGTGATTAACATTAAGAATGAACGTCAGTTTGACTTAGTTAATAAGAAAAGAGCCGGCCAATCTGGTGCCAGCCGCCGCGGTTACACCA---GGCTCAAATTGATT-----CGGCGTAAAGCGTGATTAAAG-------------TGGGGTCAAACTTGAATTAAGCCGT---ACA-----TATTAAG-AATCC-----ACGAAAGACACCCCAACC--ACCAACTTGAATTCAC-ACAACTAGGGTACAAACTGGGATTAGATACCCCACTATGCCTAGTCGTAAACTTTAACTTAC---------TCGCCAGAGAATTACGAGC-AAAGCTTAAAACTCAAAGGACTTGACGGTGCCCCACATCCCCCTAGAGGAGCCTGTCCTATAATCGACAACCCCCGTTTAACCTCACCATTTTTAG-----CAGCTTGTATACTTCCGTCGTCAGCCTACCGCATGAGCG------GTAGGCTCAATG----------AA-ACGTCAGGTCAAAGTGCAGC-TATAAAATGG-AAGAGATGGGCTACACTCTCTA---TAGA-GGATACGAAAGA-TATGTGAAA-CA------GAAGGCGGATTTAGCAGT--AAGGC-GGACAGAGTGCCCCCCTTAA---GGCACTGGGGCGTGTACACACCGCCCGTCACCCTCTTC---------------------------------------------------------------------------------------------------------------------------------------AGCCT-CTTATCCGAGCTGAACTGGGCCAACC-GGCT--CTTCTGGG--ATGACCAAGTCTATAACGTAATCGTCACTGCTCATGCTTTCGTCATGATTTTTTTCATAGTTATACC-GT-ATGATT-GGGG-TTCGG-AACTGACTCGTACCTTTAATAATTGGAGCCCC-GATATAGCCTTCCCCCGAATAAATAATATAAGCTTCTGACTTCTACCCCCCTCATTTCTCCTTCT-CTCGCCTCTGCGGG---TGAAGCTGG-GC-GGAAC-GGTTGGACTGT-TACCCCCCCCTCTCTGCTAACCTAGCCCATGCAGGACCCTCAGTAGACCTAACCATCTTCTCCCT-CACCTAGC-GGT---TCATCA-TCCTTGG-GCTATTAACTTCATTACCACA----TCAACATAAAACCCCCATCCT---TCCATCTACCAAACCCCC-TCTTCGT-TGATCAG-TCTCATTACTGCTAT-CTCCTCCTCCTCTC-CTCCC-GTCTTGGCTGCGGGAATTACAATACTTT--ACAGACCGAAATCTTAATACC------------------------------------------------------------AATTCAACAATTCATCCAGTGAGGTGTATTTCCCTCGTAACAATGCTGTGGAGTGGAAGCCTCACTGTTCCAAATGTGATGTTTGCAGTTCCTCCAAAAATTGGGGTAAGAGAAAGACGACAATGCACCAAAACTCTTTTATCAAAAAGAGGAAACTCAATGTGGAACATAGAAAGAAA-ATAAAAATGGAAAAATCTCCCCCCTCTGGAAGAAGAATCGAACTCTGAATCAAATCAGGAACAAGTGCAAACAAATCCACCTTGATTCCAACTTACTGGTCGTTGACTATCCTTCCGATTTTACAAAGTCATTCACATGCCAGGTGTGTGAGCACATTTTATCTGATCCAGTCCAAACCTCATGTAAACATTTGTTCTGCAGGATTTGCATCCTCAAATATTTCAAGATTATGGGTTGCTACTGCCCATCTTGCAGACACACTTGTTTCCCAACGGATCTTGCACCACCTGTGAAGTCATTTCTTAACATTTTAAACTCCTTGGTCTTAAAGTGCGCAGTGACCGGATGTGATGAGGAAATCCTGCTTGGAAAATATTCCCAACATACTGCTAAACATAAAGAAAT-AAAGGTAAAGATGC-TATGCCCCTATCAATAAAGGA----------
P__altamazonicus_KU215460   TAACTTTAGAGCAACTCAAATGAGGTACAGCCCATTTGAACAGGATCAACCTTACTAATGGCTAAAAAGTTGGCCTAAAGCAGCCATCTTTAAAAAAGCGTCAAAGCTTAGGAATATGACCCCTTTAATATTGAGAATTTCTATAATATAGAACCTTTTATGCTAAAACTAATAACAAGAGACCTCTC-ATGCTAACCTAAGCCGGCAAGAACCCCCCACCGGCAACAACAG--AAAGTAGAACAGAAAACCCTACTACTGTTAACCTAACACAGAGCATTACAAGAAAGATTAAAAGAAAAAGAAGGAACTCGGCAAATACCCGCCTGTTTACCAAAAACATCGCCTCTTG-CATAAGAGGTCCAGCCTGCCCAGTGA-ATTCAACGGCCGCGGTATCCTAACCGTGC-AAGGTAGCGTAATCACTTGT-TTCTAAATAAAGACCAGTATGAAAGGCATCACGAAG--TAAGCTGTCTCCTCTCTCCAATCAGTGAACCTAATCTCCCCGTGAAGAAGCCGG-GATATAAGACGAGAAGACCCTATGGAGCTTTAAACAGCATGATTAATGTTTTTGATTGGGGTGATCGCGGAGAAAAAATC-CTCCCATGAAAACAAAAGTTACAACTTTA-GCATCAA-AAATTGACAT--ATTGACCCAATA--T-GAT--AAGAACCAAGTTACCCTAGGGATAACAGCACAATCCACTTAGAG---CCGTATCGACAAGTGGGCTTATGACCTCGATGTTGGATCGGGATATCCTAGTGGTGCAACCGCTACTAAAGGT--------------------------------------------------------AGGAGCTGATATCAGGCAC--------GCCCAAAACATCTAGCCACGCCACACCCACAAGGG---TCAGCAGTGATTAACCTTAAAAATAAACGTCAGTTTGACTTAGTTAAGAAAAATAGAGCCGGCCAATCTGGTGCCAGCCGCCGC----ACACCA--AGACTCAAATTGATT-----CGGCGTAAAGCGTGATTAAAGAA-----------TGGGGACAAACTTAAATTAAGCTGT---ACG-----TATTAAG-AACCC-----TCGAAAGATACCCCAAAA--ATCAACTTGAATTCAC-ACAACTAGGATACAAACTGGAATTAGATACTCCACTATGCCTAGTCGTAAACTTTAACTTAC---------TCACCAGGGAACTACGAGC-AAAGCTTAAAACCCAAAGGACTTGACGGTACCCCATATCCCCCTAGAGGAGCCTGTCCTACAACCGATACCCCCCGTTCAACCTCACCACTCTTAG----TCAGCCTGTATACTTCCGTCGCCAGCTTACCGCGTGAGCG-----AGTAAGCTTAATG--------CCAA-ACGTCAGGTCAAAGTGCAGC-AATAGAGTGG-AAGAGATGGGCTACACTTTCTA---TAGA-AAATACGAAAAG-TATGTGAAATAA------GAAGGTGGATTTAGCAGT--AAGGC-GGATAGAGTACCCCCCTTAA---GGCACTGGGGTGTGTACACACCGCCCGTCACCCTCTTCAACAA--------AAGTTCCTAACAA--------------GAAGAGGCAAGTCGTAACATGGTAAGTATACCGGAAGGTGTG----------------------------------------------------------------------------------------------------------------------------------------------------------------------------------------------------------------------------------------------------------------------------------------------------------------------------------------------------------------------------------------------------------------------------------------------------------------------------------------------------------------------------------------------------------------------------------------------------------------------------------------------------------------------------------------------------------------------------------------TGTGGAGTGGAAGCCTCACTATTCCAAATGTGATATTTGCAGTTCCTCCAAAAATTGGGGTAAGAGAAAGACGACAATGCACCAAAACTCTCTTATCAAAAAGAGGAAACTCAATGTGGAACATAGAAAG--A-ACAAAAATGGAAAAATCTCCCCCCTCTGGAAGAAGAATCGGACCCTGAATCAAATCAGGAACAAGTGCAAACAATTCCACCTTGATTCCAACTTACTGGTTGTTGACTATCCTTCCGATTTTACAAAGTCATTCACATGCCAGGTGTGTGAGCACATATTGTCTGATCCAGTGCAAACCTCATGCAAACATTTGTTCTGCAGGATTTGCATCCTCAAATATTTCAAGATTATGGGTTGCTACTGCCCATCTTGCAGACACACTTGTTTCCCAACGGATCTTGCACCACCTGTGAAGTCATTTCTTAACATTTTAAACTCGTTGGTATTAAAGTGTGCAGTGACCGGATGTGATGAGGAAATCCTGCTTGGAAAATACTCCCAACATATTGCTAAACATAAAGAAAT-AAAGGTAAAGATGCTTATGCCCCTATCA------------------
P__altamazonicus_QCAZ20781   --------------------------------------------------------------------------------------------------------------------------------------------------------------------------------------------------------------------------------------------------------------------------------------------------------------------------------------------------------------------------------------------------CGGCCGCGGTATTCTAACCGTGC-AAGGTAGCGTAATCACTTGT-TTCTAAATAAAGACCAGTATGAAAGGCATCACGAAG--TAAGCTGTCTCCTCTCTCCAATCAGTGAACCTAATCTCCCCGTGAAGAAGCGGG-GATATAAGACGAGAAGACCCTATGGAGCTTTAAACAGCATGATTAATGTTTTTGGTTGGGGTGATCGCGGAGAAAAAATC-CTCCCATGAAAACAAAAGTTACAACTTTA-GTATCAA-AAATTGACAT--ATTGACCCAAT---TTGAT--AAGAACCAAGTTACCCTAGGGATAACAGCACAATCCACTTAGAG---CCGTATCGACAAGTGGGCTTATGACCTCGATG----------------------------------------------------------------------------------------------------------------------------------------------------------------------------------------------------------------------------------------------------------------------------------------------------------------------------------------------------------------------------------------------------------------------------------------------------------------------------------------------------------------------------------------------------------------------------------------------------------------------------------------------------------------------------------------------------------------------------------------------------------------------------------------------------------------------------------------------------------------------------------------------------------------------------------------------------------------CTCCCT-TACTTAGTGTTCGGGGCTTGAGC--GGATGACGG--ACAGCCCTCAGTCT-CTAATTCGAGCCGAACTAAGCCAACC-GGCTC-CTTCTGGG--ATGACCAAATCTACAATGTCATTGTTACCGCCCATGCTTTTATTATGATTTTCTTTATAGTAATGCC-GT-ATAATC-GGGG-TTTGG-AACTGATTAATTCCACTAATAATCGGGGCCCC-GATATAGCTTTCCCACGAATAAATAACATGAGTTTCTGACTCCTACCACCATCATTCCTTCTCCT-CTTGCCTCCGCGGG---TGAAGCCGG-GC-GGAAC-GGTTGAACTGT-TATCCCCCCCTTGCTGGTAACTTGGCCCACGCCGGCCCATCAGTGGATTTAACAATTTTTTCACT-CACTTAGC-GGT---TCTTCA-TTCTCGG-GCAATTAACTTCATTACAACA----TCAACATAAAACCCCCATCCT---ACTCAATACCAAACCCCT-TATTCGT-TGGTCTG-TATTATCACTGCCAT-CTCCTACTCCTCTC-CTTCC-GTTTTAGCCGCAGGAATCACTATACTCT--ACAGATCGCAACCTAAACACTTCA-TTCTTCGACCCTGCCGG--GGGGGTGACCC-ATCCT-TATCAGCATCTATTC----AATTCAACAATTCCTCCAGTGAGGTTTATTTCCCTCGTAACAATGCTGTGGAGTGGAAGCCTCACTATTCCAAATGTGATATTTGCAGTTCCTCCAAAAATTGGGGTAAGAGAAAGACGACAATGCACCAAAACTCTCTTATCAAAAAGAGGAAACTCAATGTGGAACATAGAAAGAAA-ACAAAAATGGAAAAATCTCCCCCCTCTGGAAGAAGAATCGGACCCTGAATCAAATCAGGAACAAGTGCAAACAATTCCACCTTGATTCCAACTTACTGGTTGTTGACTATCCTTCCGATTTTACAAAGTCATTCATATGCCAGGTGTGTGAGCACATATTGTCTGATCCAGTGCAAACCTCATGCAAACATTTGTTCTGCAGGATTTGCATCCTCAAATATTTCAAGATTATGGGTTGCTACTGCCCATCTTGCAGACACACTTGTTTCCCAACGGATCTTGCACAACCTGTGAAGTCATTTCTTAACATTTTAAACTCGTTGGTCTTAAAGTGCGCAGTAACCGGATGTGATGAGGAAATCCTGCTTGGAAAATACTCCCAACATATTGCTAAACATAAAGAAAT-AAAGGTAAAGATGCTTATGCCCCTATCAATAAAGGAG---------
P__altamazonicus_QCAZ25382   ----------------------------------------------------------------------------------------------------------------------------------------------------------------------------------------------------------------------------------------------------------------------------------------------------------------------------------------------------------------------GAGGTCCAGCCTGCCCAGTGA-ATTCAACGGCCGCGGTATTCTAACCGTGC-AAGGTAGCGTAATCACTTGT-TTCTAAATAAAGACTAGTATGAAAGGCATCACGAAG--TAAGCTGTCTCCTTTCTCCAATCAGTGAACCTAATCTCCCCGTGAAGAAGCGGG-GATATAAGACGAGAAGACCCTATGGAGCTTTAAACA-----ATTAATGTTTTTGGTTGGGGTGACCGCGGAGAAAAAATC-CTCCCATGAA---AGAAGTCACAACTTTA-GTATCAA-AAATTGACAT--ATTGACCCAAC---TTGAT--AAGAACTAAGTTACCCTAGGGATAACAGCACAATCCGCTTAGAG---CCATATCGACAAGCGGGCTTATGACCTCGATGTTGGATCGGGATATCCTAGTGGTGCAGCCGCTACTAAAGGT-----------------------------------------------------------------TATCAGGCAC--------GCCCAAAACATCTAGCCACGCCACACCC---AGGG---TCAGCAGTGATTAACCTTAAG-ATAAACGTCAGTTTGACTTAGTTAGTGAAAGCAGAGCCGGCCAATCTGGTGCCAGCCGCCGCGGTTACACCA--AGGCTCTAATTGATT-----CGGCGTAAAGCGTGATTAAA----------------GGGTCAAAATTAAATTAAGCTGT---ACG-----TATTAA--AACCC-----TCGAAAGACACCCCAATA--ATCAACTTGAATTCAC-ACAACTAGGGTACAAACTGGAATTAGATACTCCACTATGCCTAGTCGTAAACTTTAACTTAC----------CGCCAGGGAACTACGAGC-AAAGCTTAAAACCCAAAGGACTTGACGGTGCCCCACATCTTTCTAGAGGAGCCTGTCCTACAACCGATACTCCCCGTTCAACCTCACCGCCCTTGG----TCAGCCTGTATACTTCCGTCGCCAGCTTACCGCGTGAGCG-----AGTAAGCTTAATG--------CCAA-ACGTCAGGTCAAAGTGCAGC-AATAGAGCGG-AAGAGATGGGCTACACTTTCTA---TAGA-AGACACGAAAGA-TATGTGAAATCA------GAAGGTGGATTTAGCAGT--AAGG---CATAGAATACCCCCCTTAA---AGCACTGGGGCGTGTACACACCGCCCGTCACCCTCT---------------------------------------------------------------------------------------------------------------------------------------------------------------------------------------------------------------------------------------------------------------------------------------------------------------------------------------------------------------------------------------------------------------------------------------------------------------------------------------------------------------------------------------------------------------------------------------------------------------------------------------------------------------------------------------------------------------------------------------------------------------------------------------------------------------------------------------------------------------------------------------------------------------------------------------------------------------------------------------------------------------------------------------------------------------------------------------------------------------------------------------------------------------------------------------------------------------------------------------------------------------------------------------------------------------------------------------------------------------------------------------------------------------------------------------
P__altamazonicus_QCAZ25407   ----------------------------------------------------------------------------------------------------------------------------------------------------------------------------------------------------------------------------------------------------------------------------------------------------------------------------------------------------------------------GAGGTCCAGCCTGCCCAGTGACATTCAACGGCCGCGGTATACTAACCGTGC-AAGGTAGCGTAATCACTTGT-TTCTAAATAAAGACCAGTATGAAAGGCATCACGAAG--TAAACTGTCTCCTCTCTCCAATCAGTGAACCTAATCTCCCCGTGAAGAAGCGGG-GATATAAGACGAGAAGACCCCATGGAGCTTAAAACA-----ATTAGTGTTTTTGGTTGGGGTGACCGCGGAGAAAAAATC-CTCCCATGAA---AAAAGTTACAACTTTA-ATATCAA-AAATTGACAT--ATTGACCCAACA--TTGAT--AAGGACCAAGTTACCCTGGGGATAACAGCACAATCCACTTAGAG---CCCTATCGACAAGTGGGCTTATGACCTCGATG----------------------------------------------------------------------------------------------------------TATCAGGCAC--------GCCCAAAACATCTAGCCACGCCACACCC---AGGG---TCAGCAGTGATTAACCTTAA--ATAAACGTCAGTTTGACTTAGTTAATGAAAATAGAGCCGGCCAATCTGGTGCCAGCCGCCGCGGTTACACCA---GGCTCAAATTGATT-----CGGCGTAAAGCGTGATTAAA----------------GGGACAAACTTAAATTAAACTGT---ACG-----TATTAAG-AACCC-----TCGAAAGATACCCCA--A--ACCAACTTGAACTCAC-ACAACTAGGGTACAAACTGGAATTAGATACTCCACTATGCCTAGTCGTAAACTTTAACTTAC----------CGCCAGGGAACTACGAGC--AAGCTTAAAACCCAAAGGACTTGACGGTGCCCCATATCCTCCTAGAGGAGCCTGTCCTACAACCGATACCCCCCGTTTAACCTCACCACTCTTAG----TCAGCCTGTATACTTCCGTCGCCAGCTTACCGCGTGAGCG-----AGTAAGCTTAATG--------C-AA-ACGTCAGGTCAAAGTGCAGC-AATAAAGTGG-AAGAGATGGGCTACACTTTCTA---TAGA-AAAAACGAAAAA-TATGTGAAATTA------GAAGGTGGATTTAGAAGT--AAGA---GATAGAATACCCCTCTTAA---GGCACTGGGGTGTGTACACACCGCCCGTCACCCTCC---------------------------------------------------------------------------------------------------------------------------------------------------------------------------------------------------------------------------------------------------------------------------------------------------------------------------------------------------------------------------------------------------------------------------------------------------------------------------------------------------------------------------------------------------------------------------------------------------------------------------------------------------------------------------------------------------------------------------------------------------------------------------------------------------------------------------------------------------------------------------------------------------------------------------------------------------------------------------------------------------------------------------------------------------------------------------------------------------------------------------------------------------------------------------------------------------------------------------------------------------------------------------------------------------------------------------------------------------------------------------------------------------------------------------------------
P__altamazonicus_QCAZ25535   ----------------------------------------------------------------------------------------------------------------------------------------------------------------------------------------------------------------------------------------------------------------------------------------------------------------------------------------------------------------------GAGGTCCAGCCTGCCCAGTGAAATTCAACGGCCGCGGTATTCTAACCGTGC-AAGGTAGCGTAATCACTTGT-TTCTAAATAAAGACCAGTATGAAAGGCATCACGAAG--TAAGCTGTCTCCTTTCTCTAATCAGTGAACCTAATCTCCCCATGAAGAAGCGGG-GATATAAGACGAGAAGACCCTATGGAGCTTAAAACA-----ATTAATGTTTTTGGTTGGGGCGACCGCGGAGAAAAAACC-CTCCCATGAA---AAAAGTTACAACTTTA-GTATCAA-AAATTGACAT--ATTGACCCAACA--TTGAT--AAGAACCAAGTTACCCTAGGGATAACAGCACAATCCACTTAGAG---CCCTATCGACAAGTGGGCTTATGACCTCGATGTTGGATCGGGATATCCTAGTGGTGCAGCCGCTACTAAAGGT-----------------------------------------------------------------TATCAGGCAC--------GCCCACAACATCTAGCCGCGCCACACCC---AGGG---TCAGCAGTGATTAACCTTAAG-ATAAACGTCAGTTTGACTTAGTTAACGAAAATAGAGCCGGCCAATCTGGTGCCAGCCGCCGCGGTTACACCA--AGGCTCAAATTGATT-----GTGCGTAAAGAGTGATTAAA----------------GGGTCAAAATTAAATTAAGCTGT---ACG-----TATTAA--AACCC-----TCGAAAGATACCCCAATA--ATCAACTTGAATTCAC-ACAACTAGAGTACAAACTGGAATTAGATACTCCACTATGTCTAGTCGTAAACTTTAACTTAC----------CGCCAGGGAACTACGAGC-AAAGCTTAAAACCCAAAGGACTTGACGGTACCCCACATCCTTCTAGAGGAGCCTGTCCTACAACCGATACCCCCCGTTCAACCTCACCACTCTTAG----CCAGCCTGTATACTTCCGTCGTCAGCTTACCGCGTGAGCG-----AGTAAGCTTAATG--------CCAA-ACGTCAGGTCAAAGTGCAGC-AATAGAGTGG-AAGAGATGGGCTACACTTTCTA---TAGA-AGATACGAAA-A-TATGTGAAATCA------GAAGGTGGATTTAGCAGT--AAGG---TATAGAATGCCCCCCTTAA---GGCACTGGGGTGTGTACACACCGCCCGTCACCCTCT---------------------------------------------------------------------------------------------------------------------------------------------------------------------------------------------------------------------------------------------------------------------------------------------------------------------------------------------------------------------------------------------------------------------------------------------------------------------------------------------------------------------------------------------------------------------------------------------------------------------------------------------------------------------------------------------------------------------------------------------------------------------------------------------------------------------------------------------------------------------------------------------------------------------------------------------------------------------------------------------------------------------------------------------------------------------------------------------------------------------------------------------------------------------------------------------------------------------------------------------------------------------------------------------------------------------------------------------------------------------------------------------------------------------------------------
P__altamazonicus_QCAZ52720   ---------------------------------------------------------------------------------------------------------------------------------------------------------------------------------------------------------------------------------------------------------------------------------------------------------------------------------------------------------------------------------------------------GGCCGCGGTATTCTAACCGTGC-AAGGTAGCGTAATCACTTGT-TTCTAAATAAAGACCAGTATGAAAGGCATCACGAAG--TAAGCTGTCTCCTCCCTCCAATCAGTGAACCTAATCTCCCCGTGAAGAAGCGGG-GATATAAGACGAGAAGACCCTATGGAGCTTAAAACAGCATGATTAATGTTTTTGGTTGGGGTGATCGCGGAGAAAAAATC-CTCCCATGAAAACAAAAGTTACAACTTTA-GTATCAA-AAATTGACAT--ATTGACCCAAT---TTGAT--AAGAACCAAGTTACCCTAGGGATAACAGCACAATCCACTTAGAG---CCGTATCGACAAGTGGGCTTATGACCTCGATGTTGGATCGGGATATCCTAGTGGTGCAACCGCTACTAAAGGT------------------------------------------------------------------------CAC--------GCCCAAGACATCTAGCTACGCCACACCCACAAGGG---TCAGCAGTGATTAACCTTAAAAATAAACGCCAGTTTAACTTAGTTAGGAAAAATAGAGCCGGCCAATCTGGTGCCAGCCGCCGCGGTTACACCT--AGACTCAAATTGATT-----CGGCGTAAAGCGTGATTAAAGAA-----------TGGGGACAAACTTAAATTAAACTGT---ACG-----TATTAAG-AACCC-----TCGAAAGATACCCCAATA--ATCAACTTGAATTCAC-ACAACTAGGACACAAACTGGAATTAGATACTCCACTATGCCTAGTCGTAAACTTTAACTTAC---------TCGCCAGGGAACTACGAGC-AAAGCTTAAAACCCAAAGGACTTGACGGTACCCCACATCCCCCTAGAGGAGCCTGTCCTACAACCGATACCCCTCGTTCAACCTCACCACTCTTAG----TCAGCCTGTATACTTCCGTCGCCAGCTTACCGCGTGAGCG-----AGTAAGCTTAATG--------CCAA-ACGTCAGGTCAAAGTGCAGC-AATAGAGTGG-AAGAGATGGGCTACACTTTCTA---TAGA-AAATACGAAAAA-TATGTGAAATAA------GAAGGTGGATTTAGCAGT--AAGGC-GGATAGAGTACCCCCCTTAA---GGCACTGGGGTGTGTACACACCGCCCGTCACCCTCTTCAACAA--------AAGTTTCTAACAA--------------GAAGAGGCAAGTCGTAACA----------------------------------------------------------------------GCCCTCAGTCT-CTAATTCGAGCCGAACTAAGCCAACC-GGCTC-CTTCTGGG--ATGACCAAATCTACAATGTCATTGTTACCGCCCATGCTTTTATTATAATTTTCTTTATAGTAATGCC-GT-ATAATC-GGGG-TTTGG-AACTGATTAATTCCACTAATAATCGGGGCCCC-GATATAGCTTTCCCGCGAATAAATAACATGAGTTTCTGACTTCTACCACCGTCATTCCTTCTCCT-CTTGCCTCCGCGGG---TGAAGCCGG-GC-GGAAC-GGTTGAACTGT-TATCCCCCCCTTGCTGGTAACTTGGCCCACGCCGGCCCATCAGTGGATTTAACAATTTTTTCACT-CACTTAGC-GGT---TCTTCA-TTCTCGG-GCAATTAACTTCATTACAACA----TCAACATAAAACCCCCATCCT---ACTCAATACCAAACCCCC-TATTCGT-TGATCTG-TATTATTACTGCTAT-CTTCTACTCCTCTC-CTCCC-GTCTTAGCCGCAGGAATCACTATACTCT--ACAGATCGTAATCTAAACACTTCA-TTCTTTGACCCTGCCGG--GGGGGCGACCC-ATCCT-TATCAACATCTATTCTGA--------------------------------------------------------------------------------TATTTGCAGTTCCTCCAAAAATTGGGGTAAGAGAAAGACGACAATGCACCAAAACTCTCTTATCAAAAAGAGGAAACTCAATGTGGAACATAGAAAGAAA-ACAAAAATGGAAAAATCTCCCCCCTCTGGAAGAAGAATCGGACCCTGAATCAAATCAGGAACAAGTGCAAACAATTCCACCTTGATTCCAACTTACTGGTTGTTGACTATCCTTCCGATTTTACAAAGTCATTCATATGCCAGGTGTGTGAGCACATATTGTCTGATCCAGTGCAAACCTCATGCAAACATTTGTTCTGCAGGATTTGCATCCTCAAATATTTCAAGATTATGGGTTGCTACTGCCCATCTTGCAGACACACTTGTTTCCCAACGGATCTTGCACAACCTGTGAAGTCATTTCTTAACATTTTAAACTCGTTGGTCTTAAAGTGCGCAGTAACCGGATGTGATGAGGAAATCCTGCTTGGAAAATACTCCCAACATATTGCTAAACATAAAGAAAT-AAAGGTAAAGATGCTTATGCTCCTATCAATAAAGGAGGAAG-----
P__altamazonicus_QCAZ52851   ------------------------------------------------------------------------------------------------------------------------------------------------------------------------------------------------------------------------------------------------------------------------------------------------------------------------------------------------------------------ATAAGAGGTCCAGCCTGCCCAGTGATATTCAACGGCCGCGGTATTCTAACCGTGC-AAGGTAGCGTAATCACTTGT-TTCTAAATAAAGACCAGTATGAAAGGCATCACGAAG--TAAGCTGTCTCCTCCCTCCAATCAGTGAACCTAATCTCCCCGTGAAGAAGCGGG-GATATAAGACGAGAAGACCCTATGGAGCTTAAAACAGCATGATTAATGTTTTTGGTTGGGGTGATCGCGGAGAAAAAATC-CTCCCATGAAAACAAAAGTTACAACTTTA-GTATCAA-AAATTGACAT--ATTGACCCAAT---TTGAT--AAGAACCAAGTTACCCTAGGGATAACAGCACAATCCACTTAGAG---CCGTATCGACAAGTGGGCTTATGACCTCGATGTTGGATCGGGATATCCTAGTGGTGCAACCGCTACTAAAGGT-----------------------------------------------------------------------------------------------------------------------------------------------------------------------------------------------------------------------------------------------------------------------------------------------------------------------------------------------------------------------------------------------------------------------------------------------------------------------------------------------------------------------------------------------------------------------------------------------------------------------------------------------------------------------------------------------------------------------------------------------------------------------------------------------------------------------------------------------------------------------------------------------------------------------CTCCCT-TACTTAGTATTTGGGGCTTGAGC--GGATGACGG--ACAGCCCTCAGTCT-CTAATTCGAGCCGAACTAAGCCAACC-GGCTC-CTTCTGGG--ATGACCAAATCTACAATGTCATTGTTACCGCCCATGCTTTTATTATAATTTTCTTTATAGTAATGCC-GT-ATAATC-GGGG-TTTGG-AACTGATTAATTCCACTAATAATCGGGGCCCC-GATATAGCTTTCCCGCGAATAAATAACATGAGTTTCTGACTTCTACCACCGTCATTCCTTCTCCT-CTTGCCTCCGCGGG---TGAAGCCGG-GC-GGAAC-GGTTGAACTGT-TATCCCCCCCTTGCTGGTAACTTGGCCCACGCCGGCCCATCAGTGGATTTAACAATTTTTTCACT-CACTTAGC-GGT---TCTTCA-TTCTCGG-GCAATTAACTTCATTACAACA----TCAACATAAAACCCCCATCCT---ACTCAATACCAAACCCCC-TATTCGT-TGATCTG-TATTATTACTGCTAT-CTTCTACTCCTCTC-CTCCC-GTCTTAGCCGCAGGAATCACTATACTCT--ACAGATCGTAATCTAAACACTTCA-TTCTTTGACCCTGCCGG--GGGGGCGACCC-ATCCT-TATCAACATCTATTCTGA-AATTCAACAATTCCTCCAGTGAGGTTTATTTCCCTCGTAACAATGCTGTGGAGTGGAAGCCTCACTATTCCAAATGTGATATTTGCAGTTCCTCCAAAAATTGGGGTAAGAGAAAGACGACAATGCACCAAAACTCTCTTATCAAAAAGAGGAAACTCAATGTGGAACATAGAAAGAAA-ACAAAAATGGAAAAATCTCCCCCCTCTGGAAGAAGAATCGGACCCTGAATCAAATCAGGAACAAGTGCAAACAATTCCACCTTGATTCCAACTTACTGGTTGTTGACTATCCTTCCGATTTTACAAAGTCATTCATATGCCAGGTGTGTGAGCACATATTGTCTGATCCAGTGCAAACCTCATGCAAACATTTGTTCTGCAGGATTTGCATCCTCAAATATTTCAAGATTATGGGTTGCTACTGCCCATCTTGCAGACACACTTGTTTCCCAACGGATCTTGCACAACCTGTGAAGTCATTTCTTAACATTTTAAACTCGTTGGTCTTAAAGTGCGCAGTAACCGGATGTGATGAGGAAATCCTGCTTGGAAAATACTCCCAACATATTGCTAAACATAAAGAAAT-AAAGGTAAAGATGCTTATGCCCCTATCAATAAAGGAG---------
P__altamazonicus_QCAZ53010   --------------------------------------------------------------------------------------------------------------------------------------------------------------------------------------------------------------------------------------------------------------------------------------------------------------------------------------------------------------------------------------------------CGGCCGCGGTATTCTAACCGTGC-AAGGTAGCGTAATCACTTGT-TTCTAAATAAAGACCAGTATGAAAGGCATCACGAAG--TAAGCTGTCTCCTCTCTCCAATCAGTGAACCTAATCTCCCCGTGAAGAAGCGGG-GATATAAGACGAGAAGACCCTATGGAGCTTTAAACAGCATGATTAATGTTTTTGGTTGGGGTGATCGCGGAGAAAAAATC-CTCCCATGAAAACAAAAGTTACAACTTTA-GTATCAA-AAATTGACAT--ATTGACCCAAT---TTGAT--AAGAACCAAGTTACCCTAGGGATAACAGCACAATCCACTTAGAG---CCGTATCGACAAGTGGGCTTATGACCTCGATGTTGGATCGGGATATCCCAGTGGTGCAACCGCTACTAAAGGT--------------------------------------------------------------------------------------------------------CACACCCACAAGGG---TCAGCAGTGATTAACCTTAAAAATAAACGCCAGTTTAACTTAGTTAGGAAAAATAGAGCCGGCCAATCTGGTGCCAGCCGCCGCGGTTACACCA--AGACTCAAATTGATT-----CGGCGTAAAGCGTGATTAAAGAA-----------TGGGGACAAACTTAAATTAAGCTGT---ACG-----TATTAAG-AACCC-----TCGAAAGATACCCCAATA--ATCAACTTGAATTCAC-ACAACTAGGGTACAAACTGGAATTAGATACTCCACTATGCCTAGTCGTAAACTTTAACTTAC---------TCGCCAGGGAACTACGAGC-AAAGCTTAAAACCCAAAGGACTTGACGGTACCCCACATCCCCCTAGAGGAGCCTGTCCTACAACCGATACCCCCCGTTCAACCTCACCACTCTTAG----TCAGCCTGTATACTTCCGTCGCCAGCTTACCGCGTGAGCG-----AGTAAGCTTAATG--------CCAA-ACGTCAGGTCAAAGTGCAGC-AATAGAGTGG-AAGAGATGGGCTACACTTTCTA---TAGA-AAATACGAAAAA-TATGTGAAATAA------GAAGGTGGATTTAGCAGT--AAGGC-GGATAGAATACCCCCCTTAA---GGCACTGGGGTGTGTACACACCGCCCGTCACCCTCTTCAACAA--------AAGTTTCTAACAA--------------GAAGAGGCAAGT---------------------------------------------------------------------------------------------------------------------------------------------------------------------------------------------------------------------------------------------------------------------------------------------------------------------------------------------------------------------------------------------------------------------------------------------------------------------------------------------------------------------------------------------------------------------------------------------------------------------------------------------------------------------------------------------------------------------------------------------------------------------------------------------------------TTTGCAGTTCCTCCAAAAATTGGGGTAAGAGAAAGACGACAATGCACCAAAACTATCTTAACAAAAAGAGGAAACTCAATGTGGAACATAGAAAGAAA-ACAAAAATGGAAAAATCTCCCCCCTCTGGAAGAAGAATCGGACCCTGAATCAAATCAGGAACAAGTGCAAACAATTCCACCTTGATTCCAACTTACTGGTTGTTGACTATCCTTCCGATTTTACAAAGTCATTCATATGCCAAGTGTGTGAGCACATATTGTCTGATCCAGTGCTAACCTCATGCAAACATTTGTTCTGCAGGATTTGCATCCTCAAATATTTCAAGATTATGGGTTGCTACTGCCCATCTTGCAGACACACTTGTTTCCCAACGGATCTTGCACAACCTGTGAAGTCATTTCTTAACATTTTAAACTCGTTGGTCTTAAAGTGCGCAGTAACCGGATGTGATGAGGAAATCCTGCTTGGAAAATACTCCCAACATATTGCTAAACATAAAGAAAT-AAAGGTAAAGATGCTTATGCCCCTATCAATAAAGGAGGAAGACCC-
P__altamazonicus_QCAZ56313   ------------------------------------------------------------------------------------------------------------------------------------------------------------------------------------------------------------------------------------------------------------------------------------------------------------------------------------------------------------------ATAAGAGGTCCAGCCTGCCCAGTGATATTCAACGGCCGCGGTATTCTAACCGTGC-AAGGTAGCGTAATCACTTGT-TTCTAAATAAAGACTAGTATGAAAGGCATCACGAAG--TAAGCTGTCTCCTCTCTCCAATCAGTGAACCTAATCTCCCCGTGAAGAAGCGGG-GATATAAGACGAGAAGACCCTATGGAGCTTTAAACAGCATGATTAATGTTTTTGGTTGGGGTGATCGCGGAGAAAAAATC-CTCCCATGAAAACAAAAGTTACAACTTTA-GTATCAA-AAATTGACAT--ATTGACCCAAT---TTGAT--AAGAACCAAGTTACCCTAGGGATAACAGCACAATCCACTTAGAG---CCGTATCGACAAGTGGGCTTATGACCTCGATGTTGGATCGGGATATCCCAGTGGTGCAACCGCTACTAAAGGT------------------------------------CTT----CCACT--GGA---AGGAGCTGATATCAGGCAC--------GCCCAAAACATCTAGCTACGCCACACCCACAAGGG---TCAGCAGTGATTAACCTTAAAAATAAACGCCAGTTTAACTTAGTTAGGAAAAATAGAGCCGGCCAATCTGGTGCCAGCCGCCGCGGTTACACCA--AGACTCAAATTGATT-----CGGCGTAAAGCGTGATTAAAGAA-----------TGGGGGCAAACTTAAATTAAGCTGT---ACG-----TATTAAG-AACCC-----TCGAAAGATACCCCAATA--ATCAACTTGAATTCAC-ACAACTAGGGTACAAACTGGAATTAGATACTCCACTATGCCTAGTCGTAAACTTTAACTTAC---------TCGCCAGGGAACTACGAGC-AAAGCTTAAAACCCAAAGGACTTGACGGTACCCCACATCCCCCTAGAGGAGCCTGTCCTACAACCGATACCCCCCGTTCAACCTCACCACTCTTAG----TCAGCCTGTATACTTCCGTCGCCAGCTTACCGCGTGAGCG-----AGTAAGCTTAATG--------CCAA-ACGTCAGGTCAAAGTGCAGC-AATAGAGTGG-AAGAGATGGGCTACACTTTCTA---TAGA-AAATACGAAAAA-TATGTGAAATAA------GAAGGTGGATTTAGCAGT--AAGGC-GGATAGAGCACCCCCCTTAA---GGCACTGGGGTGTGTACACACCGCCCGTCACCCTCTTCAACAA--------AAGTTTCTAACAA--------------GAAGA-------------------------------------GCTCCCT-TACTTGGTGTTCGGGGCTTGAGC--GGATGACGG--ACAGCCCTCAGTCT-CTAATTCGAGCCGAACTAAGCCAACC-GGCTC-CTTCTGGG--ATGACCAAATCTACAATGTCATTGTTACCGCCCATGCTTTTATTATAATTTTCTTTATAGTAATGCC-GT-ATAATC-GGGG-TTTGG-AACTGATTAATTCCCCTAATAATCGGGGCCCC-GATATAGCCTTCCCGCGAATAAATAACATGAGTTTCTGACTTCTACCACCATCATTCCTTCTCCT-CTCGCCTCCGCGGG---TGAAGCCGG-GC-GGAAC-GGCTGAACTGT-TATCCCCCCCTTGCTGGCAACTTGGCCCACGCCGGCCCATCAGTGGATTTAACAATTTTTTCACT-CACTTAGC-GGT---TCTTCA-TTCTCGG-GCAATTAACTTCATTACAACA----TCAACATAAAGCCCCCAGCCT---ACTCAATACCAAACCCCC-TATTCGT-TGATCTG-TATTATCACTGCCAT-CTCCTACTCCTCTC-CTCCC-GTCTTAGCCGCAGGAATCACTATACTCT--ACAGACCGCAATCTAAACACTTCA-TTCTTCGACCCCGCCGG--GGGGGTGACCC-ATCCT-TATCAACATCTATTCTGA-AATTCAACAATTCCTCCAGTGAGGTTTATTTCCCTCGTAACAATGCTGTGGAGTGGAAGCCTCACTATTCCAAATGTGATATTTGCAGTTCCTCCAAAAATTGGGGTAAGAGAAAGACGACAATGCACCAAAACTCTCTTATCAAAAAGAGGAAACTCAATGTGGAACATAGAAAGAAA-ACAAAAATGGAAAAATCTCCCCCCTCTGGAAGAAGAATCGGACCCTGAATCAAATCAGGAACAAGTGCAAACAATTCCACCTTGATTCCAACTTACTGGTTGTTGACTATCCTTCCGATTTTACAAAGTCATTCATATGCCAGGTGTGTGAGCACATATTGTCTGATCCAGTGCAAACCTCATGCAAACATTTGTTCTGCAGGATTTGCATCCTCAAATATTTCAAGATTATGGGTTGCTACTGCCCATCTTGCAGACACACTTGTTTCCCAACGGATCTTGCACAACCTGTGAAGTCATTTCTTAACATTTTAAACTCGTTGGTCTTAAAGTGCGCAGTAACCGGATGTGATGAGGAAATCCTGCTTGCAAAATACTCCCAACATATTGCTAAACATAAAGAAAT-AAAGGTAAAGATGCTTATGCCCCTATCAATAAAGGAG---------
P__altamnis_QCAZ25808   -------------------------------------------------------------------------------------------------------------------------------------------------------------------------------------------------------------------------------------------------------------------------------------------------------------------------------------------------------------------------------------CAGTGACGTTCAACGGCCGCGGTATCCTAACCGTGC-AAGGTAGCGTAATCACTTGT-CCCTAAATAGAGACCAGTATGAAAGGCATCACGAGG--TAAACTGTCTCCTTTTTCTAATCAGTGAACCTAATCTCCCCGTGAAAAAGCGAG-GATATAAGACGAGAAGACCCTATGGAGCTTAAAACAGCATTATTGGTGTTTTTGGTTGGGGCGACCGCGGAGAAAAAATC-CTCCCATGAAAACAAAAGTTACAACTTTA-GTATCAA-AAATTGACAT--CTTGACCCAATA--TTGAT--AAGAACCAAGTTACCCTAGGGATAACAGCACAATCCACTTAGAG---CCCTATCGACAAGTGGGCTTATGACCTCGATGTTGGATTAGGGTATCCTAGTGGTGCAGCCGCTACTAAAGGT-----------------------------------------------------------------TATCAGGCAC--------GCCCAAAACATCTAGCCACGCCACACCC---AGGG---TCAGCAGTGATTAACCTTAAA-TTAAACGTCAGTTTGATTTAGCCAATGAAAATAGAGCCGGCCAATTTGGTGCCAGCCGCCGCGGTTACACCC--AGGCTCAAGTTGAT------CGGCGTAAAGCGTGATTAAAG----------------GGTCAAACTTAAATTAAACTGT---ACG-----TATTAA---ACCC-----TCGAAAGATACCCCAACA--ATCAACTTGAACTCAC-ACAACTAAGACACAAACTGGGATTAGATACCCCACTATGCCTAGTCGTAAACTCTAACTT-----------CCGCCAGGGAACTACGAGC-AAAGCTTAAAACCCAAAAGACTTGACGGTACCCTACATCCTTCTAGAGGAGCCTGTCCTGTAATCGATACCCCCCGTTCAACCTCACCATTTTTAG-----CAGCCTGTATACTTCCGTCGTCAGCTTACCGCGTGAGCG-----AGTAAGCTCAATG--------CCCC-ACGTCAGGTCAAAGTGCAGC-AATAAAATGG-TAGAGATGGGCTACACTTTCT----TAGA-AGAAACGAAAAA-TGTGTGAAATTA------GAAGGCGGATTTAGTAGT--AAG---GGACAGAGTACTTCCCTTAA---GGCACTAGGGTGTGTACACACCGCCCGTCACCCTCT----------------------------------------------------------------------------------------------------------------------------------------------------------------------------------------------------------------------------------------------------------------------------------------------------------------------------------------------------------------------------------------------------------------------------------------------------------------------------------------------------------------------------------------------------------------------------------------------------------------------------------------------------------------------------------------------------------------------------------------------------------------------------------------------------------------TCGTAACAATGCTGTGGAGTGGAAGCCTCACTGTTCCAAATGTGATGTTTGCAGTTCCTCCAAAAATTGGGGTAAGAGAAAGACGACAATGCACCAAAACTCTCTTATCAAAAAGAGGAAACTCAATGTGGAACATAGAAAGAAA-ACAAAAATGGAAAAATCTCCCCCCTCTGGAAGAAGAATAAGACCCTGAATCAAATCAGGAACAAGTGCAAACAATTCCACCTTGATTCCAACTTACTGGTTGTTGACTATCCTTCCGATTTTACAAAGTCGTTCACATGCCAGGTGTGTGAGCACATATTGTCTGATCCAGTGCAAACCTCATGCAAACATTTGTTCTGCAGGATCTGCATCCTCAAATATTTCAAGATTATGGGTTGCTACTGCCCATCTTGTAGACACACTTGCTTCCCAACGGATCTTGTACCACCTGTGAAGTCATTTCTTAACATTTTAAACTCCTTGGTCTTAAAGTGCGTAGTGACCGGATGTGATGAGGAAATCCTGCTTGGAAAATACTCCCAACATATTGCTAAACATAAAGAAAT-AAAGGTAAAGATGCTTATGCCCCTATCAACAAAGGGGGAAGACCC-
P__altamnis_QCAZ53031   ----------------------------------------------------------------------------------------------------------------------------------------------------------------------------------------------------------------------------------------------------------------------------------------------------------------------------------------------------------------------------------------------------------------------TGC-AAGGTAGCGTAATCACTTGT-CTCTAAATAGGGACCAGTATGAAAGGCATCACGAGG--TAAACTGTCTCCTTTTTCTAATCAGTGAACCTAATCTCCCCGTGAAAAAGCGAG-GATATAAGACGAGAAGACCCTATGGAGCTTAAAACAGCATTATTGGTGTTTTTGGTTGGGGCGACCGCGGAGAAAAAATC-CTCCCATGAAAACAAAAGTTACAACTTTA-GTATCAA-AAATTGACAT--CTTGACCCAATA--TTGAT--AAGAACCAAGTTACCCTAGGGATAACAGCACAATCCACTTAGAG---CCCTATCGACAAGTGGGCTTATGACCTCGATGTTGGATTAGGGTATCCTAGTGGTGCAGCCGCTACTAAAGGT------------------------------------------------------------GCTGATATCAGGCAC--------GCCCAAAACATCTAGCCACGCCACACCCACAAGGG---TCAGCAGTGATTAACCTTAAATATAAACGTCAGTTTGATTTAGCCA-TGAAA--AGAGCCGGCCAATTTGGTGCCAGCCGCCGCGGTTACACCT--AGGCTCAAGTTGACC-----CGGCGTAAAGCGTGATTAAAGA------------TGGGGTCAAACTTAAA-TAAACTGT---ACG-----TATTAAG---CCC-----TCGAAAGATACCCCAACA--ATCAACTTGAACTCAC-ACAACTAAGACACAAACTGGGATTAGATACCCCACTATGCCT-GTCGTAAACTCTAACTT-----------TCGCCAGGGAACTACGAGC-AAAGCTTAAAACCCAAAAGACTTGACGGTACCCTACATCCTTCTAGAGGAGCCTGTCCTATAATCGATACCCCCCGTTCAACCTCACCATTTTTAG-----CAGCCTGTATACTTCCGTCGTCAGCTTACCGCGTGAGCG-----AGTAAGCTCAATG--------CCCC-ACGTCAGGTCAAAGTGCAGC-AATAAAATGG-TAGAGATGGGCTACACTTTCTA---TAGA-AGAAACGAAAAA-TGTGTGAAATTA------GAAGGCGGATTTAGTAGT--AAGA--AGATAGAGTACTTTCCTTAA---GGCACTAGGGTGTGTACACACCGCCCGTCACCCTCTTC--------------AGTACTTAACAA--------------GAAGAGG-------------------------------------------------------------------------------------------------------------------------GGCTC-CTCCTGGG--ACGACCAAGTCTATAACGTAATTGTTACCGCCCACGCTTTCATTATAATCTTTTTTATAGTTATGCC-GT-ATAATC-GGGG-TTTGG-AACTGACTTGTGCCTTTGATAATCGGTGCCCC-GATATGGCTTTCCCACGAATAAATAACATGAGTTTTTGACTTCTCCCCCCATCATTTCTCCTCCT-CTCGCCTCCACGGG---TGAAGCCGG-GC-GGCAC-GGCTGAACCGT-TACCCCCCTCTTGCTGCTAACCTGGCTCACGCAGGCCCATCAGTAGACCTAGCCATCTTCTCCCT-CACCTAGC-GGT---TCATCA-TCCTTGG-GCAATCAACTTCATTACCACA----TTAATATAAAACCCCCATCTT---ACCCAATACCAAACCCCC-TATTCGT-TGATCAG-TCTCATTACTGCTGT-CTTCTTCTCCTCTC-CTCCC-ATTCTAGCTGCCGGAATCACTATACTCT--ACAGATCGAAATTTAAACACCTCA-TTTTTTGATCCTGCAGG--AGGGGAGACCC-ATCCT-TACCAACACTTATTC-------------------------------------------------------------------------------------------------------------------------------------------------------------------------------------------------------------------------------------------------------------------------------------------------------------------------------------------------------------------------------------------------------------------------------------------------------------------------------------------------------------------------------------------------------------------------------------------------------------------------------------------------------------
P__amaguanae_QCAZ39274   AAGTTTTGAAGCAATTCAAATGAGGTACAGCCCATTTGAACAGGACCAACCTTACTAATGGGTAAAAAGTAGGCCTAAAGCAGCCATCT--TAAAAAGCGTCAAAGCTTAAAAATACGACCCCTTTAATATTGAGAACCTCTATAATATAGAGTCTTTTCTGCTAAAACTAGTAACAAGAGACCTCTCAATGCAAACACAACCCAGCAAGAACCCATCACTGGCAACAAC---AATGTAGAACCAGAAAACCCTACCCCCGTTAACCTAACACAGAGCATTTCAAGAAAGATTAAAAGAAAAAGAAGGAATTCCGCAAATACCCGCCTGTTTACCAAAAACACCGCCTCTTG-CATAAGAGGTCCAGCCTGCCCAGTGACGTTCAACGGCCGCGGTATCCTAACCGCGC-AAGGTAGCGTAATCACTTGT-TTCTAAATAAAGACTAGTATGAAAGGCATCACGAGG--TAAACTGTCTCCTCTCTCTAATCAGTAAT-----------------------------------------------------------------------------------------------------------------------------------------------------------------------------------------------------------------------------------------------------------------------------------------------------------------------------------------------TT----CCACT--GGA---AGGAGCTGATATCAGGCAC--------GCCCAAAACATCTAGCCACGCCACACCCATAAGGG---TCAGCAGTGATTAACATTAAGAATAAACGTAAGTTTGACTTAGTCAGAGAAAACAGAGCCGGCCAATCTGGTGCCAGCCGCCGCGGTTACACCA--GGGCTCAAATTGATT-----CGGCGTAAAGCGTGATTAAAGAA-----------TGGGGTTAAAATTAAATTAAGCTGT---ACG-----TATTAAG-AACCC-----TCGAAAGTTACCCCAATG--ACCAACTTGAATTCAC-ACAACTAGAACACAAACTGGGATTAGATACCCCACTATGTCTAGTCGTAAACTTTAACTTAC---------TCGCCAGGGGACTACGAGC-AAAGCTTAAAACCCAAAGGACTTGACGGTACCCCATATCCTTCTAGAGGAGCCTGTCCTGTAATCGATAACCCCCGTTCAACCTCACCATTTTTAG----TCAGCCTGTATACTTCCGTCGTCAGCTTACCGCATGAGCG-----AGTAAACTCAATG--------CCAA-ACGTCAGGTCAAAGTGCAGC-AATAAAATGG-AAGAGATGGGCTACACTTTCTA---TAGA-AAATACGAAAAA-TATGTGAAATCA------GAAGGCGGATTTAGCAGT--AAGGC-GAATAGAATGCCCCCCTTAA---GGCACTGGGGTGTGTACACACCGCCCGTCACCCTCTTCAA-TT--------AAGTA---------------------------------------------------------------------------------------------------------------------------------------------------------------------------------------------------------------------------------------------------------------------------------------------------------------------------------------------------------------------------------------------------------------------------------------------------------------------------------------------------------------------------------------------------------------------------------------------------------------------------------------------------------------------------------------------------------------------------------------------------------------AGCAATTCCTCCAGTGAGGTTTATTTCCCTCGTAACAATGCTGTGGAGTGGA-GCCTCATTGTTCCAAATGTGATGTTTGCAGTTCCTCTAAAAATTGGGGTAAGAGAAAGATGACAATGCACCAAAACTCTCTTATCAAAAAGAGGAAACTCAATGCGGAACCTAGAAATAAA-ACAAAAATGGAAAAATCTCCCCCCTCTGGAAGAAGAATAGGACCCTGAATCAAATCAGGAACAAGTGCAAACAAATCCATCTTGATTCCAACTTACTGGTTGTTGACTATCCTTCCGATTTTACAAAGTCGTTCACATGCCAGGTGTGTGAGCACATATTATCCGATCCAGTGCAAACCTCATGCAAACATTTGTTCTGCAGGATTTGCATCCTCAAATATTTCAAGATTATGGGTTGTTACTGCCCATCTTGCAGACACACTTGCTTCCCAACGGATCTTGCACCACCTGTGAAGTCATTTCTTAACATTTTAAACTCCTTGGTCTTAAATTGCGCAGTGGCCGGATGTGATGAGGAAATCCTGCTTGGAAAATACTCCCAACATATTGCTAAACATAAAGAAAT-AAAGGTAAAGATGCTTATGA--------------------------
P__andinogigas_MUTPL359   -------------------------------------------------------------------------------------------------------------------ATGATCCCTTTAATACTGAGAATTTCTATATTATAGAACATTTTATGCTAAAACTAGTAACAAGAGACCTCT-AATGCAAACACAAGCCAGCAAGAACCCATCACTGGCAATAACAGAAGAGTAGAACCAGAAAACCCTGCTACTGTTAACCTAACACAGAGCATTTCAAGAAAGATTAAAAGAAAAAGAAGGAACTCGGCAAATACCCGCCTGTTTACCAAAAACATCGCCTCTTG-TATAAGAGGTCAAGCCTGCCCAGTGACGTTCAACGGCCGCGGTATCCTAACCGTGC-AAGGTAGCGTAATCACTTGT-TTCTAAATAAAGACCAGTATGAAAGGCATCACGAGG--TAAACTGTCTCCTTTTTCTAATCAGTGAACCTAATCTCCCCGTGAAGAAGCGGG-GATATAAGACGAGAAGACCCTATGGAGCTTAAAACAGCATGATTTATGTTTTCGGTTGGGGTGACCGCGGAGAAAAAATC-CTCCCATGAAAACAAAAGCTACATCTTTA-GTATCAA-AAATTGACAC--ATTGACCCAATG--TTGAT--AAGAACCAAGTTACCCTAGGGATAACAGCGCAATCCACTTAGAG---CCCTATCGACAAGTGGGCTTACGACCTCGATGTTGGATCGGGGTACCCCAGTGGTGTAGTCGCTACTAAAGGTTACACATGCAAGTCTCCGCACACCCGTGAAAACGCCCCC----CCACT--GGA---AGGAGCTGATATCAGGCAC--------ACCCATGACATCTAGCCACGCCACACCCACAAGGG---TCAGCAGTGATTAACATTAAAAATAAACGTCAGTTTGATTTAGCCAATGAAAATAGAGCCGGCTAATCTGGTGCCAGCCGCCGCGGTTACACCA--GGGCTCAAATTGATT-----CGGCGTAAAGCGTGATTAAAG-A-----------TGGGGTCAAACCTAGACTAAGCTGT---ACG-----TGTCTAG-AACCC-----TCGAAAGATACCCCAACC--ACCAACTTGAACTCAC-ACAACTAGAACACAAACTGGGATTAGATACCCCACTATGTCTAGTCGCAAACTTTAACTTAC---------TCGCCAGGGAACTACGAGC-AAAGCTTAAAACCCAAAGGACTTGACGGTACCCCATATCCTTCTAGAGGAGCCTGTCCTACAACCGATACCCCTCGTTCAACCTCACCATTTTTAG----TCAGCCTGTATACTTCCGTCGTCAGCTTACCGCGTGAGCG-----AGTAAGCTTAATG--------CCAA-ACGTCAGGTCAAAGTGCAGC-AATAAAATGG-AAGAGATGGGCTACACTTTCTA---TAGA-AGATACGAAAAA-TATGTGAAATTA------GAAGGTGGATTTAGCAGT--AAGAG-GGATAGAATGCCCCCCTTAA---GGCACTGGGGTGTGTACACACCGCCCGTCACCCTCTTCAACAA--------AAGTATTTAACAA--------------GA-----------------------------------------------------------------------------------------------------------------------------------------------------------------------------------------------------------------------------------------------------------------------------------------------------------------------------------------------------------------------------------------------------------------------------------------------------------------------------------------------------------------------------------------------------------------------------------------------------------------------------------------------------------------------------------------------------------------------------------------------------------------------------TGCTGTGGAGTGGAAGGCTCACTGTTCCAAATGTGATGTTTGCAGTTCCTCCAAAAATTGGGGTAAGAGAAAGACGACAATGCACCAAAACTCTCTTATCAAAAAGAGGAAACTCAATGTGGAACATAGAAAGAAA-ACAAAAATGGAAAAATCTCCCCCCTCTGGAAGAAGAATAGGACCCTGAATCAAATCAGGAACAAGTGCAAACAAATCCACCTTGATTCCAACTTACTGGTTGTTGACTATCCTTCCGATTTTACAAAGTCGATCACATGCCAGGTGTGTGACCACATATTGTCTGATCCAGTGCAAACCTCATGCAAACATTTGTTCTGCAGGATTTGCATCCTCAAATATTTCAAGATTATGGGTTGCTACTGCCCATCTTGCAGACACACTTGCTTCCCAACAGATCTTGCACCACCTGTGAAGTCATTTCTTAACATTTTAAACTCCTTGGTCTTAAAGTGTGCAGTGACCGGATGTGATGAGGAAATCCTTCTTGGAAAATACTCCCAACATATTGCTAAACATAAAGAAAT-AAAGGTAAAGATGCTTATGCCCCTATCAATAAAGGAGGAAGAC---
P__andinognomus_QCAZ16683   CTACTTTAGAGCAATTCAAATGAGGTACAGCCCATTTGAACAGGATCAACCTTACTTACGGGTA-AAAGTAGGCCTAAAGCAGCCACCTTTTAAAAAGCGTCAAAGCTT-AAAATATAA-CCCTTCAATACTGAGAACTTCTATAATATAGAACCTTTTATGCTAAAACTAGTAACAAGAGATCTCT-AATGTAAACATAAGCCAGCAAGAACCCATCGCTGGCAATAACAA-AAAGTAGAACCAGAAAACCCTACTACTGTTAACCTAACACAGAACATTACAAGAAAGATTAAAAGAAAAAGAAGGAACTCGGCAAAAACCCGCCTGTTTACCAAAAACATCGCCTCTTG-CATAAGAGGTCCAACCTGCCCAGTGACGTTCAACGGCCGCGGTATCCTAACCGTGC-AAGGTAGCGTAATCACTTGT-TTCTAAATAAAGACCTGTATGAAAGGTTTAACGAGG--TAAACTGTCTCCTTTCC--------------------------------------------------------------------------------------------------------------------------------------------------------------------------------------------------------------------------------------------------------------------------------------------------------------------------------------------------------------------------------------------------------------------------------------------------------------------------------------------------------------------------------------------------------------------------------------------------------------------------------------------------------------------------------------------------------------------------------------------------------------------------------------------------------------------------------------------------------------------------------------------------------------------------------------------------------------------------------------------------------------------------------------------------------------------------------------------------------------------------------------------------------------------------------------------------------------------------------------------------------------------------------------------------------------------------------------------------------------------------------------------------------------------------------------------------------------------------------------------------------------------------------------------------------------------------------------------------------------------------------------------------------------------------------------------------------------------------------------------------------------------------------------------------------------------------------------------------------------------------------------------------------------------------------------AATTCAACAATTCCTCCAGTGAGGTTTATTTCCCTCGTAACAATGCTGTGGAGTGGAAGCCTCACTGTTCCAAATGTGATGTTTGCAGTTCCTCCAAAAATTGGGGTAAGAGAAAAACGACAATGCACCAAAACTCTCTTATCAAAAAGAGGAAACTCAATGTGGAACATAGAAAGAAA-ATACAAATGGAAAACTCTCCCCCCTCTGGAAGAAGAATCGGACCCTGAATCAAATCAGGAACAAGTGCAAACAAATCCACCTTGATTCCAACTTACTGGTTGTTGACTATCCTTCCGATTTTACAAAGTCGTTCACATGCCAGGTGTGTGAGCACATATTGTCTGATCCAGTGCAAACCTCATGCAAACATTTGTTCTGCAGGATTTGCATCCTCAAATATTTCAAGATTATGGGTTGCTACTGTCCATCTTGCAGACACACTTGCTTCCCAACGGATCTTGTACCACCTGTGAAGTCATTTCTTAACATTTTAAACTCCTTGGTCTTAAAGTGCGTTGTGACCGGATGTGATGAGGAAATCCTGCTTGGAAAATACTCCCAACATATTGCTAAACACAAAGAAGT-AAAGGTAAAGATGCTTATGCCCCTATCAACAAAGGA----------
P__andinognomus_QCAZ16697   TAACTTTAGAGCAATTCAAATGAGGTACAGCCCATTTGAACAGGATCAACCTTACTTACGGGTA-AAAGTAGGCCTAAAGCAGCCACCTTTTAAAAAGCGTCAAAGCTTAAAAATATAACCCCTTCAATACTGAGAACTTCTATAATATAGAACCTTTTATGCTAAAACTAGTAACAAGAGATCTCT-AATGTAAACATAAGCCAGCAAGAACCCATCGCTGGCAATAACAA-AAAGTAGAACCAGAAAACCCTACTACTGTTAACCTAACACAGAACATTACAAGAAAGATTAAAAGAAAAAGAAGGAACTCGGCAAAAACCCGCCTGTTTACCAAAAACATCGCCTCTTG-CATAAGAGGTCCAACCTGCCCAGTGACGTTCAACGGCCGCGGTATCCTAACCGTGC-AAGGTAGCGTAATCACTTGT-TTCTAAATAAAGACCTGTATGAAAGGTTTAACGAGG--TAAACTGTCTCCTTTTTCCAATCAGTGAACCTAATCCCCCTGTGAAAAAGCGGG-GATATAAGACGAGA----------------------------------------------------------------------------------------------------------------------------------------------------------------------------------------------------------------------------------------------------------------------------------------------------------------------------------------------------------------------------------------------------------------------------------------------------------------------------------------------------------------------------------------------------------------------------------------------------------------------------------------------------------------------------------------------------------------------------------------------------------------------------------------------------------------------------------------------------------------------------------------------------------------------------------------------------------------------------------------------------------------------------------------------------------------------------------------------------------------------------------------------------------------------------------------------------------------------------------------------------------------------------------------------------------------------------------------------------------------------------------------------------------------------------------------------------------------------------------------------------------------------------------------------------------------------------------------------------------------------------------------------------------------------------------------------------------------------------------------------------------------------------------------------------------------------------------------------------------------------------------------------------------------------------ATGCTGTGGAGTGGAAGCCTCACTGTTCCAAATGTGATGTTTGCAGTTCCTCCAAAAATTGGGGTAAGAGAAAAACGACAATGCACCAAAACTCTCTTATCAAAAAGAGGAAACTCAATGTGGAACATAGAAAGAAA-ATACAAATGGAAAACTCTCCCCCCTCTGGAAGAAGAATCGGACCCTGAATCAAATCAGGAACAAGTGCAAACAAATCCACCTTGATTCCAACTTACTGGTTGTTGACTATCCTTCCGATTTTACAAAGTCGTTCACATGCCAGGTGTGTGAGCACATATTGTCTGATCCAGTGCAAACCTCATGCAAACATTTGTTCTGCAGGATTTGCATCCTCAAATATTTCAAGATTATGGGTTGCTACTGTCCATCTTGCAGACACACTTGCTTCCCAACGGATCTTGTACCACCTGTGAAGTCATTTCTTAACATTTTAAACTCCTTGGTCTTAAAGTGCGTTGTGACCGGATGTGATGAGGAAATCCTGCTTGGAAAATACTCCCAACATATTGCTAAACACAAAGAAGT-AAAGGTAAAGATGCTTATGCCCCTATCAACAAAGGAGGAAGACCC-
P__andinognomus_QCAZ45527   TAACTTTAGAGCAACTCAAATGAGGTACAGCCCATTTGAACAGGATCAACCTTACTTACGGGTATAAAGTAGGCCTAAAGCAGCCACCTCTTAAAAAGCGTCAAAGCTTAAAAATATAACCCCTTCAATACTGAGAACTTCTATAATATAGAACCTTTTATGCTAAAACTAGTAACAAGAGATCTCT-AATGTAAACATAAGCCAGCAAGAACCCATCGCTGGCAATAACAA-AAAGTAGAACCAGAAAACCCTACTACTGTTAACCTAACACAGAACATTACAAGAAAGATTAAAAGAAAAAGAAGGAACTCGGCAAAAACCCGCCTGTTTACCAAAAACACCGCCTCTTG-CATAAGAGGTCCAACCTGCCCAGTGACGTTCAACGGCCGCGGTATCCTAACCGTGC-AAGGTAGCGTAATCACTTGT-TTCTAAATAAAGACCTGTATGAAAGGTTTAACGAGG--TAAACTGTCTCCTTTTTCCAATCAGTGAACCTAATCCCCCCGTGAAAAAGCGGG-AATATAAGACGAGAAGACCCTATGGAGCTTAAAACAGCATGATTTATGTTTTTGGTTGGGGTGACCGCGGAGAAAACATC-CTCCCATGAAAACAAAAGTTACAACTTTA-GTATCAA-AAATTGACAT--ATTGACCCAATA--TTGAT--AAGAACCAAGTTACCCTAGGGATAACAGCGCAATCCACTTAGAG---CCCTATCGACAAGTGGGCTTACGACCTCGATGTTGGATCGGAATATCCTAGTGGTGCAGCCGCTACTAAGGGT----------------------------------------------------------------------------------------------------------------------------------------------------------------------------------------------------------------------------------------------------------------------------------------------------------------------------------------------------------------------------------------------------------------------------------------------------------------------------------------------------------------------------------------------------------------------------------------------------------------------------------------------------------------------------------------------------------------------------------------------------------------------------------------------------------------------------------------------------------------------------------------------------------------------------------------------------------------------------------------------------------------------------------------------------------------------------------------------------------------------------------------------------------------------------------------------------------------------------------------------------------------------------------------------------------------------------------------------------------------------------------------------------------------------------------------------------------------------------------------------------------------------------------------------------------------------------------------------------------------AATTCAACAATTCCTCCAGTGAGGTTTATTTCCCTCGTAACAATGCTGTGGAGTGGAAGCCTCACTGTTCCAAATGTGATGTTTGCAGTTCCTCCAAAAATTGGGGTAAGAGAAAAACGACAATGCACCAAAACTCTCTTATCAAAAAGAGGAAACTCAATGTGGAACATAGAAAGAAA-ATACAAATGGAAAACTCTCCCCCCTCTGGAAGAAGAATCGGACCCTGAATCAAATCAGGAACAAGTGCAAACAAATCCACCTTGATTCCAACTTACTGGTTGTTGACTATCCTTCCGATTTTACAAAGTCGTTCACATGCCAGGTGTGTGAGCACATATTGTCTGATCCAGTGCAAACCTCATGCAAACATTTGTTTTGCAGGATTTGCATCCTCAAATATTTCAAGATTATGGGTTGCTACTGTCCATCTTGCAGACACACTTGCTTCCCAACGGATCTTGTACCACCTGTGAAGTCATTTCTTAACATTTTAAACTCCTTGGTCTTAAAGTGCGTTGTGACCGGATGTGATGAGGAAATCCTGCTTGGAAAATACTCCCAACATATTGCTAAACACAAAGAAGT-AAAGGTAAAGATGCTTATGCCCCTATCAACAAAGGAGGAAGACCC-
P__angustilineatus_UVC15828   -------------------------------------------------------------------------------------------------------------------------------------------------------------------------------------------------------------------------------------------------------------------------------------------------------------------------------------------------------CGCCTCTTG-TATAAGAGGTCCAGCCTGCCCAGTGACGTTCAACGGCCGCGGTATCCTGACCGTGC-AAGGTAGCGTAATCACTTGT-TTCTAAATAAAGACTAGTATGAAAGGCATCACGAGG--TAAACTGTCTCCTCTCTCTAATCAGTGAACCTAATCTCCCCGTGAAGAAGCGGG-GATATAAGACGAGAAGACCCTATGGAGCTTTAAACAGCATGATTAATGTTTTTGGTTGGGGTGACCGCGGAGAAAAGATC-CTCCCATGAAAACAGAAGCTACAACTTTA-GTATCAG-AAACTGACAT--ATTGACCCAATA--TTGAT--AAGAACCAAGTTACCCTAGGGATAACAGCGCAATCCACTTAGAG---CCCTATCAACAAGTGGGCTTACGACCTCGATGTTGGATTGGGGTATCCTAGTGGTGCAGCCGCTACTAAAGGT-----------------------------------------------------------------------------------------------------------------------------------------------------------------------------------------------------------------------------------------------------------------------------------------------------------------------------------------------------------------------------------------------------------------------------------------------------------------------------------------------------------------------------------------------------------------------------------------------------------------------------------------------------------------------------------------------------------------------------------------------------------------------------------------------------------------------------------------------------------------------------------------------------------------------CACCCT-TACTTAGTGTTTGGCGCCTGAGC--GGATGGTGG--ACAGCCCTTAGCCT-TTAATCCGAGCTGAGCTGAGTCAACC-GGCTC-CTCCTGGG--ATGACCAGATTTATAATGTGATTGTGACAGCACACGCCTTTGTTATAATTTTTTTTATGGTTATGCC-GT-ATAATC-GGGG-TTCGG-AACTGACTTGTCCCATTAATGATCGGGGCCCC-GATATAGCCTTTCCCCGTATAAATAACATAAGCTTTTGGCTTCTCCCCCCCTCCTTCCTCCTTCT-CTTGCTTCCGCGGG---TGAAGCCGG-GC-GGCAC-GGCTGAACTGT-TACCCCCCTCTTGCGGCTAATCTAGCCCATGCGGGCCCATCAGTTGACTTAACTATCTTTTCCTT-CACCTGGC-GGT---TCCTCA-TTTTGGG-GCCATTAATTTTATTACAACA----TTAATATAAAATCCCCCTCCT---ACTCAATACCAAACCCCC-TGTTTGT-TGGTCAG-TCTAATCACCGCAGT-CTTTTACTTCTCTC-CTCCC-GTCTTAGCTGCTGGAATCACAATACTCT--ACAGACCGAAATTTAAACACCTCA-TTCTTTGACCCCTCCGG--AGGGGGGACCC-GTTCT-TACCAACATCTCTTC---------------------------------------------------GTGGAGTGGAAGCCTCACTGTTCCAAATGTGATGTTTGCAGTTCCTCCAAAAATTGGGGTAAGAGAAAGACGACAATGCACCAAAACTCTCTTATCAAGAAGAGGAAACTTAATGTAGAACATAGAAAGAAA-ACAAAAATGAAAAAATCTCCCCCCTCTGGAAAAAAAATAGGACCCTGAATCAAATCAGGAATAAGTGCAAACAAATCCACCTTGATTCCAACCTACTGGTTGTTGACTATCCTTCCGATTTTACGAAGTCGTTCACATGCCAGGTGTGTGAGCACATATTGTCTGATCCAGTGGAAACCTCATGCAAACATTTGTTCTGCAGGATTTGCATCCTCAAATATTTCAAAATTATGGGTTGCTACTGCCCATCTTGCAGACACACTTGCTTCCCAACGGATCTTGCACCACCTGTGAAGTCATTTCTAAACATTTTAAACTCCTTGGTCTTAAAGTGCGCAGTGACCGGATGTGATGAGGAAATCCTGCTTGGAAAATACTCCCAACATATTGCTAAACATAAAGAAAT-AAAGGTAAAGATGCT-------------------------------
P__angustilineatus_UVC15888   -------------------------------------------------------------------------------------------------------------------------------------------------------------------------------------------------------------------------------------------------------------------------------------------------------------------------------------------------------CGCCTCTTG-TATAAGAGGTCCAGCCTGCCCAGTGACGTTCAACGGCCGCGGTATCCTGACCGTGC-AAGGTAGCGTAATCACTTGT-TTCTAAATAAAGACTAGTATGAAAGGCATCACGAGG--TAAACTGTCTCCTCTCTCTAATCAGTGAACCTAATCTCCCCGTGAAGAAGCGGG-GATATAAGACGAGAAGACCCTATGGAGCTTTAAACAGCATGATTAATGTTTTTGGTTGGGGTGACCGCGGAGAAAAGATC-CTCCCATGAAAACAGAAGCTACAACTTTA-GTATCAG-AAACTGACAT--ATTGACCCAATA--TTGAT--AAGAACCAAGTTACCCTAGGGATAACAGCGCAATCCACTTAGAG---CCCTATCGACAAGTGGGCTTACGACCTCGATGTTGGATTGGGGTATCCTAGTGGTGCAGCCGCTACTAAAGGT-----------------------------------------------------------------------------------------------------------------------------------------------------------------------------------------------------------------------------------------------------------------------------------------------------------------------------------------------------------------------------------------------------------------------------------------------------------------------------------------------------------------------------------------------------------------------------------------------------------------------------------------------------------------------------------------------------------------------------------------------------------------------------------------------------------------------------------------------------------------------------------------------------------------------CACCCT-TACTTAGTGTTTGGCGCCTGAGC--GGATGGTGG--ACAGCCCTTAGCCT-TTAATCCGAGCTGAGCTGAGTCAACC-GGCTC-CTCCTGGG--ATGACCAGATTTATAATGTGATTGTGACAGCACACGCCTTTGTTATAATTTTTTTTATGGTTATGCC-GT-ATAATC-GGGG-TTCGG-AACTGACTTGTCCCATTAATGATCGGGGCCCC-GATATAGCCTTTCCCCGTATAAATAACATAAGCTTTTGGCTTCTCCCCCCCTCCTTCCTCCTTCT-CTTGCTTCCGCGGG---TGAAGCCGG-GC-GGCAC-GGCTGAACTGT-TACCCCCCTCTTGCGGCTAATCTAGCCCATGCGGGCCCATCAGTTGACTTAACTATCTTTTCCTT-CACCTGGC-GGT---TCCTCA-TTTTGGG-GCCATTAATTTTATTACAACA----TTAATATAAAATCCCCCTCCT---ACTCAATACCAAACCCCC-TGTTTGT-TGGTCAG-TCTAATCACCGCAGT-CTTTTACTTCTCTC-CTCCC-GTCTTAGCTGCTGGAATCACAATACTCT--ACAGACCGAAATTTAAACACCTCA-TTCTTTGACCCCTCCGG--AGGGGGGACCC-GTTCT-TACCAACATCTCTTC---------------------------------------------------GTGGAGTGGAAGCCTCACTGTTCCAAATGTGATGTTTGCAGTTCCTCCAAAAATTGGGGTAAGAGAAAGACGACAATGCACCAAAACTCTCTTATCAAGAAGAGGAAACTTAATGTAGAACATAGAAAGAAA-ACAAAAATGAAAAAATCTCCCCCCTCTGGAAAAAAAATAGGACCCTGACTCAAATCAGGAATAAGTGCAAACAAATCCACCTTGATTCCAACCTACTGGTTGTTGACTATCCTTCCGATTTTACGAAGTCGTTCACATGCCAGGTGTGTGAGCACATATTGTCTGATCCAGTGGAAACCTCATGCAAACATTTGTTCTGCAGGATTTGCATCCTCAAATATTTCAAAATTATGGGTTGCTACTGCCCATCTTGCAGACACACTTGCTTCCCAACGGATCTTGCACCACCTGTGAAGTCATTTCTAAACATTTTAAACTCCTTGGTCTTAAAGTGCGCAGTGACCGGATGTGATGAGGAAATCCTGCTTGGAAAATACTCCCAACATATTGCTAAACATAAAGAAAT-AAAGGTAAAGATGCT-------------------------------
P__angustilineatus_UVC15941   -------------------------------------------------------------------------------------------------------------------------------------------------------------------------------------------------------------------------------------------------------------------------------------------------------------------------------------------------------CGCCTCTTG-TATAAGAGGTCCAGCCTGCCCAGTGACGTTCAACGGCCGCGGTATCCTGACCGTGC-AAGGTAGCGTAATCACTTGT-TTCTAAATAAAGACTAGTATGAAAGGCATCACGAGG--TAAACTGTCTCCTCTCTCTAATCAGTGAACCTAATCTCCCCGTGAAGAAGCGGG-GATATAAGACGAGAAGACCCTATGGAGCTTTAAACAGCATGATTAATGTTTTTGGTTGGGGTGACCGCGGAGAAAAGATC-CTCCCATGAAAACAGAAGCTACAACTTTA-GTATCAG-AAACTGACAT--ATTGACCCAATA--TTGAT--AAGAACCAAGTTACCCTAGGGATAACAGCGCAATCCACTTAGAG---CCCTATCGACAAGTGGGCTTACGACCTCGATGTTGGATTGGGGTATCCTAGTGGTGCAGCCGCTACTAAAGGT-----------------------------------------------------------------------------------------------------------------------------------------------------------------------------------------------------------------------------------------------------------------------------------------------------------------------------------------------------------------------------------------------------------------------------------------------------------------------------------------------------------------------------------------------------------------------------------------------------------------------------------------------------------------------------------------------------------------------------------------------------------------------------------------------------------------------------------------------------------------------------------------------------------------------CACCCT-TACTTAGTGTTTGGCG-CTGAGC--GGATGGTGG--ACAGCCCTTAGCCT-TTAATTCGAGCTGAGCTGAGTCAACC-GGCTC-CTCCTGGG--ATGACCAGATTTATAATGTGATTGTGACAGCACACGCCTTTGTTATAATTTTTTTTATGGTTATGCC-GT-ATAATC-GGGG-TTCGG-AACTGACTTGTCCCATTAATGATCGGGGCCCC-GATATAGCCTTTCCCCGTATAAATAACATAAGCTTTTGGCTTCTCCCCCCCTCCTTCCTCCTTCT-CTTGCTTCCGCGGG---TGAAGCCGG-GC-GGCAC-GGCTGAACTGT-TACCCCCCTCTTGCGGCTAATCTAGCCCATGCGGGCCCATCAGTTGACTTAACTATCTTTTCCTT-CACCTGGC-GGT---TCCTCA-TTTTGGG-GCCATTAATTTTATTACAACA----TTAATATAAAATCCCCCTCCT---ACTCAATACCAAACCCCC-TGTTTGT-TGGTCAG-TCTAATCACCGCAGT-CTTTTACTTCTCTC-CTCCC-GTCTTAGCTGCTGGAATCACAATACTCT--ACAGACCGAAATTTAAACACCTCA-TTCTTTGACCCCTCCGG--AGGGGGGACCC-GTTCT-TACCAACATCTCTTC---------------------------------------------------GTGGAGTGGAAGCCTCACTGTTCCAAATGTGATGTTTGCAGTTCCTCCAAAAATTGGGGTAAGAGAAAGACGACAATGCACCAAAACTCTCTTATCAAGAAGAGGAAACTTAATGTAGAACATAGAAAGAAA-ACAAAAATGAAAAAATCTCCCCCCTCTGGAAAAAAAATAGGACCCTGACTCAAATCAGGAATAAGTGCAAACAAATCCACCTTGATTCCAACCTACTGGTTGTTGACTATCCTTCCGATTTTACGAAGTCGTTCACATGCCAGGTGTGTGAGCACATATTGTCTGATCCAGTGGAAACCTCATGCAAACATTTGTTCTGCAGGATTTGCATCCTCAAATATTTCAAAATTATGGGTTGCTACTGCCCATCTTGCAGACACACTTGCTTCCCAACGGATCTTGCACCACCTGTGAAGTCATTTCTAAACATTTTAAACTCCTTGGTCTTAAAGTGCGCAGTGACCGGATGTGATGAGGAAATCCTGCTTGGAAAATACTCCCAACATATTGCTAAACATAAAGAAAT-AAAGGTAAAGATGCT-------------------------------
P__aniptopalmatus_KU291627   AAACTTTAGAGTAATTCAAACAAGGTACAGCCTGTTTGAA-CGGATCAACCCTGCTTACGGGTAAAAAGTAGGCCTAAAGCAGCCACCTTTTAAAAAGCGTCAAAGCTT-AAAATATGACCCCTATAATATCAAGAAATTCTATA-TATAGAAATTTTTATGCTAAAACTAGTAACAAGAGAACTCTCAATGCAGGCGTAACCCAGTGAGAACCCACCACTGGCAATAACAAAAAT--AAAACCAGAAAACCCTA-TACTGTTAATCTAACACAGAGCACTTCCAGAAAGATTAAAAGACAAAGAAGGAACTCGGCAAAAGCCCGCCTGTTTACCAAAAACATCGCCTCTTG-TATTAGAGGTCCAGCCTGCCCAGTGACGTTTAACGGCCGCGGTATCCTAACCGTGC-AAGGTAGCGTAATCACTTGT-TTCTAAATAAAGACTAGTATGAAAGGCATCACGAGG--TTAACTGTCTCCTCTCTCTAATCAGTGAACCTAATCTCCCCGTGAAAAAGCGGG-GATATAAGACGAGAAGACCCTATGGAGCTTAAAACAGTATGATTTATGTTTTTGGTTGGGGTGACCGCGGAGAATACATC-CTCCTGTGAAAACAAAAGCCACAACTTTA-GTATTAA-ATATTAACAC--ATTGACCCAATA--TTGAT--AAGAACCAAGTTACCCTAGGGATAACAGCGCAATCCACTTAGAG---CCCTATCGACAAGTGGGCTTACGACCTCGATGTTGGATCGGGGTATCCTGGTGGTGCAGCCGCTACTTA-GGTTACACATGCAAGTCTCCGCACACCCGTGAAAACGCCCTT----CCACC--GGA---AGGAGCTGATATCAGGCGT--------ACCCAAGACATCTAGCCACGCCACACCCCCAAGGG---CCAGCAGTGATCAACATTAAAAATTAACGTCAGTTTGATTTAGCCAATGAAAATAGAGCCGGCCAACCTGGTGCCAGCCGCCGCGGTTAAACCA--GGGCTCAAATTGATA-----CGGCGTAAAGCGTGATTAAAGAA-----------TGGGGTAAAACCATAACTAAACTGT---ATA-----TGTTAGG-AACCC-----CCGAAAGATACCCC-ACC--GCTTTCTTGAACTCAC-ATAATTAGGTCATAAACTGGGATTAGATACCCCACTATACCTAGTCATAAACTTTGATTTAC---------TCGCCAGGGAACTACGAGC-CAAGCTTAAAACCCAAAGGACTTGACGGTACCCTGCATCCACCTAGAGGAGCCTGTCCTATAATCGATAACCCCCGTTTAACCTCACCACTTTTAG----CCAGCCTGTATACTTCCGTCGTCAGCTTACCACATGAGTG-----AGTAGGCTTAATG--------CCAA-ACGTCAGGTCAAAGTGCAGC-AATAAAGTGG-AAGAGATGGGCTACACTTTCTA---TAGA-AAACACGAAAGA-TATATGAAATCA------GAAGGCGGATTTAGTAGT--AAGTG-AAATAGAGTATTCCATTTAA---GGCACCGGGGTGTGTACACACCGCCCGTCACCCTCTTCAATTA---------AGTATATAACAA--------------GAAGAGGCAAGTCGTAACATGGTAAGTATACCGGAAGGTGTA---------------------------------------------------------------------------------------------------------------------------------------------------------------------------------------------------------------------------------------------------------------------------------------------------------------------------------------------------------------------------------------------------------------------------------------------------------------------------------------------------------------------------------------------------------------------------------------------------------------------------------------------------------------------------------------------------------------------------------------------------------------------------------------------------------------------------------------------------------------------------------------------------------------------------------------------------------------------------------------------------------------------------------------------------------------------------------------------------------------------------------------------------------------------------------------------------------------------------------------------------------------------------------------------------------------------------------------------------
P__anolirex_JDL26115   --------------------------------------------------------------------------------------------------------------------------------------------------------------------------------------------------------------------------------------------------------------------------------------------------------------------------------------------------------------------------TCTAGCCTGCCCAGTGACGTTCAACGGCCGCGGTACCCTAACCGTGC-AAGGTAGCGTAATCACTTGT-TTCTAAATAAAGACTAGTATGAAAGGCGCCACGAGG--TAAACTGTCTCCCTTTTCTAATCAGTGAACCTAATCTCCCTGTGAAGAAGCAGG-GATATAAGACGAGAAGACCCTGTGGAGCTTAAAATAGCATAATCAATATTTTCGGTTGGGGTGACCACGGAGGAAAAATC-CCCCCATGAACACAAAAGCCACAGCTTTA-GTATCAA-AAATTGACAT--ATTGACCCAATA--TTGAT--AAGAACCAAGTTACCCCAGGGATAACAGCGCAATCCGCTTAGAG---CCCTATCGACAAGCGGGCTTACGACCTCGATGTTGGATCAGGGTATCCTAGTGGTGCAGCCACTACTAAAGGT-------------------------------------------------------------------------------------------------------------------------------------------------------------------------------------------------------------------------------------------------------------------------------------------------------------------------------------------------------------------------------------------------------------------------------------------------------------------------------------------------------------------------------------------------------------------------------------------------------------------------------------------------------------------------------------------------------------------------------------------------------------------------------------------------------------------------------------------------------------------------------------------------------------------------------------------------------------------------------------------------------------------------------------------------------------------------------------------------------------------------------------------------------------------------------------------------------------------------------------------------------------------------------------------------------------------------------------------------------------------------------------------------------------------------------------------------------------------------------------------------------------------------------------------------------------------------------------------------------------------------------------------------------------------------------------------------------------------------------------------------------------------------------------------------------------------------------------------------------------------------------------------------------------------------------------------------------------------------------------------------------------------------------------------------------------------------------------------------------------------------------------------------------------------------------------------------------------------------------------------------------------------------
P__anolirex_MCNUPH67   -----------------------------------------------------------------------------------------------------------------------------------------------------------------------------------------------------------------------------------------------------------------------------------------------------------------------------------------------------------------------------AGCCTGCCCAGTGACGTTCAACGGCCGCGGTACCCTAACCGTGC-AAGGTAGCGTAATCACTTGT-TTCTAAATAAAGACTAGTATGAAAGGCGCCACGAGG--TAAACTGTCTCCCTTTTCTAATCAGTGAACCTAATCTCCCCGTGAAGAAGCGGG-GATATAAGACGAGAAGACCCTGTGGAGCTTAAAACAGCATGATTAGTGTTTTCGGTTGGGGTGACCACGGAGGAAAAATC-CCCCCATGAAAACAAAAGCCACAGCTTTA-GTATTAA-AAATTGACAT--CTTGACCCAATA--TTGAC--AAGAACCAAGTTACCCCAGGGATAACAGCGCAATCCGCTTAGAG---CCATATCGACAAGCGGGCTTACGACCTCGATGTTGGATCAGGGTATCCTAGTGGTGCAACCACTACTGAAGGT-----------------------------------------------------------------------------------GCCCAAAACATCTAGCCTCGCCACACCCATAAGGG---TCAGCAGTGATTAACATTAAAAATAAACGTCAGTTTGATTTAGTTAATGAAAATAGAGTCGGCCAATCTGGTGCCAGCCGCCGCGGTTACACCA--AGACTCAAATTGA-------CGGCGTAAAGTGTGATTTAAGAA-----------TGGAGTTAAACTTGAACTAAACTGT---ACG-----TGTTAAG-AATCC------CGAAAGACACCCCAACT--ATCAACTTGAATTCAC-ACACCCGGGGCGCAAACTAGGATTAGATACCCTACTATGCCCGGT-ATAAACTTTAACTTA----------TCGCCAGGGGACTACGAGC-AAAGCTTAAAACCCAAAGGACTTGACGGTGCCCCACATCCCCCTAGAGGAGCCTGTCCTACAACCGATACCCCCCGTTCTACCCCACCATTCTTAG----TCAGCCTGTATACTTCCGTCGCCAGCTCACCGCAAGAGCG-----AGTGAGCTAAATG--------CCAG-ACGTCAGGTCAAAGTGCAGC-AATAAAATGG-AAGAGATGGGCTACACTTTCTA---TAGA-AGACACGG-AAA-TATATGAAATTA-------AAGGCGGATTTAGTAGT--AAGAG-TAATAGAATATTCTTCTTAA---AGCACTGAGGCATGTACACACCGCCCGTCACCCTCTT------------------------------------------------------------------------------------------------------------------------------------------------------------------------------------------------------------------------------------------------------------------------------------------------------------------------------------------------------------------------------------------------------------------------------------------------------------------------------------------------------------------------------------------------------------------------------------------------------------------------------------------------------------------------------------------------------------------------------------------------------------------------------------------------------------------------TGCTGTGCAGTGGAAGCCTCACTGTTCCGAATGTGATGTCTGCAGTTCCTCCAAAAATTGGGGTAAGAGAAAGACGACAGTGCACCAAAACTCTCTTATCAAAAAGAGGAAACTCAATGTGGAACATAGAAAGAAA-ACAAAAATGGAAAAATCTCCCCCCTCTGGAAGAAGAATAGGACCCTGAATCAAATCAGGAACAAGTGCAAACAAATCCACCTTGATTCCAACTTACTGGTCGTTGACTATCCTTCTGATTTTACGAAGTCATTCACATGCCAGGTGTGTGAGCATATATTGTCTGATCCAGTGCAAACCTCATGTAAACATTTGTTCTGCAGGATTTGCATCCTCAAATATTTCAAGATTATGGGTTGCTACTGCCCATCTTGCAGACACACTTGCTTCCCAACGGATCTTGCAACACCCGTGAAGTCATTTCTTAACATATTAAATTCCTTGGTCTTAAACTGCGCAGTGACCGGATGTGATGAGGAAATCATGCTTGGAAAATACTCCCAACATATTGCTAAACATAAAGAGAT-AAAGGTAAAGATGCTTATGACC------------------------
P__antisuyu_AC31_14   -------------------------------------------------------------------------------------------------------------------------------------------------------------------------------------------------------------------------------------------------------------------------------------------------------------------------------------------------AAACATCGCCTCTTG-TATAAGAGGTCCAGCCTGCCCAATGATATTTAACGGCCGCGGTATTCTAACCGTGC-AAGGTAGCGTAATCACTTGT-TTCTAAATAAAGACCAGTATGAATGGCATCACGAAG--TCAGCTGTCTCCTTTCTCCAATCAGTGAACCTAATCTCCCCGTGAAGAAGCGGG-GATATAAGACGAGAAGACCCCGTGGAGCTTAAAACAGCTTGATTAGTGTTTTTGGTTGGGGTGACCGCGGAGAAAAAATC-CTCCCATAAAAACCAAAGTCACAACTTAA-GTATCAA-AAATTGATAT--CTTGACCCAATA--TTGAT--AAGAACCAAGTTACCCCGGGGATAACAGCACAATCCACTTAGAG---CCCTATCGACAAGTGGGCTTATGACCTCGATGTTGGATCAGGATATCCAAGTGGTGCAGTCG---------------------------------------------------------------------------------------------------------------------------------------------------------------------------------------------------------------------------------------------------------------------------------------------------------------------------------------------------------------------------------------------------------------------------------------------------------------------------------------------------------------------------------------------------------------------------------------------------------------------------------------------------------------------------------------------------------------------------------------------------------------------------------------------------------------------------------------------------------------------------------------------------------------------------------------------------------------------------------------------------------------------------C-CTCTTGGG--ATGATCAAATTTACAACGTTATCGTCACCGCCCATGCTTTTGTTATAATTTTTTTTATAGTGATACC-GT-ATAATC-GGGG-TTCGG-AACTGATTAGTACCCCTAATAATCGGAGCCCC-GACATAGCCTTCCCACGAATGAATAATATAAGCTTCTGACTTCTCCCCCCATCATTTATCCTCCT-CTTGCTTCTGCGGG---TGAAGCTGG-GC-GGAAC-GGCTGAACTGT-TACCCACCTCTCGCTGCCAACTTAGCCCATGCAGGCCCCTCAGTAGACCTAACCATTTTCTCCCT-CACCTAGC-GGT---TCCTCA-TTCTGGG-GCAATTAACTTCATCACTACA----TTAATATAAAACCCCCATCCT---ACTCAATATCAAACCCCT-TATTTGT-TGATCTG-TCTTATTACTGCAAT-CTCTTACTACTCTC-C-----------------------------------------------------------------------------------------------------------------------------------------------------------------------------------------------------------------------------------------------------------------------------------------------------------------------------------------------------------------------------------------------------------------------------------------------------------------------------------------------------------------------------------------------------------------------------------------------------------------------------------------------------------------------------------------------------------------------------------------------------------------------------
P__antisuyu_AC37_13   ----------------------------------------------------------------------------------------------------------------------------------------------------------------------------------------------------------------------------------------------------------------------------------------------------------------------------------------------------------------------------------------------------GCCGCGGTATTCTAACCGTGC-AAGGTAGCGTAATCACTTGT-TTCTAAATAAAGACCAGTATGAATGGCATCACGAAG--TCAGCTGTCTCCTTTCTCCAATCAGTGAACCTAATCTCCCCGTGAAGAAGCGGG-GATATAAGACGAGAAGACCCCGTGGAGCTTAAAACAGCTTGATTAGTGTTTTTGGTTGGGGTGACCGCGGAGAAAAAATC-CTCCCATAAAAACCAAAGTCACAACTTAA-GTATCAA-AAATTGATAT--CTTGACCCAATA--TTGAT--AAGAACCAAGTTACCCCGGGGATAACAGCACAATCCACTTAGAG---CCCTATCGACAAGTGGGCTTATGACCTCGATGTTGGATCAGGATATCCAAGTGGTGCAGTCG---------------------------------------------------------------------------------------------------------------------------------------------------------------------------------------------------------------------------------------------------------------------------------------------------------------------------------------------------------------------------------------------------------------------------------------------------------------------------------------------------------------------------------------------------------------------------------------------------------------------------------------------------------------------------------------------------------------------------------------------------------------------------------------------------------------------------------------------------------------------------------------------------------------------------------------------------------------------------------------------------------------------------C-CTCTTGGG--ATGATCAAATTTACAACGTTATCGTCACCGCCCATGCTTTTGTTATAATTTTTTTTATAGTGATACC-GT-ATAATC-GGGG-TTCGG-AACTGATTAGTACCCCTAATAATCGGAGCCCC-GACATAGCCTTCCCACGAATGAATAATATAAGCTTCTGACTTCTCCCCCCATCATTTATCCTCCT-CTTGCTTCTGCGGG---TGAAGCTGG-GC-GGAAC-GGCTGAACTGT-TACCCACCTCTCGCTGCCAACTTAGCCCATGCAGGCCCCTCAGTAGACCTAACCATTTTCTCCCT-CACCTAGC-GGT---TCCTCA-TTCTGGG-GCAATTAACTTCATCACTACA----TTAATATAAAACCCCCATCCT---ACTCAATATCAAACCCCT-TATTTGT-TGATCTG-TCTTATTACTGCAAT-CTCTTACTACTCTC-C-----------------------------------------------------------------------------------------------------------------------------------------------------------------------------------------------------------------------------------------------------------------------------------------------------------------------------------------------------------------------------------------------------------------------------------------------------------------------------------------------------------------------------------------------------------------------------------------------------------------------------------------------------------------------------------------------------------------------------------------------------------------------------
P__antisuyu_CORBIDI16737   ------------------------------------------------------------------------------------------------------------------------------------------------------------------------------------------------------------------------------------------------------------------------------------------------------------------------------------------------AAAACATCGCCTCTTG-TATAAGAGGTCCAGCCTGCCCAATGATATTTAACGGCCGCGGTATTCTAACCGTGC-AAGGTAGCGTAATCACTTGT-TTCTAAATAAAGACCAGTATGAATGGCATCACGAAG--TCAGCTGTCTCCTTTCTCCAATCAGTGAACCTAATCTCCCCGTGAAGAAGCGGG-GATATAAGACGAGAAGACCCCGTGGAGCTTAAAACAGCTTGATTAGTGTTTTTGGTTGGGGTGACCGCGGAGAAAAAATC-CTCCCATAAAAACCAAAGTCACAACTTAA-GTATCAA-AAATTGATAT--CTTGACCCAATA--TTGAT--AAGAACCAAGTTACCCCGGGGATAACAGCACATTCCACTTAGAG---CCCTATCGACAAGTGGGCTTATGACCTCGATGTTGGATCAGGATATCCAAGTGGTGCAGTCG---------------------------------------------------------------------------------------------------------------------------------------------------------------------------------------------------------------------------------------------------------------------------------------------------------------------------------------------------------------------------------------------------------------------------------------------------------------------------------------------------------------------------------------------------------------------------------------------------------------------------------------------------------------------------------------------------------------------------------------------------------------------------------------------------------------------------------------------------------------------------------------------------------------------------------------------------------------------------------------------------------------------------C-CTCTTGGG--ATGATCAAATTTACAACGTTATCGTCACCGCCCATGCTTTTG-TATAATTTTTTTTATAGTGATACC-GT-ATAATC-GGGG-TTCGG-AACTGATTAGTACCCCTAATAATCGGAGCCCC-GACATAGCCTTCCCACGAATGAATAATATAAGCTTCTGACTTCTCCCCCCATCATTTATCCTCCT-CTTGCTTCTGCGGG---TGAAGCTGG-GC-GGAAC-GGCTGAACTGT-TACCCACCTCTCGCTGCCAACTTAGCCCATGCAGGCCCCTCAGTAGACCTAACCATTTTCTCCCT-CACCTAGC-GGT---TCCTCA-TTCTGGG-GCAATTAACTTCATCACTACA----TTAATATAAAACCCCCATCCT---ACTCAATATCAAACCCCT-TATTTGT-TGATCTG-TCTTA-TACTGCAAT-CTCTTACTACTCTC-C--------------------------------------------------------------------------------------------------------------------AATTCAACAATTCCTCCAGTGAGGTTTATTTCCCTCGTAACAATGCTGTGGAGTGGAAGCCTCACTGTTCCAAATGTGATATTTGCAGTTCCTCCAAAAGTTGGGGTAAGAGAAAGACGACAATGCACCAAAACTCTCTTATCAAAAAGAGGAAACTCAATGTGGAACATAGAAAGAAA-ACAAAAATGGAAAAATCTCCCCCCTCTGGAAGAAGAATCGGACCTTGAATCAAATCAGGAACAAGTGCAAACAATTCCACCTTGATTCCAACTTACTGGTTGTTGACTATCCTTCCGATTTTACAAAGTCGTTCACATGCCAGGTGTGTGAGCATATATTGTCTGATCCAGTGCAAACCTCATGCAAACATTTGTTCTGCAGGATTTGCATCCTCAAATATTTCAAGATTATGGGTTGCTACTGCCCATCTTGCAGATACACTTGTTTCCCAACGGATCTTGCCCCACCTGTGAAGTCATTTCTTAACATTTTAAACTCGTTGGTCTTAAAGTGCGCAGTGACCGGATGTGATGAGGAAATCCTGCTCGGAAAATACTCCCAACATATTGCTAAACATAAAGAAAT-AAAGGTAAAGATGCTTATGCCCCTATCAATAAAGGAGGAAGACCC-
P__antisuyu_CORBIDI16738   -------------------------------------------------------------------------------------------------------------------------------------------------------------------------------------------------------------------------------------------------------------------------------------------------------------------------------------------------AAACATCGCCTCTTG-TATAAGAGGTCCAGCCTGCCCAATGATATTTAACGGCCGCGGTATTCTAACCGTGC-AAGGTAGCGTAATCACTTGT-TTCTAAATAAAGACCAGTATGAATGGCATCACGAAG--TCAGCTGTCTCCTTTCTCCAATCAGTGAACCTAATCTCCCCGTGAAGAAGCGGG-GATATAAGACGAGAAGACCCCGTGGAGCTTAAAACAGCTTGATTAGTGTTTTTGGTTGGGGTGACCGCGGAGAAAAAATC-CTCCCATAAAAACCAAAGTCACAACTTAA-GTATCAA-AAATTGATAT--CTTGACCCAATA--TTGAT--AAGAACCAAGTTACCCCGGGGATAACAGCACAATCCACTTAGAG---CCCTATCGACAAGTGGGCTTATGACCTCGATGTTGGATCAGGATATCCAAGTGGTGCAGTCG---------------------------------------------------------------------------------------------------------------------------------------------------------------------------------------------------------------------------------------------------------------------------------------------------------------------------------------------------------------------------------------------------------------------------------------------------------------------------------------------------------------------------------------------------------------------------------------------------------------------------------------------------------------------------------------------------------------------------------------------------------------------------------------------------------------------------------------------------------------------------------------------------------------------------------------------------------------------------------------------------------------------------C-CTCTTGGG--ATGATCAAATTTACAACGTTATCGTCACCGCCCATGCTTTTGTTATAATTTTTTTTATAGTGATACC-GT-ATAATC-GGGG-TTCGG-AACTGATTAGTACCCCTAATAATCGGAGCCCC-GACATAGCCTTCCCACGAATGAATAATATAAGCTTCTGACTTCTCCCCCCATCATTTATCCTCCT-CTTGCTTCTGCGGG---TGAAGCTGG-GC-GGAAC-GGCTGAACTGT-TACCCACCTCTCGCTGCCAACTTAGCCCATGCAGGCCCCTCAGTAGACCTAACCATTTTCTCCCT-CACCTAGC-GGT---TCCTCA-TTCTGGG-GCAATTAACTTCATCACTACA----TTAATATAAAACCCCCATCCT---ACTCAATATCAAACCCCT-TATTTGT-TGATCTG-TCTTATTACTGCAAT-CTCTTACTACTCTC-C--------------------------------------------------------------------------------------------------------------------AATTCAACAATTCCTCCAGTGAGGTTTATTTCCCTCGTAACAATGCTGTGGAGTGGAAGCCTCACTGTTCCAAATGTGATATTTGCAGTTCCTCCAAAAGTTGGGGTAAGAGAAAGACGACAATGCACCAAAACTCTCTTATCAAAAAGAGGAAACTCAATGTGGAACATAGAAAGAAA-ACAAAAATGGAAAAATCTCCCCCCTCTGGAAGAAGAATCGGACCTTGAATCAAATCAGGAACAAGTGCAAACAATTCCACCTTGATTCCAACTTACTGGTTGTTGACTATCCTTCCGATTTTACAAAGTCGTTCACATGCCAGGTGTGTGAGCATATATTGTCTGATCCAGTGCAAACCTCATGCAAACATTTGTTCTGCAGGATTTGCATCCTCAAATATTTCAAGATTATGGGTTGCTACTGCCCATCTTGCAGATACACTTGTTTCCCAACGGATCTTGCCCCACCTGTGAAGTCATTTCTTAACATTTTAAACTCGTTGGTCTTAAAGTGCGCAGTGACCGGATGTGATGAGGAAATCCTGCTCGGAAAATACTCCCAACATATTGCTAAACATAAAGAAAT-AAAGGTAAAGATGCTTATGCCCCTATCAATAAAGGAGGAAGACCC-
P__antisuyu_CORBIDI16739   ----------------------------------------------------------------------------------------------------------------------------------------------------------------------------------------------------------------------------------------------------------------------------------------------------------------------------------------------CAAAAACATCGCCTCTTG-TATAAGAGGTCCAGCCTGCCCAATGATATTTAACGGCCGCGGTATTCTAACCGTGC-AAGGTAGCGTAATCACTTGT-TTCTAAATAAAGACCAGTATGAATGGCATCACGAAG--TCAGCTGTCTCCTTTCTCCAATCAGTGAACCTAATCTCCCCGTGAAGAAGCGGG-GATATAAGACGAGAAGACCCCGTGGAGCTTAAAACAGCTTGATTAGTGTTTTTGGTTGGGGTGACCGCGGAGAAAAAATC-CTCCCATAAAAACCAAAGTCACAACTTAA-GTATCAA-AAATTGATAT--CTTGACCCAATA--TTGAT--AAGAACCAAGTTACCCCGGGGATAACAGCACAATCCACTTAGAG---CCCTATCGACAAGTGGGCTTATGACCTCGATGTTGGATCAGGATATCCAAGTGGTGCAGTCG---------------------------------------------------------------------------------------------------------------------------------------------------------------------------------------------------------------------------------------------------------------------------------------------------------------------------------------------------------------------------------------------------------------------------------------------------------------------------------------------------------------------------------------------------------------------------------------------------------------------------------------------------------------------------------------------------------------------------------------------------------------------------------------------------------------------------------------------------------------------------------------------------------------------------------------------------------------------------------------------------------------------------C-CTCTTGGG--ATGATCAAATTTACAACGTTATCGTCACCGCCCATGCTTTTGTTATAATTTTTTTTATAGTGATACC-GT-ATAATC-GGGG-TTCGG-AACTGATTAGTACCCCTAATAATCGGAGCCCC-GACATAGCCTTCCCACGAATGAATAATATAAGCTTCTGACTTCTCCCCCCATCATTTATCCTCCT-CTTGCTTCTGCGGG---TGAAGCTGG-GC-GGAAC-GGCTGAACTGT-TACCCACCTCTCGCTGCCAACTTAGCCCATGCAGGCCCCTCAGTAGACCTAACCATTTTCTCCCT-CACCTAGC-GGT---TCCTCA-TTCTGGG-GCAATTAACTTCATCACTACA----TTAATATAAAACCCCCATCCT---ACTCAATATCAAACCCCT-TATTTGT-TGATCTG-TCTTATTACTGCAAT-CTCTTACTACTCTC-C--------------------------------------------------------------------------------------------------------------------AATTCAACAATTCCTCCAGTGAGGTTTATTTCCCTCGTAACAATGCTGTGGAGTGGAAGCCTCACTGTTCCAAATGTGATATTTGCAGTTCCTCCAAAAGTTGGGGTAAGAGAAAGACGACAATGCACCAAAACTCTCTTATCAAAAAGAGGAAACTCAATGTGGAACATAGAAAGAAA-ACAAAAATGGAAAAATCTCCCCCCTCTGGAAGAAGAATCGGACCTTGAATCAAATCAGGAACAAGTGCAAACAATTCCACCTTGATTCCAACTTACTGGTTGTTGACTATCCTTCCGATTTTACAAAGTCGTTCACATGCCAGGTGTGTGAGCATATATTGTCTGATCCAGTGCAAACCTCATGCAAACATTTGTTCTGCAGGATTTGCATCCTCAAATATTTCAAGATTATGGGTTGCTACTGCCCATCTTGCAGATACACTTGTTTCCCAACGGATCTTGCCCCACCTGTGAAGTCATTTCTTAACATTTTAAACTCGTTGGTCTTAAAGTGCGCAGTGACCGGATGTGATGAGGAAATCCTGCTCGGAAAATACTCCCAACATATTGCTAAACATAAAGAAAT-AAAGGTAAAGATGCTTATGCCCCTATCAATAAAGGAGGAAGACCC-
P__appendiculatus_KU177637   AATCTTTAGAGCAATTCAAATGAGGTACAGCCCATTTGATCAGGGTCAACCTTACTAACGGGTAAAAAGTAGGCCTAAAGCAGCCACCTTTTAAAAAGCGTCATAGCTTAAAAATATGAACCCTTTAATATTGAGAACTTCTATAATATAGAACCTTTTATGCTAAAACTAGTAACAAGAGACCTCTCAATGCAAGCATAACCCAGCGAGAACCCATCACTGGCAATAACAG--AAGTAGAACCAGAAAATTCTACTCCTGTTAACCTAACACAGAGCATTTCAAGAAAGATTAAAAGAAAAAGAAGGAACTCGGCAAATACTCGCCTGTTTACCAAAAACATCGCCTCTTG-CCTAAGAGGTCCAGCCTGCCCAGTGACGTTTAACGGCCGCGGTATCCTAACCGTGC-AAGGTAGCGTAATCACTTGT-TTCTAAATAAAGACCAGTATGAAAGGCATCACGAAG--TAAACTGTCTCCTTTCTCCAATCAGTTAACCTAACCTCCCCGTGAAGAGACGGG-GATATAAGACGAGA--ACCCTATGGAGCTTAAAACAGCATGATTAAAGTTTTTGGTTGGGGTGACCGTGGAGAAAATATC-CTCCCATGAGATCTGAAGCTACAGCTTT----ATCAA-AAATTGACAT--ATTGACCCATCA--T-GAT--AAGAACCAAGTTACCCTAGGGATAACAGCGCAATCCACTTAGAG---CCTTATCGACAAGTGGGCTTACGACCTCGATGTTGGATCGGGGTATCCTAGTGGTGCAACCGCTACTGAAGGTTACACATGCAAGTCTCCGCACACCCGTGAAAACGCCCCT----CCACT--GGA---AGGAGCTGATATCAGGCAC--------GCCCAAGACATCTAGCAATGCCACACCCACAAGGG---TCAGCAGTGATTAGTATTAAAAATAAACGTCAGTTTGACTTAGCCAATGTAAACAGAGCCGGCTAATCTGGTGCCAGCCGCCGCGGTTACACCA--GGGCTCAAATTGA-T-----CGGCGTAAAGCGTGATTAAAGCA-----------TGGGGCTAAACTTAAATTAAATTGT---ACT-----TATTAAG-AACCC-----TCGAAAGATACCCCAACC--ACTAACTTGAACTCAC-ATAACTGGGGCACAAACTGGGATTAGATACCCCACTATGCCCAGTCATAAACTCTTACTTAC---------ACGCCAGGGAACTACGAGC-AAAGCTTAAAACCCAAAGGACTTGACGGTACTCCACATCCCCCTAGAGGAGCCTGTCCTATAACCGATACCCCCCGTTCAACCTCACCATTTTTAG----TCAGCCTGTATACTTCCGTCGCCAGCTTACCGCGTGAGCG-----AGTAAGCTCAATG--------CCAA-ACGTCAGGTCAAAGTGCAGC-TATAAAATGG-AAGAGATGGGCTACACTCTCTA---TAGA-AAACACGAAAAA-CACATGAAACCA------GAAGGCGGATTTAGCAGT--AAGGG-AAATAGAGTATCCCCCTTAA---GGCACTGGAGTGTGTACACACCGCCCGTCACCCTCTTCAACA---------AAGTACTTAACAA--------------GAGGAGGTAAGTCGTAACATGGTAAGTATACCGGAAGGTGTG---------------------------------------------------------------------------------------------------------------------------------------------------------------------------------------------------------------------------------------------------------------------------------------------------------------------------------------------------------------------------------------------------------------------------------------------------------------------------------------------------------------------------------------------------------------------------------------------------------------------------------------------------------------------------------------------------------------------------------------------------------------------------------------------------------------------------------------------------------------------------------------------------------------------------------------------------------------------------------------------------------------------------------------------------------------------------------------------------------------------------------------------------------------------------------------------------------------------------------------------------------------------------------------------------------------------------------------------------
P__appendiculatus_QCAZ16365   AATCTTTAGAGCAATTCAAATGAGGTACAGCCCATTTGATCAGGGTCAACCTTACTAACGGGTAAAAAGTAGGCCTAAAGCAGCCACCTTTTAAAAAGCGTCATAGCTTAAAAATATGAACCCTTTAATATTGAGAACTTCTATAATATAGAACCTTTTATGCTAAAACTAGTAACAAGAGACCTCTCAATGCAAGCATAACCCAGCGAGAACCCATCACTGGCAATAACAG--AAGTAGAACCAGAAAATTCTACTCCTGTTAACCTAACACAGAGCATTTCAAGAAAGATTAAAAGAAAAAGAAGGAACTCGGCAAATACTCGCCTGTTTACCAAAAACATCGCCTCTTG-CCTAAGAGGTCCAGCCTGCCCAGTGACGTTTAACGGCCGCGGTATCCTAACCGTGC-AAGGTAGCGTAATCACTTGT-TTCTAAATAAAGACCAGTATGAAAGGCATCACGAAG--TAAACTGTCTCCTTTCTCCAATCAGTTAACCTAACCTCCCCGTGAAGAGACGGG-GATATAAGACGAGA--ACCCTATGGAGCTTAAAACAGCATGATTAAAGTTTTTGGTTGGGGTGACCGTGGAGAAAATATC-CTCCCATGAGATCTGAAGCTACAGCTTT----ATCAA-AAATTGACAT--ATTGACCCATCA--T-GAT--AAGAACCAAGTTACCCTAGGGATAACAGCGCAATCCACTTAGAG---CCTTATCGACAAGTGGGCTTACGACCTCGATGTTGGATCGGG-----------------------------------------------------------------------------------------------------------------------------------------------------------------------------------------------------------------------------------------------------------------------------------------------------------------------------------------------------------------------------------------------------------------------------------------------------------------------------------------------------------------------------------------------------------------------------------------------------------------------------------------------------------------------------------------------------------------------------------------------------------------------------------------------------------------------------------------------------------------------------------------------------------------------------------------------------------------------------------------------------------------------------------------------------------------------------------------------------------------------------------------------------------------------------------------------------------------------------------------------------------------------------------------------------------------------------------------------------------------------------------------------------------------------------------------------------------------------------------------------------------------------------------------------------------------------------------------------------------------------------------------------AATTCAGCAATTCCTCCAGTGAGGTTTATTTCCCTCGTAACAATGCTGTGGAATGGAAACCTCACTGTTCCAAATGTGATGTTTGCAGTTCCTCTAAAAATTGGGGTAAGAGAAAGATGACAATGCACCAAAACTCTCTTGTCAAAAAAAGGAAACTCAATGTGGAACATAGAAAGAAA-ACAAAAATGGAAATATCTCCCCGCTCTGGAAGAAGAATAGGACCCTAAATCAAATCAGGAACAAGTGCAAACAAATCCACCTTGATTCCAACTTATTGGTTGTTGACTATCCTTCCGATTTTACGAAGTCGTTCACATGCCAGGTGTGTGAGCACATATTATCTGATCCAGTGCAAACCTCATGCAAACATTTGTTCTGCAGGATTTGCATCCTCAAATATTTCAAGATTATGGGTTGCTACTGCCCATCTTGCAGACACACTTGTTTCCCAACGGATCTTGCACCACCTGTGAAATCATATCTTAACATTTTAAACTCCTTGGTCTTAAAGTGCGCAGTGACCGGATGTGATGAGGAAATCCTGCTTGGAAAATACTCCCAACATATTGCTAAACATAAAGAAAT-AAAGGTAAAGATGCCTATGCCCCTATCAACAAAGGAGGAA------
P__aquilonaris_QCAZ63619   AACCTTTAGAGCAATTCAAATGAGGTACAGCCCGTTTGAATAGGATCAACCTTACTAATGGGTAAAAAGTGGGCCTAAAGCAGCCATCTTTTAAAAAGCGTCAAAGCTTAAGAATATAACCCCTTTAATATTGAGAAATTCTATAATATAGAACCTTTAATGCTAAAACTAATAACAAGAGACCTCTCAATGCAAGTATAAGCCATCAAGAACCCACCACTGACAATAACAG-ATGGTAGAACCAGAAAACTCTA--CCTGTTAACCTAACACAGAGCATTTCAAGAAAGATTAAAAGAAAGAAAAGGAACTCGGCAAACACCCGCCTGTTTACCAAAAACATCGCCTCTTG-CCTAAGAGGTCCAGCCTGCCCAGTGACGTTCAACGGCCGCGGTATTCTAACCGTGC-AAGGTAGCGTAATCACTTGT-TTCCAAATAAAGACTAGTATGAAAGGCACCACGAGG--TAAACTGTCTCCCCCTTCTAATCAGTGAACCTA------------------------------------------------------------------------------------------------------------------------------------------------------------------------------------------------------------------------------------------------------------------------------------------------------------------------------------------------------------------------------------------------------------------------------------------------------------------------------------------------------------------------------------------------------------------------------------------------------------------------------------------------------------------------------------------------------------------------------------------------------------------------------------------------------------------------------------------------------------------------------------------------------------------------------------------------------------------------------------------------------------------------------------------------------------------------------------------------------------------------------------------------------------------------------------------------------------------------------------------------------------------------------------------------------------------------------------------------------------------------------------------------------------------------------------------------------------------------------------------------------------------------------------------------------------------------------------------------------------------------------------------------------------------------------------------------------------------------------------------------------------------------------------------------------------------------------------------------------------------------------------------------------------------------------------------GAGGTTTATTTCCCTCGTAATAATGCTGTGGAGTGGAAGCCTCACTGTTCCAAATGTGATGTTTGCAGTTCCTCCAAAAATTGGGGTAAGAGAAAGACGACAATACACCAAAACTCTCTTATCAAAAAGAGGAAACTCAATGTGGAACATAGAAAGAAA-ATAAAAATGGAAAAATCTCCCCCCTCTGGAAGAAGAATCGGACCCTGAATCAAATCAGGAACAAGTGCAAACAAATCCACCTTGATTCCAACTTACTGGTTGTTGACTATCCTTCCGATTTTACAAAGTCGTTCACATGCCAGGTGTGTGAGCACATATTGTCTGATCCAGTGCAAACCTCATGCAAACATTTGTTCTGCAGGATTTGCATCCT-AAATATTTCAAGATTATGGGTTGCTACTGCCCATCTTGCAGATACACTTGTTTCCCAACGGATCTTGCACCACCTGTGAAGTCATTTCTTAACATTTTAAACTCCTTGGTCTTAAAGTGCGCAGTGACCGGATGTGATGAGGAAATCCTGCTTGGAAAATACTCCCAACATATTGCTAAACATAAAGAAAT-AAAGGTAAA-------------------------------------
P__aquilonaris_QCAZ63624   AACCTTTAGAGCAATTCAAATGAGGTACAGCCCGTTTGAATAGGATCAACCTTACTAATGGGTAAAAAGTGGGCCTAAAGCAGCCATCTTTTAAAAAGCGTCAAAGCTTAAGAATATAACCCCTTTAATATTGAGAAATTCTATAATATAGAACCTTTAATGCTAAAACTAATAACAAGAGACCTCTCAATGCAAGTATAAGCCATCAAGAACCCACCACTGACAATAACAG-ATGGTAGAACCAGAAAACTCTA--CCTGTTAACCTAACACAGAGCATTTCAAGAAAGATTAAAAGAAAGAAAAGGAACTCGGCAAACACCCGCCTGTTTACCAAAAACATCGCCTCTTG-CCTAAGAGGTCCAGCCTGCCCAGTGACGTTCAACGGCCGCGGTATTCTAACCGTGC-AAGGTAGCGTAATCACTTGT-TTCCAAATAAAGACTAGTATGAAAGGCACCACGAGG--TAAACTGTCTCCTCCT--------------------------------------------------------------------------------------------------------------------------------------------------------------------------------------------------------------------------------------------------------------------------------------------------------------------------------------------------------------------------------------------------------------------------------------------------------------------------------------------------------------------------------------------------------------------------------------------------------------------------------------------------------------------------------------------------------------------------------------------------------------------------------------------------------------------------------------------------------------------------------------------------------------------------------------------------------------------------------------------------------------------------------------------------------------------------------------------------------------------------------------------------------------------------------------------------------------------------------------------------------------------------------------------------------------------------------------------------------------------------------------------------------------------------------------------------------------------------------------------------------------------------------------------------------------------------------------------------------------------------------------------------------------------------------------------------------------------------------------------------------------------------------------------------------------------------------------------------------------------------------------------------------------------------------------------------------------------------CGTAATAATGCTGTGGAGTGGAAGCCTCACTGTTCCAAATGTGATGTTTGCAGTTCCTCCAAAAATTGGGGTAAGAGAAAGACGACAATACACCAAAACTCTCTTATCAAAAAGAGGAAACTCAATGTGGAACATAGAAAGAAA-ATAAAAATGGAAAAATCTCCCCCCTCTGGAAGAAGAATCGGACCCTGAATCAAATCAGGAACAAGTGCAAACAAATCCACCTTGATTCCAACTTACTAGTTGTTGACTATCCTTCCGATTTTACAAAGTCGTTCACATGCCAGGTGTGTGAGCACATATTGTCTGATCCAGTGCAAACCTCATGCAAACATTTGTTCTGCAGGATTTGCATCCT-AAATATTTCAAGATTATGGGTTGCTACTGCCCATCTTGCAGATACACTTGTTTCCCAACGGATCTTGCACCACCTGTGAAGTCATTTCTTAACATTTTAAACTCCTTGGTCTTAAAGTGCGCAGTGACCGGATGTGATGAGGAAATCCTGCTTGGAAAATACTCCCAACATATTGCTAAACATAAAGAAAT-AAAGGTAAA-------------------------------------
P__aquilonaris_QCAZ63625   AACCTTTAGAGCAATTCAAATGAGGTACAGCCCGTTTGAATAGGATCAACCTTACTAATGGGTAAAAAGTGGGCCTAAAGCAGCCATCTTTTAAAAAGCGTCAAAGCTTAAGAATATAACCCCTTTAATATTGAGAAATTCTATAATATAGAACCTTTAATGCTAAAACTAATAACAAGAGACCTCTCAATGCAAGTATAAGCCATCAAGAACCCACCACTGACAATAACAG-ATGGTAGAACCAGAAAACTCTA--CCTGTTAACCTAACACAGAGCATTTCAAGAAAGATTAAAAGAAAGAAAAGGAACTCGGCAAACACCCGCCTGTTTACCAAAAACATCGCCTCTTG-CCTAAGAGGTCCAGCCTGCCCAGTGACGTTCAACGGCCGCGGTATTCTAACCGTGC-AAGGTAGCGTAATCACTTGT-TTCCAAATAAAGACTAGTATGAAAGGCACCACGAGG--TAAACT---------------------------------------------------------------------------------------------------------------------------------------------------------------------------------------------------------------------------------------------------------------------------------------------------------------------------------------------------------------------------------------------------------------------------------------------------------------------------------------------------------------------------------------------------------------------------------------------------------------------------------------------------------------------------------------------------------------------------------------------------------------------------------------------------------------------------------------------------------------------------------------------------------------------------------------------------------------------------------------------------------------------------------------------------------------------------------------------------------------------------------------------------------------------------------------------------------------------------------------------------------------------------------------------------------------------------------------------------------------------------------------------------------------------------------------------------------------------------------------------------------------------------------------------------------------------------------------------------------------------------------------------------------------------------------------------------------------------------------------------------------------------------------------------------------------------------------------------------------------------------------------------------------------------------------------------------------------------------------------------------------------------------------------------------------------------------------------------------------------------------------------------------------------------------------------CAAATCAGGAACAAGTGCAAACAAATCCACCTTGATTCCAACTTACTAGTTGTTGACTATCCTTCCGATTTTACAAAGTCGTTCACATGCCAGGTGTGTGAGCACATACTGTCTGATCCAGTGCAAACCTCATGCAAACATTTGTTCTGCAGGATTTGCATCCTTAAATATTTCAAGATTATGGGTTGCTACTGCCCATCTTGCAGATACACTTGTTTCCCAACGGATCTTGCACCACCTGTGAAGTCATTTCTTAACATTTTAAACTCCTTGGTCTTAAAGTGCGCAGTGACCGGATGTGATGAGGAAATCCTGCTTGGAAAATACTCCCAACATATTGCTAAACATAAAGAAAT-AAAGGTAAA-------------------------------------
P__aquilonaris_QCAZ63629   AACCTTTAGAGCAATTCAAATGAGGTACAGCCCGTTTGAATAGGATCAACCTTACTAACGGGTAAAAAGTGGGCCTAAAGCAGCCATCTTTTAAAAAGCGTCAAAGCTTAAGAATATAACCCCTTTAATATTGAGAAATTCTATAATATAGAACCTTTAATGCTAAAACTAATAACAAGAGACCTCTCAATGCAAGTATAAGCCATCAAGAACCCACCACTGACAATAACAG-ATGGTAGAACCAGAAAACTCTA--CCTGTTAACCTAACACAGAGCATTTCAAGAAAGATTAAAAGAAAGAAAAGGAACTCGGCAAACACCCGCCTGTTTACCAAAAACATCGCCTCTTG-CCTAAGAGGTCCAGCCTGCCCAGTGACGTTCAACGGCCGCGGTATTCTAACCGTGC-AAGGTAGCGTAATCACTTGT-TTCCAAATAAAGACTAGTATGAAAGGCACCACGAGG--TAAACTGTCTCCTCCTTCTAATCAGTGAAC---------------------------------------------------------------------------------------------------------------------------------------------------------------------------------------------------------------------------------------------------------------------------------------------------------------------------------------------------------------------------------------------------------------------------------------------------------------------------------------------------------------------------------------------------------------------------------------------------------------------------------------------------------------------------------------------------------------------------------------------------------------------------------------------------------------------------------------------------------------------------------------------------------------------------------------------------------------------------------------------------------------------------------------------------------------------------------------------------------------------------------------------------------------------------------------------------------------------------------------------------------------------------------------------------------------------------------------------------------------------------------------------------------------------------------------------------------------------------------------------------------------------------------------------------------------------------------------------------------------------------------------------------------------------------------------------------------------------------------------------------------------------------------------------------------------------------------------------------------------------------------------------------------------------------------------------GAGGTTTATTTCCCTCGTAATAATGCTGTGGAGTGGAAGCCTCACTGTTCCAAATGTGATGTTTGCAGTTCCTCCAAAAATTGGGGTAAGAGAAAGACGACAATACACCAAAACTCTCTTATCAAAAAGAGGAAACTCAATGTTGAACATAGAAATAAA-ATAAAAATGGAAAAATCTCCCCCCTCTGGAAGAAGAATCGGACCCTGAATCAAATCAGGAACAAGTGCAAACAAATCCACCTTGATTCCAACTTACTAGTTGTTGACTATCCTTCCGATTTTACAAAGTCGTTCACATGCCAGGTGTGTGAGCACATACTGTCTGATCCAGTGCAAACCTCATGCAAACATTTGTTCTGCAGGATTTGCATCCTTAAATATTTCAAGATTATGGGTTGCTACTGCCCATCTTGCAGATACACTTGTTTCCCAACGGATCTTGCACCACCTGTGAAGTCATTTCTTAACATTTTAAACTCCTTGGTCTTAAAGTGCGCAGTGACCGGATGTGATGAGGAAATCCTGCTTGGAAAATACTCCCAACATATTGCTAAACATAAAGAAAT-AAAGGTAAA-------------------------------------
P__ardalonychus_KU212301   AATGTTTAGAGTAATTCAAACGAGGTACAGCCCGTTTGAACAGGATCAACCTTACTAACGGGTAAAAAGTGGGCCTAAAGCAGCCATCTTTTAAAAAGCGTCAAAGCTTAAAAATATCACCCCTTTAACACTGAGAACTTCTATAATATAGAACTTTTTATGCTAAAACTAGTAACAAGAGGTCTCC-CATGCAAGTATAAGCCAGAAAGAACCCACCACTGGCAATAACAAGAAAGTAAAA-CAGAAAACCCTACTCTTGTTAACCTTACACAGAGCATTCCAAGAAAGATTAAAAGAAAAAGAAGGAACTCGGCAAATACCCGCCTGTTTACCAAAAACATCGCCTCTTG-CATAAGAGGTCCAGCCTGCCCAGTGACGTTCAACGGCCGCGGTATTCTAACCGTGC-AAGGTAGCGTAGTCACTTGT-TTCTAAATAAAGACCAGTATGAAAGGCATCACGAGG--TAAACTGTCTCCTTTTTCCTATCAGTGAACCTAATCCCCCCGTGAAGAAGCGGG-GATATAAGACGAGAAGACCCTGTGGAGCTTAAAACAGCATGATTAATGTTTT-GGTTGGGGTGACCGCGGAGAAAAAATC-CTCCCATGTAAGCAAAAATTACAATTTTA-GCCTCAA-AAATTGACAT--ATAGACCCAATA--TTGAT--AAGAACCAAGTTACCCCAGGGATAACAGCACAATCCACTTAGAG---CCCTATCGACAAGTGGGCTTATGACCTCGATGTTGGATCGGGGTATCCCAGTGGTGCAGCCGCTACTAAAGGTTACACATGCAAGTCTCCGCACACCCGTGAAAACGCCCTT----CCACT--GGA---ATGAGCTGATATCAGGCAC--------GCCCAAAACATCTAGCCACGCCACACCCATAAGGG---TCAGCAGTGATTAACATTAAGAGTAAACGTAAGTTTGACTTAGTGAGGTATACTAGAGCCGGCCAATCTGGTGCCAGCCGCCGCGGTTACACCA--GGGCTCAAATTGATT-----CGGCGTAAAGCGTGATTAAAGAA-----------TGGGGTCAAAATTAAATTAAGCTGT---ACG-----TATTAAG-AACCC-----TCGAAAGTTACCCCAATT--ACCAACTTGAACTCAC-ACAACTAGAATACAAACTGGGATTAGATACCCCACTATGTCTAGTCGTAAACTTTAACTTAC---------TCGCCAGGGGACTACGAGC-TAAGCTTAAAACCCAAAGGACTTGACGGTACCCCACATCCCTCTAGAGGAGCCTGTCCTATAATCGATAATCCACGTTTAACCTCACCATTTTTAG----TCAGCCTGTATACTTCCGTCGTCAGCTTACCGCGTGAGCG-----AGTAAACCCAATG--------CCAA-ACGTCAGGTCAAGGTGCAGC-AATAGAATGG-AAGAGATGGGCTACACTTTCTA---TAGA-AAACACGAAAAA-TATATGAAATTA------GAAGGCGGATTTAGCAGT--AAGGT-GGATAGAATACCTTCCTTAA---GGCACTGGGGTGTGTACACACCGCCCGTCACCCTCTTCAAC-A--------AAGTACCTAACAA--------------GAAGAGGCAAGTCGTAACATGGTAAGTATACCGGAAGGTGTG---------------------------------------------------------------------------------------------------------------------------------------------------------------------------------------------------------------------------------------------------------------------------------------------------------------------------------------------------------------------------------------------------------------------------------------------------------------------------------------------------------------------------------------------------------------------------------------------------------------------------------------------------------------------------------------------------------------------------------------------------------------------------------------------------------------------------------------------------------------------------------------------------------------------------------------------------------------------------------------------------------------------------------------------------------------------------------------------------------------------------------------------------------------------------------------------------------------------------------------------------------------------------------------------------------------------------------------------------
P__ardilae_MCNUPH117   -----------------------------------------------------------------------------------------------------------------------------------------------------------------------------------------------------------------------------------------------------------------------------------------------------------------------------------------------------------------------------AGCCTGCCCAGTGACGTTCAACGGCCGCGGTATCCTAACCGTGC-AAGGTAGCGTAATCACTTGT-TTCTAAATAAAGACTAGTATGAACGGCACCACGAGA--TAAACTGTCTCCCCTTTCCAATCAGTGAACCTAATCCCCCCGTGAAGAAGCGGG-GATATAAGACGAGAAGACCCTATGGAGCTTTAAACAGCATGATTATTGTTTTCGGTTGGGGTGACCGCGGAGAAAAAATC-CTCCCATGAAAACAAAAGCCACAGCTTTA-GTATTAG-AAACTAACAC--ATTGACCCAATA--TTGAT--AAGAACCAAGTTACCCTAGGGATAACAGCGCAATCCACTTAGAG---CCCTATCGACAAGTGGGCTTACGACCTCGATGTTGGATCAGGGTATCCCAGTGGTGCAGCCGCTACTAAAGGT-----------------------------------------------------------------------------------------------------------------------------------------------------------------------------------------------------------------------------------------------------------------------------------------------------------------------------------------------------------------------------------------------------------------------------------------------------------------------------------------------------------------------------------------------------------------------------------------------------------------------------------------------------------------------------------------------------------------------------------------------------------------------------------------------------------------------------------------------------------------------------------------------------------------------------------------------------------------------------------------------------------------------------------------------------------------------------------------------------------------------------------------------------------------------------------------------------------------------------------------------------------------------------------------------------------------------------------------------------------------------------------------------------------------------------------------------------------------------------------------------------------------------------------------------------------------------------------------------------------------------------------------------------------TGCTGTGAAGTGGAAGCCTCACTGTTCCAAATGTGATGTTTGCAGTTCCTCCAAAAATTGGGGTAAGAGAAAGATGACAATGCACCAAAACCCTCTTATAAAAAAGAGGAAACTCAATGTGAAACATAGAAAAAAG-ACAAAAATGGAAAATTCTGCCCCCTCTGGAAGAAAAATAGGACTCTGAATCAAATCAGGAACAAGTGCAAACAAATCCATCTTGATTCCAACTTACTGGTTGTTGACTATCCTTCTGATTTTACGAAGTCATTCACGTGCCAGGTTTGTGAGCACATATTGTCTGATCCGGTGCAAACCCCATGCAAACACTTGTTCTGCAGGATTTGCATCCTCAAATATTTCAAGATTATGGGTTGCTACTGCCCATCTTGTAGACACACTTGCTTCCCTACGGATCTTGCGCAACCTGTGAAGTCATTTCTTAACATTTTAAACTCCTTGGTCTTAAAGTGCGCAGTGACCGGATGTGATGAGGAAATTCCGCTTGGAAAATACTCCAAACATATTGTTAAACATAAAGAAAT-AAGGGTAAAGATGCTTATGACC------------------------
P__ardilae_MCNUPH121   -----------------------------------------------------------------------------------------------------------------------------------------------------------------------------------------------------------------------------------------------------------------------------------------------------------------------------------------------------------------------------AGCCTGCCCAGTGACGTTCAACGGCCGCGGTATCCTAACCGTGC-AAGGTAGCGTAATCACTTGT-TTCTAAATAAAGACTAGTATGAACGGCACCACGAGA--TAAACTGTCTCCCCTTTCCAATCAGTGAACCTAATCCCCCCGTGAAGAAGCGGG-GATATAAGACGAGAAGACCCTATGGAGCTTTAAACAGCATGATTATTGTTTTCGGTTGGGGTGACCGCGGAGAAAAAATC-CTCCCATGAAAACAAAAGCCACAGCTTTA-GTATTAG-AAACTAACAC--ATTGACCCAATA--TTGAT--AAGAACCAAGTTACCCTAGGGATAACAGCGCAATCCACTTAGAG---CCCTATCGACAAGTGGGCTTACGACCTCGATGTTGGATCAGGGTATCCCAGTGGTGCAGCCGCTACTAAAGGT-----------------------------------------------------------------------------------------------------------------------------------------------------------------------------------------------------------------------------------------------------------------------------------------------------------------------------------------------------------------------------------------------------------------------------------------------------------------------------------------------------------------------------------------------------------------------------------------------------------------------------------------------------------------------------------------------------------------------------------------------------------------------------------------------------------------------------------------------------------------------------------------------------------------------------------------------------------------------------------------------------------------------------------------------------------------------------------------------------------------------------------------------------------------------------------------------------------------------------------------------------------------------------------------------------------------------------------------------------------------------------------------------------------------------------------------------------------------------------------------------------------------------------------------------------------------------------------------------------------------------------------------------------------TGCTGTGAAGTGGAAGCCTCACTGTTCCAAATGTGATGTTTGCAGTTCCTCCAAAAATTGGGGTAAGAGAAAGATGACAATGCACCAAAACCCTCTTATAAAAAAGAGGAAACTCAATGTGAAACATAGAAAAAAG-ACAAAAATGGAAAATTCTGCCCCCTCTGGAAGAAAAATAGGACTCTGAATCAAATCAGGAACAAGTGCAAACAAATCCATCTTGATTCCAACTTACTGGTTGTTGACTATCCTTCTGATTTTACGAAGTCATTCACGTGCCAGGTTTGTGAGCACATATTGTCTGATCCGGTGCAAACCCCATGCAAACACTTGTTCTGCAGGATTTGCATCCTCAAATATTTCAAGATTATGGGTTGCTACTGCCCATCTTGTAGACACACTTGCTTCCCTACGGATCTTGCGCAACCTGTGAAGTCATTTCTTAACATTTTAAACTCCTTGGTCTTAAAGTGCGCAGTGACCGGATGTGATGAGGAAATTCCGCTTGGAAAATACTCCAAACATATTGTTAAACATAAAGAAAT-AAGGGTAAAGATGCTTATGACC------------------------
P__ardilae_MCNUPH157   -----------------------------------------------------------------------------------------------------------------------------------------------------------------------------------------------------------------------------------------------------------------------------------------------------------------------------------------------------------------------------AGCCTGCCCAGTGACGTTCAACGGCCGCGGTATCCTAACCGTGC-AAGGTAGCGTAATCACTTGT-TTCTAAATAAAGACTAGTATGAACGGCACCACGAGA--TAAACTGTCTCCCCTTTCCAATCAGTGAACCTAATCCCCCCGTGAAGAAGCGGG-GATATAAGACGAGAAGACCCTATGGAGCTTTAAACAGCATGATTATTGTTTTCGGTTGGGGTGACCGCGGAGAAAAAATC-CTCCCATGAAAACAAAAGCCACAGCTTTA-GTATTAG-AAACTAACAC--ATTGACCCAATA--TTGAT--AAGAACCAAGTTACCCTAGGGATAACAGCGCAATCCACTTAGAG---CCCTATCGACAAGTGGGCTTACGACCTCGATGTTGGATCAGGGTATCCCAGTGGTGCAGCCGCTACTAAAGGTTACACATGCAAGTCTCCGCACACCCGTGAAAACGCCCTT----CCCCC--GGA---AGGAGCTGATATCAGG--C--------GCCCAAAACATCTAGCCACGCCACACCCACAAGGG---TCAGCAGTGATTAACATTAAAAATAAACGTCAGTTTGACTTAGTTAATGAAAACAGAGCCGGCCAATCTGGTGCCAGCCGCCGCGGTTACACCA--GGGCTCAAATTGATC-----CGGCGTAAAGCGTGATTAAAGAA------------GGGGTCAAACTAAGACTAAGCTGT---ACG-----GATCAAG-AACCT-----TCGAAAGATACCCCAACC--ATCAACTTGAACTCAC-ACAACTAAGACACAAACTGGGATTAGATACCCCACTATGCTTAGTCACAAACTTTAACTTAC---------TCGCCAGGGAACTACGAGC-AAAGCTTAAAACCCAAAGGACTTGACGGTGCCCCATATCCCACTAGAGGAGCCTGTCCTATAACCGATACCCCTCGTTCAACCTCACCATTTTTAG----TCAGCCTG--------------------------------------------------------------------------------------------------------------------------------------------------------------------------------------------------------------------------------------------------------------------------------------------------------------------------------------------------------------------------------------------------------------------------------------------------------------------------------------------------------------------------------------------------------------------------------------------------------------------------------------------------------------------------------------------------------------------------------------------------------------------------------------------------------------------------------------------------------------------------------------------------------------------------------------------------------------------------------------------------------------------------------------------------------------------------TGCTGTGAAGTGGAAGCCTCACTGTTCCAAATGTGATGTTTGCAGTTCCTCCAAAAATTGGGGTAAGAGAAAGATGACAATGCACCAAAACCCTCTTATAAAAAAGAGGAAACTCAATGTGAAACATAGAAAAAAG-ACAAAAATGGAAAATTCTGCCCCCTCTGGAAGAAAAATAGGACTCTGAATCAAATCAGGAACAAGTGCAAACAAATCCATCTTGATTCCAACTTACTGGTTGTTGACTATCCTTCTGATTTTACGAAGTCATTCACGTGCCAGGTTTGTGAGCACATATTGTCTGATCCGGTGCAAACCCCATGCAAACACTTGTTCTGCAGGATTTGCATCCTCAAATATTTCAAGATTATGGGTTGCTACTGCCCATCTTGTAGACACACTTGCTTCCCTACGGATCTTGCGCAACCTGTGAAGTCATTTCTTAACATTTTAAACTCCTTGGTCTTAAAGTGCGCAGTGACCGGATGTGATGAGGAAATTCCGCTTGGAAAATACTCCAAACATATTGTTAAACATAAAGAAAT-AAGGGTAAAGATGCTTATGACC------------------------
P__ardilae_MCNUPH163   -----------------------------------------------------------------------------------------------------------------------------------------------------------------------------------------------------------------------------------------------------------------------------------------------------------------------------------------------------------------------------AGCCTGCCCAGTGACGTTCAACGGCCGCGGTATCCTAACCGTGC-AAGGTAGCGTAATCACTTGT-TTCTAAATAAAGACTAGTATGAACGGCACCACGAGA--TAAACTGTCTCCCCTTTCCAATCAGTGAACCTAATCCCCCCGTGAAGAAGCGGG-GATATAAGACGAGAAGACCCTATGGAGCTTTAAACAGCATGATTATTGTTTTCGGTTGGGGTGACCGCGGAGAAAAAATC-CTCCCATGAAAACAAAAGCCACAGCTTTA-GTATTAG-AAACTAACAC--ATTGACCCAATA--TTGAT--AAGAACCAAGTTACCCTAGGGATAACAGCGCAATCCACTTAGAG---CCCTATCGACAAGTGGGCTTACGACCTCGATGTTGGATCAGGGTATCCCAGTGGTGCAGCCGCTACTAAAGGT-----------------------------------------------------------------------------------------------------------------------------------------------------------------------------------------------------------------------------------------------------------------------------------------------------------------------------------------------------------------------------------------------------------------------------------------------------------------------------------------------------------------------------------------------------------------------------------------------------------------------------------------------------------------------------------------------------------------------------------------------------------------------------------------------------------------------------------------------------------------------------------------------------------------------------------------------------------------------------------------------------------------------------------------------------------------------------------------------------------------------------------------------------------------------------------------------------------------------------------------------------------------------------------------------------------------------------------------------------------------------------------------------------------------------------------------------------------------------------------------------------------------------------------------------------------------------------------------------------------------------------------------------------------TGCTGTGAAGTGGAAGCCTCACTGTTCCAAATGTGATGTTTGCAGTTCCTCCAAAAATTGGGGTAAGAGAAAGATGACAATGCACCAAAACCCTCTTATAAAAAAGAGGAAACTCAATGTGAAACATAGAAAAAAG-ACAAAAATGGAAAATTCTGCCCCCTCTGGAAGAAAAATAGGACTCTGAATCAAATCAGGAACAAGTGCAAACAAATCCATCTTGATTCCAACTTACTGGTTGTTGACTATCCTTCTGATTTTACGAAGTCATTCACGTGCCAGGTTTGTGAGCACATATTGTCTGATCCGGTGCAAACCCCATGCAAACACTTGTTCTGCAGGATTTGCATCCTCAAATATTTCAAGATTATGGGTTGCTACTGCCCATCTTGTAGACACACTTGCTTCCCTACGGATCTTGCGCAACCTGTGAAGTCATTTCTTAACATTTTAAACTCCTTGGTCTTAAAGTGCGCAGTGACCGGATGTGATGAGGAAATTCCGCTTGGAAAATACTCCAAACATATTGTTAAACATAAAGAAAT-AAGGGTAAAGATGCTTATGACC------------------------
P__ardilae_MCNUPH166   -----------------------------------------------------------------------------------------------------------------------------------------------------------------------------------------------------------------------------------------------------------------------------------------------------------------------------------------------------------------------------AGCCTGCCCAGTGACGTTCAACGGCCGCGGTATCCTAACCGTGC-AAGGTAGCGTAATCACTTGT-TTCTAAATAAAGACTAGTATGAACGGCACCACGAGA--TAAACTGTCTCCCCTTTCCAATCAGTGAACCTAATCCCCCCGTGAAGAAGCGGG-GATATAAGACGAGAAGACCCTATGGAGCTTTAAACAGCATGATTATTGTTTTCGGTTGGGGTGACCGCGGAGAAAAAATC-CTCCCATGAAAACAAAAGCCACAGCTTTA-GTATTAG-AAACTAACAC--ATTGACCCAATA--TTGAT--AAGAACCAAGTTACCCTAGGGATAACAGCGCAATCCACTTAGAG---CCCTATCGACAAGTGGGCTTACGACCTCGATGTTGGATCAGGGTATCCCAGTGGTGCAGCCGCTACTAAAGGT-----------------------------------------------------------------------------------------------------------------------------------------------------------------------------------------------------------------------------------------------------------------------------------------------------------------------------------------------------------------------------------------------------------------------------------------------------------------------------------------------------------------------------------------------------------------------------------------------------------------------------------------------------------------------------------------------------------------------------------------------------------------------------------------------------------------------------------------------------------------------------------------------------------------------------------------------------------------------------------------------------------------------------------------------------------------------------------------------------------------------------------------------------------------------------------------------------------------------------------------------------------------------------------------------------------------------------------------------------------------------------------------------------------------------------------------------------------------------------------------------------------------------------------------------------------------------------------------------------------------------------------------------------------TGCTGTGAAGTGGAAGCCTCACTGTTCCAAATGTGATGTTTGCAGTTCCTCCAAAAATTGGGGTAAGAGAAAGATGACAATGCACCAAAACCCTCTTATAAAAAAGAGGAAACTCAATGTGAAACATAGAAAAAAG-ACAAAAATGGAAAATTCTGCCCCCTCTGGAAGAAAAATAGGACTCTGAATCAAATCAGGAACAAGTGCAAACAAATCCATCTTGATTCCAACTTACTGGTTGTTGACTATCCTTCTGATTTTACGAAGTCATTCACGTGCCAGGTTTGTGAGCACATATTGTCTGATCCGGTGCAAACCCCATGCAAACACTTGTTCTGCAGGATTTGCATCCTCAAATATTTCAAGATTATGGGTTGCTACTGCCCATCTTGTAGACACACTTGCTTCCCTACGGATCTTGCGCAACCTGTGAAGTCATTTCTTAACATTTTAAACTCCTTGGTCTTAAAGTGCGCAGTGACCGGATGTGATGAGGAAATTCCGCTTGGAAAATACTCCAAACATATTGTTAAACATAAAGAAAT-AAGGGTAAAGATGCTTATGACC------------------------
P__ashaninka_NMP6V75063   -------------------------------------------------------------------------------------------------------------------------------------------------------------------------------------------------------------------------------------------------------------------------------------------------------------------------------------------------------CGCCTCTTG-CATAAGAGGTCTAGCCTGCCCAGTGATATTCAACGGCCGCGGTATTCTAACCGTGC-AAGGTAGCGTAATCACTTGT-TTCTAAATAAAGACCAGTATGAAAGGCATCACGAGG--CTAACTGTCTCCTCTCTCCAATCAGTGAACCTGATCTCCCCGTGAAGAAGCGGG-AATATAAGACGAGAAGACCCTGTGGAGCTTAAAACAGCATGATTAATGTTTTTGGTTGGGGTGACCGCGGAGAAAAAATC-CTCCCATGAAAACAAAAGTTACAACTTTA-GTATCAA-AAATTGACAT--ATTGACCCAATA--TTGAT--AAGAACCAAGTTACCCCAGGGATAACAGCACAATCCACTTAGAG---CCCTATCGACAAGTGGGCTTATGACCTCGATGTTGGATCGAGATATCCCAGTGGTGCAGCCGCTACTAAAGGT-------------------------------------------------------------------------------------------------------------------------------------------------------------------------------------------------------------------------------------------------------------------------------------------------------------------------------------------------------------------------------------------------------------------------------------------------------------------------------------------------------------------------------------------------------------------------------------------------------------------------------------------------------------------------------------------------------------------------------------------------------------------------------------------------------------------------------------------------------------------------------------------------------------------------------------------------------------------------------------------------------------------------------------------------------------------------------------------------------------------------------------------------------------------------------------------------------------------------------------------------------------------------------------------------------------------------------------------------------------------------------------------------------------------------------------------------------------------------------------------------------------------------------------------------------------------------------------------------------------------------------------------------------------------------------------------------------------------------------------------------------------------------------------------------------------------------------------------------------------------------------------------------------------------------------------------------------------------------------------------------------------------------------------------------------------------------------------------------------------------------------------------------------------------------------------------------------------------------------------------------------------------------
P__ashaninka_NMP6V75064   -------------------------------------------------------------------------------------------------------------------------------------------------------------------------------------------------------------------------------------------------------------------------------------------------------------------------------------------------------CGCCTCTTG-CATAAGAGGTCTAGCCTGCCCAGTGATATTCAACGGCCGCGGTATTCTAACCGTGC-AAGGTAGCGTAATCACTTGT-TTCTAAATAAAGACCAGTATGAAAGGCATCACGAGG--CTAACTGTCTCCTCTCTCCAATCAGTGAACCTGATCTCCCCGTGAAGAAGCGGG-AATATAAGACGAGAAGACCCTGTGGAGCTTAAAACAGCATGATTAATGTTTTTGGTTGGGGTGACCGCGGAGAAAAAATC-CTCCCATGAAAACAAAAGTTACAACTTTA-GTATCAA-AAATTGACAT--ATTGACCCAATA--TTGAT--AAGAACCAAGTTACCCCAGGGATAACAGCACAATCCACTTAGAG---CCCTATCGACAAGTGGGCTTATGACCTCGATGTTGGATCGAGATATCCCAGTGGTGCAGCCGCTACTAAAGGT-------------------------------------------------------------------------------------------------------------------------------------------------------------------------------------------------------------------------------------------------------------------------------------------------------------------------------------------------------------------------------------------------------------------------------------------------------------------------------------------------------------------------------------------------------------------------------------------------------------------------------------------------------------------------------------------------------------------------------------------------------------------------------------------------------------------------------------------------------------------------------------------------------------------------------------------------------------------------------------------------------------------------------------------------------------------------------------------------------------------------------------------------------------------------------------------------------------------------------------------------------------------------------------------------------------------------------------------------------------------------------------------------------------------------------------------------------------------------------------------------------------------------------------------------------------------------------------------------------------------------------------------------------------------------------------------------------------------------------------------------------------------------------------------------------------------------------------------------------------------------------------------------------------------------------------------------------------------------------------------------------------------------------------------------------------------------------------------------------------------------------------------------------------------------------------------------------------------------------------------------------------------------
P__ashaninka_NMP6V75065   -------------------------------------------------------------------------------------------------------------------------------------------------------------------------------------------------------------------------------------------------------------------------------------------------------------------------------------------------------CGCCTCTTG-CATAAGAGGTCTAGCCTGCCCAGTGATATTCAACGGCCGCGGTATTCTAACCGTGC-AAGGTAGCGTAATCACTTGT-TTCTAAATAAAGACCAGTATGAAAGGCATCACGAGG--CTAACTGTCTCCTCTCTCCAATCAGTGAACCTGATCTCCCCGTGAAGAAGCGGG-AATATAAGACGAGAAGACCCTGTGGAGCTTAAAACAGCATGATTAATGTTTTTGGTTGGGGTGACCGCGGAGAAAAAATC-CTCCCATGAAAACAAAAGTTACAACTTTA-GTATCAA-AAATTGACAT--ATTGACCCAATA--TTGAT--AAGAACCAAGTTACCCCAGGGATAACAGCACAATCCACTTAGAG---CCCTATCGACAAGTGGGCTTATGACCTCGATGTTGGATCGAGATATCCCAGTGGTGCAGCCGCTACTAAAGGT-------------------------------------------------------------------------------------------------------------------------------------------------------------------------------------------------------------------------------------------------------------------------------------------------------------------------------------------------------------------------------------------------------------------------------------------------------------------------------------------------------------------------------------------------------------------------------------------------------------------------------------------------------------------------------------------------------------------------------------------------------------------------------------------------------------------------------------------------------------------------------------------------------------------------------------------------------------------------------------------------------------------------------------------------------------------------------------------------------------------------------------------------------------------------------------------------------------------------------------------------------------------------------------------------------------------------------------------------------------------------------------------------------------------------------------------------------------------------------------------------------------------------------------------------------------------------------------------------------------------------------------------------------------------------------------------------------------------------------------------------------------------------------------------------------------------------------------------------------------------------------------------------------------------------------------------------------------------------------------------------------------------------------------------------------------------------------------------------------------------------------------------------------------------------------------------------------------------------------------------------------------------------
P__astralos_MUSM32753   ---------------------------------------------------------------------------------------------------------------------------------------------------------------------------------------------------------------------------------------------------------------------------------------------------------------------------------------------------------------------------------TGCCCAGTGACGTTCAACGGCCGCGGTATCCTAACCGTGC-AAGGTAGCGTAATCACTTGT-TTCTAAATAAAGACCAGTATGAAAGGCATCACGAGG--TAAGCTGTCTCCTCTTTCTAATCAGTGAATCTAATCTCCCCGTGAAGAAGCGGG-GAAATAAGACGAGAAGACCCTATGGAGCTTAAAACAGCATGATCAATGTTTTTGGTTGGGGTGACCGCGGAGAAAAAATC-CCCCCATGAAAACTGAAGTCACAACTTTA-GTACCAA-AAATTGACAT--ATTGACCCAATA--TTGAT--AAGAACCAAGTTACCCTAGGGATAACAGCGCAATCCACTTAGAG---CCCTATCGACAAGTGGGCTTACGACCTCGATGTTGGATCGGGGTATCCTAGTGGTGCAGCCGCTACTAAGGGT-------------------------------------------------------------------------------------------------------------------------------------------------------------------------------------------------------------------------------------------------------------------------------------------------------------------------------------------------------------------------------------------------------------------------------------------------------------------------------------------------------------------------------------------------------------------------------------------------------------------------------------------------------------------------------------------------------------------------------------------------------------------------------------------------------------------------------------------------------------------------------------------------------------------------------------------------------------------------------------------------------------------------------------------------------------------------------------------------------------------------------------------------------------------------------------------------------------------------------------------------------------------------------------------------------------------------------------------------------------------------------------------------------------------------------------------------------------------------------------------------------------------------------------------------------------------------------------------------------------------------------------------------------------------------------------------------------------------------------------------------------------------------------------------------------------------------------------------------------------------------------------------------------------------------------------------------------------------------------------------------------------------------------------------------------------------------------------------------------------------------------------------------------------------------------------------------------------------------------------------------------------------------
P__astralos_MUSM32755   -------------------------------------------------------------------------------------------------------------------------------------------------------------------------------------------------------------------------------------------------------------------------------------------------------------------------------------------------AAACATCGCCTCTTG-CATAAGAGGTCCAGCCTGCCCAGTGACGTTCAACGGCCGCGGTATCCTAACCGTGC-AAGGTAGCGTAATCACTTGT-TTCTAAATAAAGACCAGTATGAAAGGCATCACGAGG--TAAGCTGTCTCCTCTTTCTAATCAGTGAATCTAATCTCCCCGTGAAGAAGCGGG-GAAATAAGACGAGAAGACCCTATGGAGCTTAAAACAGCATGATCAATGTTTTTGGTTGGGGTGACCGCGGAGAAAAAATC-CCCCCATGAAAACTGAAGTCACAACTTTA-GTACCAA-AAATTGACAT--ATTGACCCAATA--TTGAT--AAGAACCAAGTTACCCTAGGGATAACAGCGCAATCCACTTAGAG---CCCTATCGACAAGTGGGCTTACGACCTCGATGTTGGATCGGGGTATCCTAGTGGTGCAGCCGCTACTAAGGGT-------------------------------------------------------------------------------------------------------------------------------------------------------------------------------------------------------------------------------------------------------------------------------------------------------------------------------------------------------------------------------------------------------------------------------------------------------------------------------------------------------------------------------------------------------------------------------------------------------------------------------------------------------------------------------------------------------------------------------------------------------------------------------------------------------------------------------------------------------------------------------------------------------------------------------------------------------------------------------------------------------------------------------------------------------------------------------------------------------------------------------------------------------------------------------------------------------------------------------------------------------------------------------------------------------------------------------------------------------------------------------------------------------------------------------------------------------------------------------------------------------------------------------------------------------------------------------------------------------------------------------------------------------------------------------------------------------------------------------------------------------------------------------------------------------------------------------------------------------------------------------------------------------------------------------------------------------------------------------------------------------------------------------------------------------------------------------------------------------------------------------------------------------------------------------------------------------------------------------------------------------------------------
P__atillo_QCAZ31946   AAACTTTAGAGCAATTCAAATGAGGTACAGCCCATTTGAACAGGATCAACCTTACTAACGGGTAAAAAGTAGGCCTAAAGCAGCCACCCTTCAAAAAGCGTCAAAGCTTAAAAATATGACCCCTTTAATACTGAGAATTTCTATATTATAGAACATTTTATGCTAAAACTAGTAACAAGAGATCTCT-AATGCAAACACAAGCCAGCAAGAACCCATCACTGGCAATAACAGAAGAGTAAAACCAGAAAACCCTACTACTGTTAACCTGACACAGAGCATTTCAGGAAAGATTAAAAGAAAAAGAAGGAACTCGGCAAATACCCGCCTGTTTACCAAAAACATCGCCTCTTG-CATAAGAGGTCAAGCCTGCCCAGTGACGTTCAACGGCCGCGGTATCCTAACCGTGC-AAGGTAGCGTAATCACTTGT-TTCTAAATAAAGACCAGTATGAAAGGCATCACGAGG--TAAACTGTCTCCTTTTTCCAATCAGTGAAACTAATCTCCCCGTGAAGAAGCGGG-GATATAAGACGAGAAGA-------------------------------------------------------------------------------------------------------------------------------------------------------------------------------------------------------------------------------------------------------------------------------------------------------------------------------------------------------------------------------------------------------------------------------------------------------------------------------------------------------------------------------------------------------------------------------------------------------------------------------------------------------------------------------------------------------------------------------------------------------------------------------------------------------------------------------------------------------------------------------------------------------------------------------------------------------------------------------------------------------------------------------------------------------------------------------------------------------------------------------------------------------------------------------------------------------------------------------------------------------------------------------------------------------------------------------------------------------------------------------------------------------------------------------------------------------------------------------------------------------------------------------------------------------------------------------------------------------------------------------------------------------------------------------------------------------------------------------------------------------------------------------------------------------------------------------------------------------------------------------AATTCAACAATTCCTCCAGTGAGGTTTATTTCCCTCGTAACAATGCTGTGGAGTGGAAGCCTCACTGTTCCAAATGTGATGTTTGCAGTTCCTCCAAAAATTGGGGTAAGAGAAAGACGCCAATGCACCAAAACTCTCTTATCAAAAAGAGGAAACTCAATGTGGAACATAGAAAGAAA-ACAAAAATGGAAAAATCTCCCCCCTCTGGAAGAAGAATAGGACCCTGAATCAAATCAGGAACAAGTGCAAACAAATCCACCTTGATTCCAACTTACTGGTTGTTGACTATCCTTCCGATTTTACAAAGTCGATCACATGCCAGGTGTGTGACCACATATTGTCTGATCCAGTGCAAACCTCATGCAAACATTTGTTCTGCAGGATTTGCATCCTCAAATATTTCAAGATTATGGGTTGCTACTGCCCATCTTGCAGACACACTTGCTTCCCAACAGATCTTGCACCACCTGTGAAGTCATTTCTTAACATTTTAAACTCTGTGGTCTTAAAGTGTGCAGTGACCGGATGTGATGAGGAAATCCTTCTTGGAAAATACTCCCAACATATTGCTAAACATAAAGAAAT-AAAGGTAAAGATGCTTATGCCCCTATTAATAAAGGAGGAA------
P__atillo_QCAZ40584   AAACTTTAGAGCAATTCAAATGAGGTACAGCCCATTTGAACAGGATCAACCTTACTAACGGGTAAAAAGTAGGCCTAAAGCAGCCACCCTTCAAAAAGCGTCAAAGCTTAAAAATATGACCCCTTTAATACTGAGAATTTCTATATTATAGAACATTTTATGCTAAAACTAGTAACAAGAGATCTCT-AATGCAAACACAAGCCAGCAAGAACCCATCACTGGCAATAACAGAAGAGTAAAACCAGAAAACCCTACTACTGTTAACCTGACACAGAGCATTTCAGGAAAGATTAAAAGAAAAAGAAGGAACTCGGCAAATACCCGCCTGTTTACCAAAAACATCGCCTCTTG-CATAAGAGGTCAAGCCTGCCCAGTGACGTTCAACGGCCGCGGTATCCTAACCGTGC-AAGGTAGCGTAATCACTTGT-TTCTAAATAAAGACCAGTATGAAAGGCATCACGAGG--TAAACTGTCTCCTTTTTCCAATCAGTGAAACT-----------------------------------------------------------------------------------------------------------------------------------------------------------------------------------------------------------------------------------------------------------------------------------------------------------------------------------------------------------------------------------------------------------------------------------------------------------------------------------------------------------------------------------------------------------------------------------------------------------------------------------------------------------------------------------------------------------------------------------------------------------------------------------------------------------------------------------------------------------------------------------------------------------------------------------------------------------------------------------------------------------------------------------------------------------------------------------------------------------------------------------------------------------------------------------------------------------------------------------------------------------------------------------------------------------------------------------------------------------------------------------------------------------------------------------------------------------------------------------------------------------------------------------------------------------------------------------------------------------------------------------------------------------------------------------------------------------------------------------------------------------------------------------------------------------------------------------------------------------------------------------------------------------------------AATTCAACAATTCCTCCAGTGAGGTTTATTTCCCTCGTAACAATGCTGTGGAGTGGAAGCCTCACTGTTCCAAATGTGATGTTTGCAGTTCCTCCAAAAATTGGGGTAAGAGAAAGACGCCAATGCACCAAAACTCTCTTATCAAAAAGAGGAAACTCAATGTGGAACATAGAAAGAAA-ACAAAAATGGAAAAATCTCCCCCCTCTGGAAGAAGAATAGGACCCTGAATCAAATCAGGAACAAGTGCAAACAAATCCACCTTGATTCCAACTTACTGGTTGTTGACTATCCTTCCGATTTTACAAAGTCGATCACATGCCAGGTGTGTGACCACATATTGTCTGATCCAGTGCAAACCTCATGCAAACATTTGTTCTGCAGGATTTGCATCCTCAAATATTTCAAGATTATGGGTTGCTACTGCCCATCTTGCAGACACACTTGCTTCCCAACAGATCTTGCACCACCTGTGAAGTCATTTCTTAACATTTTAAACTCTGTGGTCTTAAAGTGTGCAGTGACCGGATGTGATGAGGAAATCCTTCTTGGAAAATACTCCCAACATATTGCTAAACATAAAGAAAT-AAAGGTAAAGATGCTTATGCCCCTATTAATAAAGGAGGAAGACC--
[truncated: 3,075,945 more chars]
