# Supplementary material for: Vast cryptic diversity in direct-developing frogs Pristimantis (Anura: Strabomantidae): a new subgenus and the description of a new species from the eastern Andes of Ecuador
Source: PeerJ. 2025 Dec 17;13:e20512. doi: 10.7717/peerj.20512 (PMC12717849; doi:10.7717/peerj.20512)
Supplement: Supplemental Information 4 — Phylogenetic relationships of the genus Pristimantis, with the position of the Cryptomatis subgenus in *.tree format from IQTREE. [file peerj-13-20512-s004.tree]

#NEXUS
begin taxa;
	dimensions ntax=1155;
	taxlabels
	C__longirostris_AJC1193
	C__longirostris_AJC1336
	C__longirostris_QCAZ32141
	C__longirostris_QCAZ65405
	C__longirostris_QCAZ65432
	E__boulengeri_QCAZ42251
	N__elassodiscus_QCAZ52495
	P__academicus_IIAP1624
	P__acatallelus_UVC15863
	P__acatallelus_UVC15914
	P__acerus_KU217786
	P__achatinus_AJC0573
	P__achatinus_UVC15867
	P__achatinus_UVC15953
	P__achuar_QCAZ25273
	P__achuar_QCAZ25457
	P__achuar_QCAZ25463
	P__achupalla_CORBIDI12183
	P__achupalla_MUBI17604
	P__achupalla_MUBI17605
	P__actites_KU217830
	P__actites_QCAZ40400
	P__acuminatus_CORBIDI7469
	P__acuminatus_CORBIDI7579
	P__acuminatus_MZUTI3703
	P__acuminatus_MZUTI3796
	P__acuminatus_QCAZ53263
	P__adnus_AJC922
	P__adnus_AJC924
	P__aff___altamazonicus_AJC2005
	P__aff___altamazonicus_AJC2006
	P__aff___ardyae_ZSFQ582
	P__aff___cruentus_AJC0217
	P__aff___cruentus_AJC1129
	P__aff___fenestratus_ZUEC13327
	P__aff___fenestratus_ZUEC13328
	P__aff___fenestratus_ZUEC13332
	P__aff___laticlavius_QCAZ62608
	P__aff___laticlavius_QCAZ62609
	P__aff___latidiscus_AJC1670
	P__aff___latidiscus_CH6046
	P__aff___latidiscus_CH6265
	P__aff___latidiscus_CH6266
	P__aff___latidiscus_CH6271
	P__aff___latidiscus_CH6456
	P__aff___latidiscus_EVACC098
	P__aff___latidiscus_EVACC_096
	P__aff___latidiscus_EVACC_218
	P__aff___latidiscus_KRL1489
	P__aff___martiae_1_QCAZ25801
	P__aff___martiae_1_QCAZ25802
	P__aff___martiae_2_QCAZ25768
	P__aff___museosus_AJC1872
	P__aff___museosus_AJC1888
	P__aff___museosus_AJC1890
	P__aff___museosus_CH6419
	P__aff___museosus_CH6429
	P__aff___museosus_CH6455
	P__aff___pulvinatus_A_IRSNB14471
	P__aff___pulvinatus_A__IRSNB12862
	P__aff___pulvinatus_B_IRSNB15634
	P__aff___pulvinatus_B_IRSNB15786
	P__aff___sp__ch_ARUQ1036
	P__aff___subsigillatus_QCAZ58017
	P__aff___subsigillatus_ZSFQ1023
	P__aff___taeniatus_1_AJC1191
	P__aff___taeniatus_1_AJC1683
	P__aff___taeniatus_2_PDG959
	P__aff___taeniatus_3_AJC1368
	P__aff___taeniatus_3_nrps0001
	P__aff___taeniatus_3_nrps0054
	P__aff___taeniatus_3_nrps0067
	P__aff___verecundus_MZUTI633
	P__aff___verecundus_MZUTI634
	P__aff___verecundus_MZUTI635
	P__aff___verecundus_MZUTI636
	P__aff___walkeri_QCAZ17095
	P__aff___walkeri_QCAZ17097
	P__aff_inis_nrps0031
	P__afrox_MECN6576
	P__afrox_MECN6579
	P__albertus_NMP_P6V76020
	P__albertus_NMP_P6V76021
	P__albujai_QCAZ69145
	P__albujai_QCAZ69148
	P__altae_AJC0398
	P__altamazonicus_KU215460
	P__altamazonicus_QCAZ20781
	P__altamazonicus_QCAZ25382
	P__altamazonicus_QCAZ25407
	P__altamazonicus_QCAZ25535
	P__altamazonicus_QCAZ52720
	P__altamazonicus_QCAZ52851
	P__altamazonicus_QCAZ53010
	P__altamazonicus_QCAZ56313
	P__altamnis_QCAZ25808
	P__altamnis_QCAZ53031
	P__amaguanae_QCAZ39274
	P__andinogigas_MUTPL359
	P__andinognomus_QCAZ16683
	P__andinognomus_QCAZ16697
	P__andinognomus_QCAZ45527
	P__angustilineatus_UVC15828
	P__angustilineatus_UVC15888
	P__angustilineatus_UVC15941
	P__aniptopalmatus_KU291627
	P__anolirex_JDL26115
	P__anolirex_MCNUPH67
	P__antisuyu_AC31_14
	P__antisuyu_AC37_13
	P__antisuyu_CORBIDI16737
	P__antisuyu_CORBIDI16738
	P__antisuyu_CORBIDI16739
	P__appendiculatus_KU177637
	P__appendiculatus_QCAZ16365
	P__aquilonaris_QCAZ63619
	P__aquilonaris_QCAZ63624
	P__aquilonaris_QCAZ63625
	P__aquilonaris_QCAZ63629
	P__ardalonychus_KU212301
	P__ardilae_MCNUPH117
	P__ardilae_MCNUPH121
	P__ardilae_MCNUPH157
	P__ardilae_MCNUPH163
	P__ardilae_MCNUPH166
	P__ashaninka_NMP6V75063
	P__ashaninka_NMP6V75064
	P__ashaninka_NMP6V75065
	P__astralos_MUSM32753
	P__astralos_MUSM32755
	P__atillo_QCAZ31946
	P__atillo_QCAZ40584
	P__atillo_QCAZ42485
	P__atratus_QCAZ45580
	P__atratus_QCAZ45645
	P__attenboroughi_NMP6V75522
	P__attenboroughi_NMP6V75524
	P__attenboroughi_NMP6V75525
	P__attenboroughi_NMP6V75528
	P__aureolineatus_QCAZ42286
	P__aureolineatus_QCAZ53264
	P__aureoventris_IRSNB15820
	P__aureoventris_IRSNB15821
	P__aureoventris_IRSNB15824
	P__balionotus_MUTPL180
	P__balionotus_MUTPL391
	P__balionotus_MUTPL392
	P__bambu_QCAZ46708
	P__bambu_QCAZ46740
	P__bambu_QCAZ46743
	P__bambu_QCAZ46744
	P__bicantus_QCAZ16186[&!name="QCAZ16186 Pristimantis bicantus"]
	P__bicantus_QCAZ31985[&!name="QCAZ31985 Pristimantis c.sp."]
	P__bicantus_QCAZ31986[&!name="QCAZ31986 Pristimantis c.sp."]
	P__bicantus_QCAZ31988[&!name="QCAZ31988 Pristimantis c.sp."]
	P__bicantus_QCAZ46184[&!name="QCAZ46184 Pristimantis c.sp."]
	P__bicantus_QCAZ52489[&!name="QCAZ52489 Pristimantis c.sp."]
	P__bicantus_QCAZ56440[&!name="QCAZ56440 Pristimantis c.sp."]
	P__bicantus_QCAZ58592[&!name="QCAZ58592 Pristimantis bicantus"]
	P__bicantus_QCAZ58972[&!name="QCAZ5972 Pristimantis c.sp."]
	P__bipunctatus_KU291638
	P__bipunctatus_MUSM31179
	P__bipunctatus_NMP6V75062
	P__bogotensis_KAH061
	P__bogotensis_nrps_0033
	P__boucephalus_MUSM31102
	P__boulengeri_ICN55788
	P__boulengeri_MHUAA8951
	P__boulengeri_MHUAA8952
	P__bounides_MUSM31198
	P__bounides_NMP6V75097
	P__bowara_MCNUPH160
	P__bowara_MCNUPH165
	P__bowara_MCNUPH230
	P__bowara_MCNUPH304
	P__brevicrus_QCAZ52971
	P__brevicrus_QCAZ52997
	P__brevicrus_QCAZ53026
	P__brevifrons_UVC15910
	P__brevifrons_UVC15912
	P__brevifrons_nrps0059
	P__briceni_CVULA8364
	P__bromeliaceus_KU291702
	P__bromeliaceus_QCAZ16699
	P__bromeliaceus_QCAZ62940
	P__buccinator_EB21_13
	P__buccinator_EB22_13
	P__buccinator_MUSM33269
	P__buckleyi_KU217836
	P__buenaventura_MZUTI3270
	P__buenaventura_MZUTI3356
	P__cajamarcensis_KU217845
	P__cajamarcensis_QCAZ17142
	P__cajanuma_MUTPL157
	P__cajanuma_MUTPL158
	P__cajanuma_MUTPL160
	P__calcaratus_UVC15881
	P__calcaratus_UVC15889
	P__calcaratus_UVC15897
	P__calcarulatus_KU177658
	P__carranguerorum_LSB_385
	P__carranguerorum_MC10866
	P__carvalhoi_CORBIDI16294
	P__carvalhoi_EB14_13
	P__caryophyllaceus_AB066
	P__caryophyllaceus_AB321
	P__caryophyllaceus_AB581
	P__caryophyllaceus_AJC0486
	P__caryophyllaceus_AJC1138
	P__caryophyllaceus_CH6367
	P__caryophyllaceus_MVZ203810
	P__cedros_MZUTI1710
	P__cedros_MZUTI1711
	P__cedros_MZUTI1712
	P__cedros_MZUTI1713
	P__celator_KU177684
	P__celator_QCAZ66230
	P__cerasinus_AJC0527
	P__cerasinus_AJC1142
	P__cerasinus_CH6764
	P__cerasinus_CH6774
	P__ceuthospilus_CORBIDI4306
	P__ceuthospilus_KU212216
	P__cf__acuminatus_AC_96_17
	P__cf__aniptopalmatus_IWU18
	P__cf__briceni_CVULA8352
	P__cf__briceni_CVULA8353
	P__cf__fenestratus_MZUSP139440
	P__cf__lanthanites_NMP_P6V71203_1
	P__cf__malkini_NMP_P6V71199_2
	P__cf__malkini_NMP_P6V73184_2
	P__cf__marmoratus_VUB3626
	P__cf__mendax_IWU07
	P__cf__mendax_IWU12
	P__cf__mendax_IWU68
	P__cf__mendax_IWU99
	P__cf__mendax_MTD45080
	P__cf__mendax_MUSM31133
	P__cf__mendax_MUSM31157
	P__cf__olivaceus_NMP_P6V74067
	P__cf__rhabdolaemus_MTD45073
	P__cf__stictogaster_MUSM32729
	P__cf__stictogaster_NMP_P6V75061
	P__cf__toftae_KST0208
	P__cf__vanadise_CVULA7184
	P__chalceus_KU177638
	P__chamezensis_ARA5848
	P__chamezensis_ARA5849
	P__charlottevillensis_charlot_GLAHM167024
	P__charlottevillensis_charlot_GLAHM167027
	P__charlottevillensis_charlot_GLAHM167031
	P__charlottevillensis_charlot_GLAHM167032
	P__chiastonotus_101MC
	P__chiastonotus_103MC
	P__chiastonotus_123BM
	P__chiastonotus_1653BPN
	P__chiastonotus_2001_0800MNHN
	P__chloronotus_WED_52959
	P__chocoensis_QCAZ65464
	P__chocoensis_QCAZ65555
	P__chomskyi_MUTPL524
	P__chomskyi_QCAZ45666
	P__chomskyi_QCAZ45669
	P__cisnerosi_QCAZ32120
	P__cisnerosi_QCAZ45432
	P__cisnerosi_QCAZ65533
	P__cisnerosi_QCAZ65554
	P__citriogaster_KU212278
	P__citriogaster_QCAZ17023
	P__citriogaster_QCAZ41487
	P__citriogaster_QCAZ41833
	P__colodactylus_MUTPL311
	P__colodactylus_MUTPL3611
	P__colodactylus_MUTPL388
	P__colomai_QCAZ17101
	P__colomai_QCAZ65576
	P__condor_KU217857
	P__conservatio_CVULA7174
	P__conspicillatus_QCAZ18007
	P__conspicillatus_QCAZ28448
	P__conspicillatus_QCAZ55439
	P__cosnipatae_MHNG2606_72
	P__cremnobates_KU177252
	P__crenunguis_MZUTI3069
	P__croceoinguinis_MUSM31154
	P__croceoinguinis_QCAZ25444
	P__croceoinguinis_QCAZ53532
	P__crucifer_KU177733
	P__cruciocularis_IWU43
	P__cruciocularis_MTD45908
	P__cruciocularis_MUSM19871
	P__cruciocularis_NMP6V75535
	P__cruentus_AJC0475
	P__cruentus_AJC0524
	P__cruentus_USNM572788
	P__cruentus__KRL1292
	P__cryophilius_KU217863
	P__cryptomelas_MUTPL135
	P__cryptomelas_MUTPL167
	P__cryptomelas_QCAZ45660
	P__curtipes_KU217871
	P__curtipes_QCAZ40722
	P__curtipes_QCAZ49701
	P__curtipes_QCAZ49704
	P__danae_IDLR4001
	P__danae_MNKA7273
	P__danae_MVZ272358
	P__degener_QCAZ40304
	P__delius_QCAZ53034
	P__delius_QCAZ53035
	P__devillei_KU177226
	P__devillei_KU217991
	P__diadematus_KU221999
	P__diadematus_NMP_P6V71172
	P__diadematus_QCAZ18015
	P__diadematus_QCAZ59442
	P__dissimulatus_KU179090
	P__divnae_CORBIDI13230
	P__dorado_MRC636
	P__dorado_MRC638
	P__dorsopictus_MHUAA7455
	P__dorsopictus_MHUAA7638
	P__dorsopictus_MHUAA7855
	P__dorsopictus_MHUAA7856
	P__duellmani_WED53050
	P__dundeei_MAPT2829
	P__dundeei_MAPT2849
	P__ecuadorensis_CJ4060
	P__ecuadorensis_CJ4082
	P__ecuadorensis_CJ5351
	P__elegans_KAH058
	P__enigmaticus_QCAZ40918
	P__eremitus_MZUTI2278
	P__eremitus_MZUTI_2279
	P__eriphus_JJM210
	P__eriphus_QCAZ32705
	P__erythroinguinis_CORBIDI16240
	P__erythroinguinis_CORBIDI16777
	P__erythroinguinis_CORBIDI16778
	P__erythroinguinis_CORBIDI16779
	P__erythroinguinis_CORBIDI16780
	P__erythropleura_MHUAA8112
	P__erythropleura_MHUAA8114
	P__erythropleura_MHUA_A12417
	P__erythropleura_MHUA_A12418
	P__erythropleura_MHUA_A12419
	P__erythropleura_UVC15886
	P__erythropleura_UVC15933
	P__erythropleura_nrps0055
	P__erythropleura_nrps0057
	P__erythros_MZUA_An1335
	P__erythros_MZUA_An1343
	P__eugeniae_DHMECN8809
	P__eugeniae_QCAZ52367
	P__euphronides_BWMC6918
	P__factiosus_ARU784
	P__factiosus_MHUAA08075
	P__factiosus_MHUAA08080
	P__fenestratus_CFBHT12079
	P__fenestratus_EF493703
	P__fenestratus_KST0568
	P__fenestratus_MNKA6629
	P__fenestratus_ea211
	P__ferwerdai_ANDES_A3874
	P__ferwerdai_ANDES_A3875
	P__ferwerdai_ANDES_A3881
	P__festae_KU218234
	P__festae_QCAZ67550
	P__festae_QCAZ67551
	P__frater_AJC3977
	P__frater_AJC4018
	P__frater_JJM112
	P__frater_nrps0090
	P__gagliardoi_QCAZ42575
	P__gagliardoi_QCAZ46738
	P__gaigei_AJC1339
	P__gaigei_AJC1360
	P__gaigei_CH6471
	P__gaigei_KRL8880
	P__gaigei_MVUP1910
	P__gaigei_nrps0009
	P__galdi_QCAZ32368
	P__galdi_QCAZ58885
	P__galdi_QCAZ58886
	P__galdi_QCAZ58888
	P__gentryi_KU218109
	P__ginesi_CVULA8363
	P__giorgii_BLM1141
	P__giorgii_BLM1142
	P__giorgii_CAX01
	P__giorgii_FUP28
	P__giorgii_FUP29
	P__giorgii_LZA1365
	P__giorgii_MA130
	P__giorgii_MA221
	P__giorgii_SF21
	P__glandulosus_KU218002
	P__glandulosus_QCAZ40153
	P__gloria_MUTPL223
	P__gloria_MUTPL250
	P__gloria_QCAZ57201
	P__gralarias_MZUTI1466
	P__gryllus_CVULA8343
	P__hectus_UVC15843
	P__hectus_UVC15942
	P__humboldti_MUSM31194
	P__humboldti_NMP6V75538
	P__illotus_QCAZ56519
	P__imitatrix_CORBIDI7451
	P__imitatrix_CORBIDI8735
	P__imitatrix_IIAP857
	P__imitatrix_KU215476
	P__incertus_EU186650
	P__incomptus_QCAZ41844
	P__incomptus_QCAZ59041
	P__inguinalis_204BM
	P__inguinalis_ROM40164
	P__inusitatus_KU218015
	P__jaguensis_MHUAA7239
	P__jaguensis_MHUAA7257
	P__jaguensis_MHUAA7417
	P__jester_IRSNB15867
	P__jimenezi_QCAZ45170
	P__jimenezi_QCAZ45178
	P__jimenezi_QCAZ46977
	P__jimenezi_QCAZ46978
	P__jorgevelosai_JDL26123
	P__juanchoi_UVC15878
	P__jubatus_UVC15816
	P__jubatus_UVC15842
	P__jubatus_UVC15866
	P__katoptroides_QCAZ46360
	P__katoptroides_QCAZ58897
	P__kelephas_UVC15870
	P__kelephas_UVC15871
	P__kelephas_UVC15872
	P__kichwarum_QCAZ14891
	P__kichwarum_QCAZ25428
	P__kichwarum_QCAZ25579
	P__kichwarum_QCAZ52975
	P__koehleri_MNCN42983
	P__koehleri_MNCN42986
	P__koehleri_MNCN42990
	P__koehleri_MNCN43013
	P__koehleri_MNKA6627
	P__kuri_QCAZ49634
	P__labiosus_MECN9527
	P__labiosus_MECN9528
	P__labiosus_QCAZ13038
	P__labiosus_QCAZ19771
	P__labiosus_QCAZ45998
	P__labiosus_QCAZ65531
	P__lacrimosus_QCAZ15982
	P__lacrimosus_QCAZ40261
	P__lacrimosus_QCAZ55238
	P__lacrimosus_QCAZ59469
	P__lacrimosus_QCAZ59474
	P__lancinii_CB15
	P__lancinii_CVULA8354
	P__lancinii_CVULA8357
	P__lancinii_CVULA8358
	P__lancinii_CVULA8362
	P__lancinii_SHB268517
	P__lanthanites_KU222001
	P__lanthanites_QCAZ25389
	P__lanthanites_QCAZ39236
	P__lanthanites_QCAZ51071
	P__lanthanites_QCAZ52354
	P__lasalleorum_ICN55758
	P__lasalleorum_MHUAA8710
	P__lasalleorum_MHUAA8768
	P__latidiscus_KU218016
	P__latidiscus_MZUTI_2992
	P__latidiscus_QCAZ32060
	P__latidiscus_QCAZ65448
	P__latidiscus_QCAZ65488
	P__latidiscus_QCAZ65508
	P__latro_BIOTA1111
	P__latro_BLM1218
	P__latro_CL12
	P__latro_CL13
	P__latro_CTGA1168
	P__latro_CTGA1235
	P__latro_DT3263
	P__latro_DT3335
	P__latro_DT3336
	P__latro_DT3409
	P__latro_MPEG160
	P__leoni_KU218227
	P__leopardus_MHUAA7585
	P__leopardus_MHUAA7614
	P__leopardus_MHUAA9126
	P__leptolophus_JJS093
	P__librarius_QCAZ25589
	P__librarius_QCAZ25852
	P__librarius_QCAZ25853
	P__limoncochensis_QCAZ19180
	P__limoncochensis_QCAZ37277
	P__limoncochensis_QCAZ43794
	P__lindae_MUSM27902
	P__lirellus_KU212226
	P__lividus_QCAZ54322
	P__llojsintuta_MNCN43014
	P__llojsintuta_MNCN43016
	P__llojsintuta_MNK_A7210
	P__llojsintuta_ZFMK66387
	P__llojsintuta_ZFMK72610
	P__lojanus_MUTPL176
	P__lojanus_MUTPL178
	P__lojanus_MUTPL191
	P__luscombei_QCAZ53268
	P__luteolateralis_KU177807
	P__luteolateralis_MZUTI1404
	P__luteolateralis_MZUTI660
	P__luteolateralis_MZUTI663
	P__luteolateralis_MZUTI703
	P__lutitus_AJC3493
	P__lutitus_AJC_3490
	P__lutitus_JDL_26126
	P__lutzae_QCAZ32785
	P__lutzae_QCAZ32786
	P__lutzae_QCAZ32791
	P__lymani_KU218019
	P__lymani_QCAZ46311
	P__lynchi_AAC1272
	P__maculosus_ICN55760
	P__malkini_QCAZ25544
	P__malkini_QCAZ28296
	P__mallii_QCAZ52473
	P__marmoratus_110bm
	P__marmoratus_21AF
	P__marmoratus_77mc
	P__marmoratus_ROM43913
	P__martiae_MH516186
	P__martiae_QCAZ17998
	P__martiae_QCAZ18018
	P__martiae_QCAZ52983
	P__martiae_QCAZ52984
	P__matidiktyo_QCAZ52779
	P__matidiktyo_QCAZ53021
	P__matildae_MUTPL360
	P__matildae_MUTPL362
	P__matildae_MUTPL366
	P__matildae_MUTPL394
	P__mazar_QCAZ27559
	P__mazar_QCAZ27563
	P__mazar_QCAZ27572
	P__medemi_ARA2655
	P__melanogaster_EF493664
	P__melanogaster_EF493826
	P__merostictus_JDL26125
	P__miktos_GGU807
	P__miktos_GGU808
	P__miktos_QCAZ55445
	P__miktos_QCAZ_53531
	P__mindo_QCAZ42197
	P__mindo_QCAZ56512
	P__minimus_QCAZ41034
	P__minimus_QCAZ41612
	P__miyatai_AJC3407
	P__miyatai_AJC3475
	P__miyatai_AJC3477
	P__miyatai_RC610
	P__moa_207
	P__moa_LA24
	P__moa_LA34
	P__moa_LA62
	P__moa_LA65
	P__moa_LA77
	P__moa_MAP0318
	P__moa_MAP1654
	P__moa_MAP1655
	P__moa_MAP1728
	P__mondolfii_MCNUPH457
	P__moro_AJC1753
	P__moro_AJC1860
	P__multicolor_QCAZ47213
	P__multicolor_QCAZ47214
	P__muranunka_MUTPL605
	P__muranunka_MUTPL652
	P__muranunka_QCAZ54593
	P__muscosus_QCAZ54857
	P__museosus_AJC1210
	P__museosus_AJC1932
	P__museosus_CH6747
	P__museosus_EVACC_253
	P__museosus_EVACC_254
	P__museosus_USNM572389
	P__museosus_USNM572395
	P__mutabilis_MZUTI2190
	P__mutabilis_MZUTI2191
	P__myops_UVC15824
	P__myops_UVC15934
	P__nangaritza_QCAZ41710
	P__nankints_QCAZ69137
	P__nebulosus_FGZC6253
	P__nebulosus_FGZC6254
	P__nebulosus_FGZC6281
	P__nelsongalloi_QCAZ31860[&!name="QCAZ31860 Pristimantis nelsongalloi"]
	P__nelsongalloi_QCAZ31861[&!name="QCAZ31861 Pristimantis nelsongalloi"]
	P__nelsongalloi_QCAZ59202[&!name="QCAZ59202 Pristimantis nelsongalloi"]
	P__nelsongalloi_QCAZ59211[&!name="QCAZ59211 Pristimantis nelsongalloi"]
	P__nervicus_nrps0048
	P__nicefori_MCNUPH48
	P__nietoi_MZUTI3001
	P__nietoi_MZUTI3049
	P__nietoi_MZUTI3050
	P__nubisilva_EBRG7338
	P__nubisilva_MBLUZ404
	P__nubisilva_MBLUZ446
	P__nubisilva_MBLZ426
	P__nyctophylax_KU177812
	P__nyctophylax_QCAZ32288
	P__ockendeni_KU222023
	P__ockendeni_QCAZ25766
	P__ockendeni_RvM5_12
	P__ocreatus_KU208508
	P__omeviridis_FHGO7192
	P__omeviridis_QCAZ10564
	P__omeviridis_QCAZ16748
	P__omeviridis_QCAZ17510
	P__omeviridis_QCAZ19664
	P__omeviridis_QCAZ55392
	P__orcesi_JBM_1422
	P__orcesi_JBM_1425
	P__orcesi_KU218021
	P__orcus_IIAP1063
	P__orestes_KU218257
	P__orestes_MUTPL242
	P__orestes_MUTPL248
	P__orestes_MUTPL249
	P__orestes_MZUA_AN_2488
	P__orestes_MZUA_AN_2705
	P__orestes_QCAZ45464
	P__orestes_QCAZ45556
	P__orestes_QCAZ45646
	P__ornatissimus_CJ4039
	P__ornatissimus_CJ4085
	P__ornatissimus_MZUTI3749
	P__ornatissimus_MZUTI4106
	P__ornatissimus_MZUTI4807
	P__orpacobates_UVC15879
	P__orpacobates_UVC15883
	P__orpacobates_UVC15932
	P__orphnolaimus_QCAZ55245
	P__pahuma_MZUTI486
	P__pahuma_MZUTI490
	P__pahuma_MZUTI499
	P__paisa_AJC1344
	P__palmeri_UVC15814
	P__palmeri_UVC15820
	P__palmeri_UVC15823
	P__palmeri_UVC15906
	P__palmeri_UVC15924
	P__paramerus_CB11
	P__pardalis_AJC0188
	P__pardalis_CH6284
	P__pardalis_MVUP1824
	P__pardalis_USNM572406
	P__pardalis__KRL0690
	P__parectatus_ICN55762
	P__parectatus_ICN55763
	P__parectatus_MHUAA7564
	P__parectatus_MHUAA7594
	P__pariagnomus_MBLUZ427
	P__pariagnomus_MBLUZ428
	P__pariagnomus_MBLUZ461
	P__parvillus_KU177821
	P__parvillus_MZUTI2121
	P__parvillus_MZUTI483
	P__paulodutrai_UFBA520_10195
	P__penelopus_MHUAA10463
	P__penelopus_MHUAA9861
	P__peraticus_ICN55765
	P__peraticus_WB1301
	P__percultus_MUTPL810
	P__percultus_MUTPL812
	P__permixtus_MHUA_A12258
	P__permixtus_MHUA_A12259
	P__peruvianus_AJC2025
	P__peruvianus_EF493436
	P__peruvianus_EF493707
	P__peruvianus_MC11718
	P__petersi_MZUTI893
	P__petersi_MZUTI894
	P__petersi_QCAZ58939
	P__petersi_QCAZ58944
	P__petersi_QCAZ63455
	P__petersi_QCAZ63456
	P__petersioides_QCAZ58937
	P__petersioides_QCAZ59472
	P__petersioides_QCAZ59479
	P__petersioides_QCAZ59625
	P__petrobardus_EF493825
	P__petrobardus_KU212293
	P__pharangobates_MVZ272360
	P__philipi_QCAZ37528
	P__philipi_QCAZ37537
	P__philipi_QCAZ37542
	P__phoxocephalus_KU218025
	P__phoxocephalus_MZUTI_3936
	P__phoxocephalus_QCAZ58463
	P__pichincha_QCAZ11673
	P__pictus_ABAM1525
	P__pictus_ABAM1829
	P__pictus_ABAM3077
	P__pictus_ABAM3078
	P__pirrensis_AJC0594
	P__platychilus_ARUQ1034
	P__platychilus_ARUQ1035
	P__platydactylus_CBG836
	P__platydactylus_CBG839
	P__platydactylus_CORBIDI16769
	P__platydactylus_JMP054_MNKA
	P__platydactylus_MBH5746
	P__platydactylus_MNCN42993
	P__platydactylus_MNCN6132
	P__platydactylus_MNCN_DNA9484
	P__platydactylus_MVZ272359
	P__pleurostriatus_CVULA7191
	P__pleurostriatus_CVULA7193
	P__pluvialis_CORBIDI16510
	P__pluvialis_CORBIDI16512
	P__pluvialis_CORBIDI_11862
	P__pluvialis_CORBIDI_16695
	P__pluvialis_MHNC15489
	P__pluvialis_MHNC15490
	P__prolatus_QCAZ52515[&!name="QCAZ52515 Pristimantis c.sp. 1"]
	P__prolatus_QCAZ58963[&!name="QCAZ58963 Pristimantis c.sp."]
	P__prolatus_QCAZ59480[&!name="QCAZ59480 Pristimantis c.sp. 1"]
	P__prolatus_QCAZ59586[&!name="QCAZ59586 Pristimantis c.sp. 1"]
	P__prolatus_QCAZ59603[&!name="QCAZ59603Pristimantis c.sp. 1"]
	P__prometeii_QCAZ58040
	P__prometeii_QCAZ58042
	P__prometeii_QCAZ58043
	P__prometeii_QCAZ58044
	P__ptochus_nrps0058
	P__puipui_NMP6V75542
	P__pulchridormientes_CORBIDI15563
	P__pulchridormientes_CORBIDI15566
	P__pulvinatus_KU181015
	P__pycnodermis_KU218028
	P__pyrrhomerus_KU218030
	P__pyrrhomerus_QCAZ13769
	P__quantus_UVC15905
	P__quaquaversus_QCAZ16150
	P__quaquaversus_QCAZ25605
	P__quaquaversus_QCAZ25613
	P__quaquaversus_QCAZ25676
	P__quinquagesimus_KU179374
	P__quintanai_MZUA_AN_1748
	P__quintanai_MZUA_AN_1878
	P__quintanai_MZUA_AN_1881
	P__quintanai_MZUA_AN_1900
	P__reichlei_CORBIDI16219
	P__reichlei_NMP_P6V74243_1
	P__reichlei_NMP_P6V74243_2
	P__reichlei_NMP_P6V74243_3
	P__rhabdocnemus_KU291651
	P__rhabdocnemus_MUSM31134
	P__rhabdolaemus_KU173492
	P__rhabdolaemus_MNCN43036
	P__rhabdolaemus_MNCN_DNA9494
	P__rhabdolaemus_MNKA6628
	P__rhodoplichus_KU219788
	P__ridens_AJC0126
	P__ridens_AJC0211
	P__ridens_AMNHA124551
	P__ridens_CH6776
	P__ridens_ENS10722
	P__ridens_KRL0829
	P__ridens_Pichi414
	P__riveti_KU218035
	P__romeroae_QCAZ41121
	P__rosadoi_QCAZ65512
	P__rosadoi_QCAZ65514
	P__rosadoi_QCAZ65515
	P__rozei_EF493691
	P__rozei_MZ474487
	P__rubicundus_QCAZ26551
	P__rubicundus_QCAZ29423
	P__rubicundus_QCAZ58933
	P__rupicola_MZFS_DAR_4460
	P__rupicola_UFMG20575
	P__sacharuna_QCAZ52496[&!name="QCAZ52496 Pristimantis sacharuna"]
	P__sagittulus_KU291635
	P__salaputium_CORBIDI16740
	P__salaputium_CORBIDI16782
	P__salaputium_CORBIDI16789
	P__salaputium_MUSM27916
	P__saltissimus_IRSNB12859
	P__samaipatae_MNCN42987
	P__samaipatae_MNCN42988
	P__samaipatae_MNCN42989
	P__samaipatae_MNKA6626
	P__samaniegoi_MUTPL356
	P__samaniegoi_MUTPL357
	P__samaniegoi_MUTPL365
	P__satagius_MHUAA8440
	P__satagius_MHUAA8441
	P__saturninoi_DHMECN12214
	P__saturninoi_DHMECN12232
	P__savagei_AJC3995
	P__savagei_AJC4012
	P__savagei_LSB377
	P__savagei_nrps0085
	P__savagei_nrps0087
	P__schultei_KU212220
	P__scoloblepharus_MHUAA9875
	P__scoloblepharus_MHUAA9876
	P__shrevei_EF493692_1
	P__simonbolivari_KU218254
	P__simonbolivari_QCAZ56567
	P__simonsii_AM039641
	P__simonsii_AM039709
	P__simonsii_KU212350
	P__simoterus_CAP823
	P__sinschi_MUSM32733
	P__sinschi_NMP_P6V75060
	P__sira_CORBIDI14430
	P__skydmainos_EF493393
	P__skydmainos_ZSM1980_2008
	P__sobetes_MZUTI432
	P__sobetes_MZUTI439
	P__sobetes_QCAZ11737
	P__sp__1_JJS122
	P__sp__1_MCNUPH100
	P__sp__1_MTR13615
	P__sp__1_QCAZ46223[&!name="QCAZ46223 Pristimantis c.sp. 2"]
	P__sp__1_QCAZ70020[&!name="QCAZ70020 Pristimantis c.sp. 2"]
	P__sp__2_395MC
	P__sp__2_ICN55759
	P__sp__2_MCNUPH600
	P__sp__2_MRT4514
	P__sp__2_QCAZ69791[&!name="QCAZ69791 Pristimantis c.sp."]
	P__sp__3_ICN55756
	P__sp__3_QCAZ51553[&!name="QCAZ51553 Pristimantis c.sp. 3"]
	P__sp__3_aff___cruentus_AB350
	P__sp__3_aff___cruentus_AB370
	P__sp__3_aff___cruentus_AB419
	P__sp__3_aff___cruentus_AB446
	P__sp__3_nouragues_264AF
	P__sp__4_317MC
	P__sp__4_ICN55774
	P__sp__5_ICN55775
	P__sp___ABAM3286
	P__sp___AC_5_15
	P__sp___APL20316
	P__sp___APL20807
	P__sp___A_MUSM31165
	P__sp___Abakapa_IRSNB15868
	P__sp___Angasima_IRSNB15869
	P__sp___CFBH25888
	P__sp___CFBH25893
	P__sp___CFBHT11321
	P__sp___CFBHT11329
	P__sp___CORBIDI14804
	P__sp___CORBIDI14805
	P__sp___CORBIDI16347
	P__sp___CORBIDI2848
	P__sp___CORBIDI_13805
	P__sp___CTGA114
	P__sp___DHMECN3112
	P__sp___DHMECN_12237
	P__sp___EA210
	P__sp___EA213
	P__sp___EF493356_1
	P__sp___EU186658
	P__sp___ICN55772
	P__sp___JJS123
	P__sp___KU179221
	P__sp___KU218140
	P__sp___KU291666
	P__sp___KU291673
	P__sp___KU291675
	P__sp___KU291677
	P__sp___LSUMZ16898
	P__sp___MHUAA7467
	P__sp___MHUAA7471
	P__sp___MHUAA7472
	P__sp___MPEG0049
	P__sp___MPEG0221
	P__sp___MPEG17745
	P__sp___MPEG21875
	P__sp___MPEG30070
	P__sp___QCAZ14707
	P__sp___QCAZ17505
	P__sp___QCAZ18233
	P__sp___QCAZ19905
	P__sp___QCAZ25392
	P__sp___QCAZ25576
	P__sp___QCAZ25577
	P__sp___QCAZ25582
	P__sp___QCAZ25583
	P__sp___QCAZ25588
	P__sp___QCAZ26586
	P__sp___QCAZ26642
	P__sp___QCAZ28002
	P__sp___QCAZ29206
	P__sp___QCAZ31474
	P__sp___QCAZ32790
	P__sp___QCAZ40065
	P__sp___QCAZ40583
	P__sp___QCAZ41041
	P__sp___QCAZ43024
	P__sp___QCAZ45029
	P__sp___QCAZ45129
	P__sp___QCAZ45131
	P__sp___QCAZ45142
	P__sp___QCAZ45155
	P__sp___QCAZ45210
	P__sp___QCAZ45653
	P__sp___QCAZ45720
	P__sp___QCAZ46702
	P__sp___QCAZ46974
	P__sp___QCAZ47002
	P__sp___QCAZ47353
	P__sp___QCAZ48303
	P__sp___QCAZ50732
	P__sp___QCAZ53999
	P__sp___QCAZ54852
	P__sp___QCAZ54868
	P__sp___QCAZ56535
	P__sp___QCAZ57579
	P__sp___QCAZ58956
	P__sp___QCAZ58969
	P__sp___QCAZ59133
	P__sp___QCAZ60016
	P__sp___QCAZ60017
	P__sp___QCAZ60398
	P__sp___QCAZ69215
	P__sp___QCAZ69294
	P__sp___QCAZ71332
	P__sp___QCAZ71333
	P__sp___QCAZ76858
	P__sp___RF29
	P__sp___ROM43302
	P__sp___ROM43310
	P__sp___ROM43318
	P__sp___SHB268110
	P__sp___SILVES_41
	P__sp___SISJAT_006
	P__sp___ZSFQ580
	P__sp___ZSFQ583
	P__sp___ZSFQ584
	P__sp___ZSFQ585
	P__sp____SISJAT078
	P__sp__b_MUTPL939
	P__sp__c_MHUAA05555
	P__sp__c_MHUAA10814
	P__sp__c_MHUAA11033
	P__sp__c_MHUAA11731
	P__sp__c_MHUAA11734
	P__sp__c_MHUAA11737
	P__sp__ca_ARUQ1037
	P__sp__ca_ARUQ1038
	P__sp__ca_MHUA_A12213
	P__sp__ch_MHUA_A12211
	P__sp__ch_MHUA_A12212
	P__sp__g_CORBIDI13166
	P__sp__g_MUBI13205
	P__sp__h_DHMECN16412
	P__sp__n_DHMECN14198
	P__sp__n_DHMECN14199
	P__sp__n_QCAZ68569
	P__sp__n_QCAZ68616
	P__sp__n_QCAZ72595
	P__sp__n_QCAZ72596
	P__sp__n_ZUFMS_AMP11740
	P__sp__n_ZUFMS_AMP11741
	P__sp__n_ZUFMS_AMP11742
	P__sp__o_QCAZ63481
	P__sp__p_QCAZ72606
	P__sp__s_FGZC6207
	P__sp__t_QCAZ59439
	P__sp__t_QCAZ59445
	P__sp__t_QCAZ59564
	P__sp__t_QCAZ59672
	P__sp__t_QCAZ59713
	P__sp__t_QCAZ59719
	P__sp__u_QCAZ49030
	P__sp__u_QCAZ57646
	P__sp__u_QCAZ58865
	P__sp__u_QCAZ58866
	P__sp__u_QCAZ60216
	P__sp__u_QCAZ60621
	P__sp__u_QCAZ60629
	P__sp__v_QCAZ69240
	P__sp__v_QCAZ69243
	P__sp__v_QCAZ69263
	P__sp__v_QCAZ69318
	P__spinosus_KU218052
	P__sternothylax_CORBIDI13316
	P__stictogaster_KU291659
	P__subsigillatus_KU218147
	P__subsigillatus_MECN10117
	P__subsigillatus_MZUTI1999
	P__subsigillatus_QCAZ49370
	P__subsigillatus_QCAZ50012
	P__subsigillatus_QCAZ51314
	P__suetus_MHUA4404
	P__supernatis_WED52961
	P__surdus_KU177847
	P__taeniatus_AJC1126
	P__taeniatus_AJC1373
	P__taeniatus_AJC1839
	P__taeniatus_CH4999
	P__taeniatus_CJD069
	P__taeniatus_UCR20301
	P__taeniatus_UCR20303
	P__taeniatus_nrps0016
	P__tantanti_CORBIDI12987
	P__tantanti_MHNC12845
	P__tenebrionis_QCAZ65582
	P__teslai_QCAZ45029
	P__teslai_QCAZ46213
	P__thectopternus_UVC15954
	P__thymalopsoides_KU177861
	P__thymelensis_QCAZ16428
	P__thymelensis_QCAZ62801
	P__thymelensis_QCAZ62803
	P__thymelensis_WED_53004
	P__tiktik_MUTPL239
	P__tiktik_MUTPL247
	P__tinguichaca_QCAZ31945
	P__tinguichaca_QCAZ40581
	P__tinguichaca_QCAZ40582
	P__tinguichaca_QCAZ54603
	P__toftae_AC107_07
	P__toftae_KU215493
	P__toftae_MNCN43025
	P__toftae_MNCN43246
	P__torresi_MUTPL996
	P__torresi_QCAZ47342
	P__torresi_QCAZ47397
	P__totoroi_QCAZ25105
	P__totoroi_QCAZ58425
	P__trachyblepharis_QCAZ18235
	P__trachyblepharis_QCAZ51936
	P__trachyblepharis_QCAZ53203
	P__trachyblepharis_QCAZ53205
	P__trachyblepharis_QCAZ57645
	P__truebae_KU218013
	P__truebae_QCAZ13752
	P__truebae_QCAZ42714
	P__turpinorum_Turpino_GLAHM167029
	P__unistrigatus_JJM193
	P__unistrigatus_KU218057
	P__unistrigatus_QCAZ58429
	P__uranobates_ICN55770
	P__uranobates_MHUAA9866
	P__uranobates_MHUAA9872
	P__urichi8_UWIZM_2016_33_40
	P__urichi_GLAHM_167025
	P__urichi_GLAHM_167030
	P__urichi_USNM336098
	P__urichi_UWIZM_2015_19_14
	P__urichi_UWIZM_2016_23_11
	P__vanadise_CVULA7198
	P__vanadise_CVULA7199
	P__vanadise_SHB268380
	P__vanadise_SHB268524
	P__variabilis_QCAZ28430
	P__variabilis_QCAZ44621
	P__variabilis_QCAZ52375
	P__ventrimarmoratus_CORBIDI13037
	P__ventrimarmoratus_QCAZ36403
	P__ventrimarmoratus_QCAZ41938
	P__ventrimarmoratus_QCAZ42048
	P__verecundus_MZUTI2114
	P__verecundus_MZUTI539
	P__verecundus_QCAZ12410
	P__verrucolatus_QCAZ45174
	P__verrucolatus_QCAZ46992
	P__verrucolatus_QCAZ46993
	P__versicolor_KU218096
	P__versicolor_MUTPL112
	P__versicolor_MUTPL390
	P__versicolor_MUTPL494
	P__versicolor_QCAZ45650
	P__versicolor_QCAZ46310
	P__vertebralis_KU177972
	P__vidua_MUTPL148
	P__vidua_MUTPL586
	P__vidua_MUTPL587
	P__viejas_EMM_247
	P__viejas_EMM_250
	P__viejas_MHUAA07119
	P__viejas_MHUAA09742
	P__viejas_nrps0011
	P__vilarsi_AJC2113
	P__vilarsi_AJC3450
	P__vilarsi_AJC3957
	P__vinhai_UFMG19855
	P__vinhai_UFMG19856
	P__vinhai_UFMG19858
	P__w_nigr_um_QCAZ11685
	P__w_nigr_um_QCAZ45200
	P__w_nigr_um_QCAZ46256
	P__w_nigr_um_QCAZ52365
	P__w_nigr_um_UVC15923
	P__w_nigr_um_WED_53045
	P__walkeri_KU218116
	P__walkeri_MZUTI_2993
	P__walkeri_MZUTI_3183
	P__wiensi_KU219796
	P__yantzaza_QCAZ63294
	P__yantzaza_QCAZ63295
	P__yukpa_MCNUPH28
	P__yukpa_MCNUPH29
	P__yumbo_QCAZ52241
	P__yumbo_QCAZ58450
	P__yuruaniensis_IRSNB15640
	P__yuruaniensis_IRSNB15641
	P__zeuctotylus_425MC
	P__zeuctotylus_43AF
	P__zeuctotylus_70AF
	P__zeuctotylus_785BPN
	P__zeuctotylus_80AF
	P__zeuctotylus_81AF
	P__zeuctotylus_84PG
	P__zeuctotylus_Z65
	P__zeuctotylus_Z66
	P__zophus_nrps0060
	P__zophus_nrps0071
	P__zophus_nrps0072
	P__zorro_MHUAA8813
	P__zorro_MHUAA8814
	P_bicantus_DHMECN12358[&!name="DHMECN12358 Pristimantis bicantus"]
	P_bicantus_DHMECN12359[&!name="DHMECN12359 Pristimantis bicantus"]
	P_burtoniorum_DHMECN14479
	P_marcoreyesi_DHMECN14444[&!name="DHMECN 14444 Pristimantis marcoreyesi"]
	P_marcoreyesi_DHMECN16204[&!name="DHMECN16204 Pristimantis marcoreyesi"]
	P_paganus_HMOA2011_RBCC[&!name="DHMECN15588 Pristimantis paganus sp. nov",!color=#3333ff]
	P_paganus_HMOA2018_RBCC[&!name="DHMECN15589 Pristimantis paganus sp. nov",!color=#3333ff]
	P_paganus_HMOA2024_RBCC[&!name="DHMECN15590 Pristimantis paganus sp. nov",!color=#3333ff]
	P_paganus_HMOA2026_RBCC[&!name="DHMECN15591 Pristimantis paganus sp. nov",!color=#3333ff]
	P_paganus_HMOA2057_RBCC[&!name="DHMECN15688 Pristimantis paganus sp. nov",!color=#3333ff]
	P_paganus_MYM4851[&!name="DHMECN16810 Pristimantis paganus sp. nov",!color=#3333ff]
	P_paganus_MYM4871[&!name="DHMECN16811 Pristimantis paganus sp. nov",!color=#3333ff]
	P_paganus_MYM4897[&!name="DHMECN16089 Pristimantis paganus sp. nov",!color=#3333ff]
	P_paganus_PNL_zane1_[&!name="DHMECN17222 Pristimantis paganus sp. nov",!color=#3333ff]
	P_paganus_PNL_zane2[&!name="DHMECN17223 Pristimantis paganus sp. nov",!color=#3333ff]
	P_prolatus_DHMECN11564_[&!name="DHMECN11564 Pristimantis prolatus"]
	P_prolatus_DHMECN11572[&!name="DHMECN11572 Pristimantis prolatus"]
	P_prolatus_DHMECN17848[&!name="DHMECN17848 Pristimantis bicantus"]
	P_prolatus_DHMECN17849[&!name="DHMECN17849 Pristimantis bicantus"]
	P_prolatus_HMOA1997_RBCC[&!name="DHMECN15675 Pristimantis c.sp. 1"]
	P_prolatus_KU177433[&!name="KU177433 Pristimantis prolatus"]
	P_prolatus_MYM11563[&!name="DHMECN11563 Pristimantis prolatus"]
	P_tungurahua_DHMECN14427[&!name="DHMECN14427 Pristimantis tungurahua"]
	P_tungurahua_DHMECN14428[&!name="DHMECN14428 Pristimantis tungurahua"]
	P_tungurahua_DHMECN14429[&!name="DHMECN14429 Pristimantis tungurahua"]
	P_tungurahua_DHMECN14445[&!name="DHMECN14445 Pristimantis tungurahua"]
	Pristimantis_prolatus_HMOA1846_RBCC[&!name="DHMECN 15674 Pristimantis c.sp. 1"]
;
end;
begin trees;
	tree tree_1 = [&R] (C__longirostris_AJC1193:0.022745,(C__longirostris_AJC1336:0.061949,(E__boulengeri_QCAZ42251:0.43078,(N__elassodiscus_QCAZ52495:0.223703,(((((((((((((((((((((P__academicus_IIAP1624:0.037118,(((P__cf__marmoratus_VUB3626:3.0E-6,P__inguinalis_204BM:3.0E-6)[&label="99.6/100"]:0.043835,P__sp__2_395MC:0.039662)[&label="83.5/100"]:0.018277,((P__imitatrix_CORBIDI7451:2.0E-6,P__imitatri…
end;
begin figtree;
	set appearance.backgroundColorAttribute="Default";
	set appearance.backgroundColour=#ffffff;
	set appearance.branchColorAttribute="User selection";
	set appearance.branchColorGradient=false;
	set appearance.branchLineWidth=1.0;
	set appearance.branchMinLineWidth=0.0;
	set appearance.branchWidthAttribute="Fixed";
	set appearance.foregroundColour=#000000;
	set appearance.hilightingGradient=false;
	set appearance.selectionColour=#2d3680;
	set branchLabels.colorAttribute="User selection";
	set branchLabels.displayAttribute="label";
	set branchLabels.fontName="sansserif";
	set branchLabels.fontSize=8;
	set branchLabels.fontStyle=0;
	set branchLabels.isShown=true;
	set branchLabels.significantDigits=4;
	set layout.expansion=829;
	set layout.layoutType="RECTILINEAR";
	set layout.zoom=0;
	set legend.attribute="label";
	set legend.fontSize=10.0;
	set legend.isShown=false;
	set legend.significantDigits=4;
	set nodeBars.barWidth=4.0;
	set nodeBars.displayAttribute=null;
	set nodeBars.isShown=false;
	set nodeLabels.colorAttribute="User selection";
	set nodeLabels.displayAttribute="label";
	set nodeLabels.fontName="sansserif";
	set nodeLabels.fontSize=8;
	set nodeLabels.fontStyle=0;
	set nodeLabels.isShown=false;
	set nodeLabels.significantDigits=4;
	set nodeShape.colourAttribute="User selection";
	set nodeShape.isShown=false;
	set nodeShape.minSize=10.0;
	set nodeShape.scaleType=Width;
	set nodeShape.shapeType=Circle;
	set nodeShape.size=4.0;
	set nodeShape.sizeAttribute="Fixed";
	set polarLayout.alignTipLabels=false;
	set polarLayout.angularRange=0;
	set polarLayout.rootAngle=0;
	set polarLayout.rootLength=100;
	set polarLayout.showRoot=true;
	set radialLayout.spread=0.0;
	set rectilinearLayout.alignTipLabels=false;
	set rectilinearLayout.curvature=0;
	set rectilinearLayout.rootLength=100;
	set scale.offsetAge=0.0;
	set scale.rootAge=1.0;
	set scale.scaleFactor=1.0;
	set scale.scaleRoot=false;
	set scaleAxis.automaticScale=true;
	set scaleAxis.fontSize=8.0;
	set scaleAxis.isShown=false;
	set scaleAxis.lineWidth=1.0;
	set scaleAxis.majorTicks=1.0;
	set scaleAxis.origin=0.0;
	set scaleAxis.reverseAxis=false;
	set scaleAxis.showGrid=true;
	set scaleBar.automaticScale=true;
	set scaleBar.fontSize=10.0;
	set scaleBar.isShown=true;
	set scaleBar.lineWidth=1.0;
	set scaleBar.scaleRange=0.0;
	set tipLabels.colorAttribute="User selection";
	set tipLabels.displayAttribute="Names";
	set tipLabels.fontName="sansserif";
	set tipLabels.fontSize=8;
	set tipLabels.fontStyle=0;
	set tipLabels.isShown=true;
	set tipLabels.significantDigits=4;
	set trees.order=true;
	set trees.orderType="decreasing";
	set trees.rooting=true;
	set trees.rootingType="User Selection";
	set trees.transform=false;
	set trees.transformType="cladogram";
end;
