# Supplementary material for: Vast cryptic diversity in direct-developing frogs Pristimantis (Anura: Strabomantidae): a new subgenus and the description of a new species from the eastern Andes of Ecuador
Source: PeerJ. 2025 Dec 17;13:e20512. doi: 10.7717/peerj.20512 (PMC12717849; doi:10.7717/peerj.20512)
Supplement: Supplemental Information 5 — Partitions in the matrix: 16S = 1–1234; 12S = 1235–2090; COI = 2091–2741; RAG = 2742–3371. [file peerj-13-20512-s005.nex]

#NEXUS
[written Wed Dec 11 00:33:01 COT 2024 by Mesquite  version 3.6 (build 917) at DESKTOP-DTH2I2E/192.168.1.42]

BEGIN TAXA;
	TITLE Taxa;
	DIMENSIONS NTAX=64;
	TAXLABELS
		Craugastor_longirostris_AJC_1193 Niceforonia_elassodiscus__QCAZ_52495 Pristimantis_bicantus_DHMECN_12358 Pristimantis_bicantus_DHMECN_12359__ Pristimantis_bicantus_DHMECN_17848 Pristimantis_bicantus_DHMECN_17849 Pristimantis_bicantus_QCAZ_16186 Pristimantis_bicantus_QCAZ_58592 Pristimantis_bicantus_QCAZ_58597 Pristimantis_burtoniorum_DHMECN_14479 Pristimantis_c.sp._1_DHMECN_15674 Pristimantis_c.sp._1_DHMECN_15675_ Pristimantis_c.sp._1_QCAZ_52515 Pristimantis_c.sp._1_QCAZ_58963 Pristimantis_c.sp._1_QCAZ_59480 Pristimantis_c.sp._1_QCAZ_59586 Pristimantis_c.sp._1_QCAZ_59603 Pristimantis_c.sp._2__QCAZ_46223 Pristimantis_c.sp._2__QCAZ_70020 Pristimantis_c.sp._3_QCAZ_51553 Pristimantis_c.sp._3_QCAZ_51561 Pristimantis_c.sp._4_QCAZ_24653 Pristimantis_c.sp._5_QCAZ_31985 Pristimantis_c.sp._5_QCAZ_31986 Pristimantis_c.sp._5_QCAZ_31988 Pristimantis_c.sp._5_QCAZ_46184 Pristimantis_c.sp._5_QCAZ_52464 Pristimantis_c.sp._5_QCAZ_52466 Pristimantis_c.sp._5_QCAZ_52489 Pristimantis_c.sp._5_QCAZ_56440 Pristimantis_c.sp._5_QCAZ_58972 Pristimantis_ganonotus_DHMECN_15608 Pristimantis_ganonotus_DHMECN_19960 Pristimantis_ganonotus_DHMECN_19961 Pristimantis_marcoreyesi_DHMECN_14444 Pristimantis_marcoreyesi_DHMECN_16204 Pristimantis_nelsongalloi_QCAZ31860 Pristimantis_nelsongalloi_QCAZ31861 Pristimantis_nelsongalloi_QCAZ_37182 Pristimantis_nelsongalloi_QCAZ_49035 Pristimantis_nelsongalloi_QCAZ59202 Pristimantis_nelsongalloi_QCAZ_59211 Pristimantis_paganus_DHMECN15588 Pristimantis_paganus_DHMECN15589 Pristimantis_paganus_DHMECN15590 Pristimantis_paganus_DHMECN15591 Pristimantis_paganus_DHMECN15688 Pristimantis_paganus_DHMECN16770 Pristimantis_paganus_DHMECN_16810 Pristimantis_paganus_DHMECN_16811 Pristimantis_paganus_DHMECN_19962 Pristimantis_paganus_DHMECN_19963 Pristimantis_paganus__QCAZ_45803 Pristimantis_paganus__QCAZ_45805 Pristimantis_prolatus_DHMECN11563 Pristimantis_prolatus_DHMECN_11564 Pristimantis_prolatus_DHMECN_11572 Pristimantis_prolatus_KU177433 Pristimantis_sacharuna_QCAZ_52496 Pristimantis_tungurahua_DHMECN_14427 Pristimantis_tungurahua_DHMECN_14428 Pristimantis_tungurahua__DHMECN_14429 Pristimantis_tungurahua_DHMECN_14445 Pristimantis_tungurahua_QCAZ_69791 
	;

END;


BEGIN CHARACTERS;
	TITLE  Character_Matrix;
	DIMENSIONS  NCHAR=3371;
	FORMAT DATATYPE = DNA GAP = - MISSING = ?;
	MATRIX
	Craugastor_longirostris_AJC_1193       -----------------------------------------------------------------------------------------------------------------------------------------------------------------------------------------------------------------------------------------------------------------------------------------------------------------------------------------------------------------------------------------------------------------------------------------------------------------------------------------------------------------------------------------------------CGCCTCCTG------ATAGGAGGTCCAGCCTGCCCAGTGA---AA-TTCAACGGCCGCGGTATACTGACCGTGCAAAGGTAGCGCAATCACTTGTTCTCTAAATGGGGACCCGTATGAATGGCATCACGAGGATTTAACTGTCTCCCCCCTCTAATCCGTGAAACTAATCTCCCTGTGAAAAAGCAGGAATAATTGCATAAGACGAGAAGACCCTATGGAACTTTAAACA-AATAA-----------------TATTG----------CACACTAATTAAGAGTTTTCGGTTGGGGTGACCGCGGAGAAGAACACATCCTCCGCGATGAAAA---ACC---------ACAAGCCACAGCTTTAAAAATCAGAATACTGACATTATTGACCCAA-ACTTTGATCAACGAACCAAGCTACCCTAGGGATAACAGCGCAATCTACTTTGAGAGCACATATCGACAAGTAGGCTTACGACCTCGATGTTGGATCAGGGTCCCCTGGTGGTGCAGCCGCTACAAAAGGTTCGTTTGTTCAACGATTAAAACCCT--------------------------------------------------------------------------------------------------------------------------------------------------------------------------------------------GGAGCTGTCATCAGGCAC-------GCCCAAGACGTCTAGCCCCGCCACACCCACAAGGGTCCTCAGCAGTGATTAATATTAAGCATTAACGAAAGTTAGACTTAGTCAGGGTATTCAGAGCCGGCCAATGTGGTGCCAGCTGCCGCGGTTAAACCATG-GACTCAAATTGA-----CCCGGCGTAAAACGTGACTAAAG-----TAGGATCAAACGGAAACTAAGCTGTAAAAACCTTGTTTCAAGTAAGCCCAAA-GACGAAAGTTATCCTAG----TTACCCTTGACTCACGACAGTTGGGAGACAAACTGGGATTAGATACCCCACTATGCCCAACCGTAAACTATTATTT------ACACCGCCAGAGAACTACGAGCTAAGCTTAAAACTCAAAGGACTTGTCGGTTTCCCAC-CCCCTCTAGAGGAGCCTGTCCTAGAATCGATACTCCCCGCTAAACCTCACCCCTTCTAG-----CAGCCTGTATACTTCCGTCGCTAGCCCACCACGTGAGCGAGTC------------GGCCCCCCGCATTAACGTCAGGTCAAGGTGCAGCAAATGTAGGGGGAAGAGATGGGCTACATTCTCTAGCTTAGAGCACACGGAAAGCCATTTGAA-----A--TGGAAGGCGGATTTAGAAGTAAAGCGGGAATAGAGTGCCCTCTTTAACTCGGAACTGGGATGCGAACACACCGCCCGTCACCCTCCTC---------------------------------------------------------------------------------------------TTGTACCTTCTCTTTGGGGCCTGAGCGGGCATAATCGGCACTGCCCTAAGCCTCCTCATTCGAGCCGAACTGTCCCAGCCCGGGTCACTCCTTGGGATGACCAAATCTACAACGTCATTGTGACAGCTCATGCATTTGTCATGATCTTCTTTATGGTTATACCAGTAATGATTGGGGGGTTTGGTAACTGGTTAGTTCCACTGATAATTGGTGCACCGATATAGCATTTCCTCGCATGAATAATATAAGCTTTTGACTTCTCCCCCCCTCTTTCATCCTTCTTCTTGCCTCTGCGGGAGTTGAAGCCGGGCGGGGACAGGCTGAACTGTTTACCCACCCCTGCCTCCAACCTAGCACACGCAGGACCTTCAGTTGACTTTACCATCTTTTCCCTTCATCTCGCTGGTGTTTCCTCAATTTTGGGGCCATTAACTTTATTACAACAATTTTTAACATAAAACCCCCCGCTCTAATTCAACATCAAACCCCCCTTTTTGTTTGATCAGTCCTTATTACCGCAGTTCTTCTACTATTATCCCTCCAGTTCTTGCTGCTGGTATTACTATGCTCTTACTGACCGAAACCTCAACACCACTTTTTTTGAC------------------------------------------CATCAAAAGTTCAGCCATTCCTTCAGTGAGGTATATTTTCCACGTAACAATGCTGTGGAGTGGAAGCCTCACTGTTCCACATGTGACGTTTATTCATCCAAAAATTGGGGTAAGCGAAAGGGAACAATAAACCAAAACTCTCTCATCAAAAAGAGGAAAATGAGTGTGGAACATGGGAAGAAGAGCAAAAATGGCAAAATCTCACCCCTCTGGAAGAAGACTAGAACCCTGGATCAAATCAAAAACAAGTGCAAACACTTCCACCTTGACTCCAATTTACTGGTTGTTGACTATCCTTCCGATTTCACAAAGTCAGTCACGTGCCAAGTGTGCGAACACATATTGTCTGATCCAGTGCAAACCTCATGCAAGCATTTGTTCTGCAGGATTTGCATCCTCAAATACTTCAAGATCATGGGTTGCTACTGCCCAGCTTGCAGACATACTTGTTTCCCAACAGACCTTGTACCGCCTGTCAAGTCCTTTCTTAACATTTTAAACTCATTGGTGTTAAAGTGCACAGTGACTGGATGTGATGAGGAAATTTTGCTCGCAAAATACTCTCAACATATCTCCAAACATAAAGAAATGAAGGGTAAAGAGGCATATGTCCATATCAACAAAGGA---
	Niceforonia_elassodiscus__QCAZ_52495   -------------------------------------------------------AGCTGGTTATTCAGGAAAAGAATTTAAGTTCAACCTAAAGTTMC?CAA--TA-----ACTTT----AACTTTAGAGTTATTCAAACAAGGTACAGCTTATTTGAACCAGGACACAACCTATTCTAATGGGTAACTCAAGGCACAACTAAGTAGGCCTAAAAGCAGCCACCTA--AAAAAGCGTCAAAGCTTACCTGTCCCCCACTAATCCCCCTAATCTTAACCAACCCTTCAACTTTACTGAATACTTCTATACTCTATAGAACTTTTTATGTTAAAACTAGTAACAAGA-AGACC-TTCTCTCCAATGCAAGCTTAAATCATATGTACCCCTACGAT---AATTAATAGCTTAAAA-TAGTAACTT-CACCAGAAAATTCTATATCTATTAACCTAACACAAGAGCATCAAGAGAAAGATTAAAAGAAAAAGAAGGAACTCGGCAAATATAGACCCCGCCTGTTTACCAAAAACATCGCCTCCCGA-AACTATGAGAGGTCCAGCCTGCCCAGTGACTCCTGTTCAACGGCCGCGGTATCCTAACCGTGCGAAGGTAGCGTAATCACTTGTTTTTTAAATAAAGACTAGTATGAAAGGCACCACGAAGGTCTAACTGTCTCCTTTTTCCAATCAATGAAACTAATCTCCTCGTGAAAAAGCGAGGATTAACCTATTAGACGAGAAGACCCTATGGAGCTTTAAACACAATAATTTTGCTCCT-TCCAGATACTTACCCCATTAGCAAAC-AATTATAAGTTTTAGGTTGGGACGACCACGGAGAAAAACCTATCCTCCACGTTGAATCGGATTATCCTAATCAACAAGCTACAACTTTATGAATCAATAAATTGACCTCATTGACCCAATACATTGATCAACGAACCAAGTTACCCTAGGGATAACAGCGCAATCCGCTTTAAGAGCCCCTATCGACAAGCGGGTTTACGACCTCGATGTTGGATCAGGGTATCCTAGTGGTGCAGCCGCTACTAAAGGTTCGTTTGTTCAACGATTAAAACCCCACGTGATCTGAGTTCAGACCGGAGTAATCCAGGTCAGTTTCTATCTATAAGGCTTTTTCCAGTACGAAAGGACAAAAAAAGCTGGCCATCCTTAAGCAAAGCCTCACTGATTACTTTTGACTACCCCTTAAAAAAATCAACCTTCTCTTTAC-----------------CTTAACTCACCAGGAAGAAGGGGCTGGTATCAGGCACCCCTCAAGCCCATTACACCTAGCCTCGCCACACCCTCAAGGGAATTCAGCAGTGACCAACATTAATTATAAACGTCAGTTTGATCTAGTTAAAGTATACAGAGCCGGCAAATCTGGTGCCAGCCGCCGCGGTTACACCACGTGACTCAAATTGATTTTAATCGGCGTAAAGCGTGATTAAATCATATTAGAATCAAACTTGAACTAAGCTGTAGCACGCTTGTCCCTAAGAAGCCCCAAC-ACGAAAGTTATTCTAATAACCCCACTTGAACTCACGACAACTGGGGTACAAACTAGGATTAGATACCCTACTATGCCCAGTCGTAAACTTTAACTTACACCTATAACGCCTGGGTACTACGAGCCAAGCTTAAAACCCAAAGGACTTGACGGTACCCCACATCCACCTAGAGGAGCCTGTCCTATAATCGATAACCCCCGCTAAACCTCACCACTTTTAGCTTTTCAGCCTGTATACTTCCGTCGTCAGCTCACCCCATCAGGGCCCCAGTGAGCCCAACGTCCTTACATCAACACGTCAGGTCCAAGTGCAGCAAATAAAGTGGGAAGAGATGGGCTACACTCTCTAAATTAGAAAAAACAAATTCCCTGCAGAAA-CCCAGAGAAAAGGCGGATTTAGTAGTAAAAAGGAAGCATGATATCCTTTTTAATAAGGCTCTGGGGTGTGTACACACCGCCCGTCACCCTCTTC-----------------------------------------------------------------------------------------------------------------------------------------------------------------------------------------------------------------------------------------------------------------------------------------------------------------------------------------------------------------------------------------------------------------------------------------------------------------------------------------------------------------------------------------------------------------------------------------------------------------------------------------------------------------------------------------------------------------------------------------------------------------------CAAAAATTCAACAATTCCTCCAGTGAGGTTTATTTCCCGCGTAACAATGCTGTGGAGTGGAAGTCTCACTGTTCCGAATGTGATGTTTATTCCTCCAAAAATTGGGGTAAGCGAAAGGGAACAATGCACCAAAACTCTCTCATCAAAAAGAGGAAACTCAATGTGGAACATGGAAAGAAGAAC---AATAGAAAAATCTCACCCCTCTGGAAGAAGAATAGGACCCTGAATCAAATCAAGAACAATTGCAAACACTTCCACCTTGACTCCAATTTACTGGTCATTGACTATCCATCTGATTTTACGAAGTCGATCACATGCCAGGTGTGTGAACACATATTGTCTGATCCAGTGCAAACCTCATGTAAACATTTGTTCTGCAGGATTTGCATCCTCAAATACTTCAAGATCATGGGTTGCTACTGCCCATCTTGCAGACACACTTGTTTCCCAACGGACCTTGCACCACCCGTGAAGTCCTTTCTTAACATTTTAAACTCCTTGGTCTTAAAGTGCACCGTGACAGGATGTGATGAGGAAATCCTGCTTGGAAAATACTCTCAACATATCTCCAAGCATAAAGAAATCAAAGGCAAAGATGCCTATGCCCATATCAACAAAGGAGGA
	Pristimantis_bicantus_DHMECN_12358     CAAAATAGTGGGAAGACCCTAAAATAGAGGTGACAAACCTAACGAACTTAGTTATAGCTGGTTTCTCAAAAAAAGAATTTTAGTCCAACCTAAAGTTATACAAATTACATAAATTTCTCCCCACTTTAGAGCAATTCAAATGAGGTACAGCCCATTTGATACAGGATCCAACCTTTACTAACGGGTAATATCTGATACCC-CAAGTAGGCTTAAGAGCAGCCACCTTTTAAAAAGCGTCAAACCTTAAC-ATTTAACACCAATTCATAACCCCCCATCAACCCCTTTCACCCTACTGAGAACTTCTATAAATTATAGAACCTTTAATGTTAAAACTAGTAACAAGAGATAACCCTCTCTATGATGCAAACTCAAACCAGCAAGAACCTCTCACTGGTGATTAACAGAAACAAAGTAGTAACTTTCTCAAGAAAACTCTACTACTGTTAACCTAACACAAGAGCATCCCAAGAAAGATTTAAAGAAAAAGAAGGAACTCGGCAAATATCAATCTCGCCTGTTTACCAAAAACATCGCCTCTTGTCACCTATAAGAGGTCCAGCCTGCCCAGTGACTCTTGTTCAACGGCCGCGGTATCCTAACCGCGCGAAGGTAGCGTAATCACTTGTCTTTTAAATAAAGACTAGTATGAAAGGCACCACGAAGATTAAACTGTCTCCTCTCTCCAATCAGTGAACCTAATCTCCCCGTGAAAAAGCGGGGATTTTTATATAAGACGAGAAGACCCTATGGAGCTTAAAACATCATAACAATGCACCAACCCAAATATTAAACCCTACAGCACACTGATTATATGTTTTCGGTTGGGGTGACCGCGGAGGAAAACCCATCCCCCGCGATGATGAGGGGACCCCCCAACAATAAGTCACAACTTTACGTATCAACAAACTGACATTATTGACCCAATATATTGATTAACGAACCAAGTTACCCTAGGGATAACAGCGCAATCCACTTTGAGAGCCCCTATCGACAAGTGGGCTTACGACCTCGATGTTGGATCGGGATACCCAAGTGGTGTAGCCGCTACTAAAGGTTCGTTTGTTCAACGATTAAAACCCC--------------------------------------------------------------------------------------------------------------------------------------------------------ACACCCGTGAGAACGCCCTCTACCACTTAGGAATCAGGAGCTGATATCAGGCACAATATTTGCCCAAAACATCTAGCCAAGCCACACCCACACGGGCCCTCAGCAGTGATTAATATTAAGATTAAACGTAAGTTTGACTTAGTTAATGAAAACAGAGCCGGCCAATCTGGTGCCAGCCGCCGCGGTTACACCAAGTGGCTCAAATTGATGTTGCGCGGCGTAAAGCGTGATTAAAGAAGATTCAGACTAAACTTAAACTAAGCTGTAGTACGCTTGTTTTTAGGAAACCCACATTTCGAAAGATATCTCAATACACCAACTTGAATTCACGATAACTAGGACACAAACTGGGATTAGATACCCCACTATGCCTAGTCGTAAACTTTAAATTACACCCACATCGCCCGGGAACTACGAGCAAAGCTTAAAACCCAAAGGACTTGACGGTACCCCACACCCTTCTAGAGGAGCCTGTCCTATAATCGATACTCCACGTTCAACCTCACCATTTTTAGCCTTTCAGCCTATATACTTCCGTCGCCAGCTTACCGCGTGAGCGATCTAGTAAGCTCAATGTCCAATCACCAGCACGTCAGGTCAAAGTGTAGCAAATAAAATGGGAAGAGATGGGCTACACTCTCTATTGTAGAAAACACGAAAAACTATGTGAAATCATAGCTGGAAGGCGGATTTAGTAGTAAAAAGAGAATAGAATACCCTTTTTAACTCGGCACTGGGGTGTGTACACACCGCCCGTCACCCTCTTCAATAAATCAATTAAGTACATAACAACTAACTACCACCTAGAAGAGGCAAGTCGTAACATGGTAAGCATACCGGAAGGTATGCTTGGAAACACCTTGTATTTGATGTTCGGGGCCTGGGCCGGGACAATCGGAACAGCCCTTAGTCTCCTGATCCGAGCTGAACTAAGTCAGCCCGGCTCACTCCTGGGGACGACCAGATTTATAATGTGATCGTCACAGCCCACGCTTTTGTCATAATTTTTTTTATGGTTATACCCGTTATGATCGGGGGTTTCGGGAACTGGTTGGTACCCCTAATAATTGGAGCCCCGATATAGCATTTCCCCGTATGAATAATATAAGCTTCTGACTTCTTCCACCATCATTTCTCCTTCTCCTCTCCTCCGCTGGGATTGAAGCCGGGCCGGCACCGGCTGAACTGTATACCCCCCCCTGCTGCTAATTTAGCTCACGCAGGACCCTCGGTAGACTTAACTATCTTTTCCCTTCACTTAGCCGGAATCTCTTCAATCCTGGAGCTATTAATTTCATTACTACTACTTTTAACATAAAACCCCCCACTTTCTCCCAATATCAAACTCCTCTTTTTGTGTGATCTGTTCTTATTACTGCAGTACTCCTGCTCCTCTCTCTCCTGTTTTGGCAGCCGGAATTACTATACTCCTACCGACCGAAACTTAAACACCACATTTTTTGACCCCGCGGGGGGGGGTGACCCTATCCTTTACCAACACCTATTCCATCAAAAATTCAGCAATTCCTCCAGTGAGGTTTATTTTCCTCGTAACAATGCTGTGGAGTGGAAGCCTCACTGTTCCAAATGTGATGTTTGTTCCTCCAAAAATTGGGGTAAGAGAAAGACGACAATGCACCAAAACTCTCTTATCAAAAAGAGGAAACTCAATGTGGAACATAGAAAGAAAGACAAAAATGGAAAAATCTCCCCCCTCTGGAAGAAGAATAGGACCCTGAATCAAATCAGGAACAAGTGCAAACAAATCCACCTTGATTCCAATTTACTGGTTGTTGACTATCCCTCCGATTTTACGAAGTCGTTCACATGCCAAGTGTGTGAGCACATATTGTCTGATGCAGTGCAAACCTCATGCAAACATTTGTTCTGCAGAATTTGCATCCTCAAATATTTCAAGATTATGGGTTGCTACTGCCCATCTTGCAGACACACTTGCTTCCCAACGGATCTTGCACCACCCGTGAAGTCATTTCTTAACATTTTAAACTCCTTGGTCTTAAAGTGCGCAGTGACTGGATGTGATGAGGAAATCCTGCTTGGAAAATACTCCCAACATATTGCTAAACATAAAGAAATCAAAGGTAAAGTTGCTTATGCTCCTATCAACAAAGGAG--
	Pristimantis_bicantus_DHMECN_12359__   -----------------------------------------------------------------------------------------------------------------------------------------------------------------------------------------------------------------------------------------------------------------------------------------------------------------------------------------------------------------------------------------------------------------------------------------------------------------------------------------------------------------------------------------------------CGCCTCTTGTCACCTATAAGAGGTCCAGCCTGCCCAGTGACTCTTGTTCAACGGCCGCGGTATCCTAACCGCGCGAAGGTAGCGTAATCACTTGTCTTTTAAATAAAGACTAGTATGAAAGGCACCACGAAGATTAAACTGTCTCCTCTCTCCAATCAGTGAACCTAATCTCCCCGTGAAAAAGCGGGGATTTTTATATAAGACGAGAAGACCCTATGGAGCTTAAAACATCATAACAATGCACCAACCCAAATATTAAACCCTACAGCACACTGATTATATGTTTTCGGTTGGGGTGACCGCGGAGGAAAACCCATCCCCCGCGATGATGAGGGGACCCCCCAACAATAAGTCACAACTTTACGTATCAACAAACTGACATTATTGACCCAATATATTGATTAACGAACCAAGTTACCCTAGGGATAACAGCGCAATCCACTTTGAGAGCCCCTATCGACAAGTGGGCTTACGACCTCGATGTTGGATCGGGATACCCAAGTGGTGTAGCCGCTACTAAAGGTTCGTTTGTTCAACGATTAAAACCCC--------------------------------------------------------------------------------------------------------------------------------------------------------ACACCCGTGAGAACGCCCTCTACCACTTAGGAATCAGGAGCTGATATCAGGCACAATATTTGCCCAAAACATCTAGCCAAGCCACACCCACACGGGCCCTCAGCAGTGATTAATATTAAGATTAAACGTAAGTTTGACTTAGTTAATGAAAACAGAGCCGGCCAATCTGGTGCCAGCCGCCGCGGTTACACCAAGTGGCTCAAATTGATGTTGCGCGGCGTAAAGCGTGATTAAAGAAGATTCAGACTAAACTTAAACTAAGCTGTAGTACGCTTGTTTTTAGGAAACCCACATTTCGAAAGATATCTCAATACACCAACTTGAATTCACGATAACTAGGACACAAACTGGGATTAGATACCCCACTATGCCTAGTCGTAAACTTTAAATTACACCCACATCGCCCGGGAACTACGAGCAAAGCTTAAAACCCAAAGGACTTGACGGTACCCCACACCCTTCTAGAGGAGCCTGTCCTATAATCGATACTCCACGTTCAACCTCACCATTTTTAGCCTTTCAGCCTATATACTTCCGTCGCCAGCTTACCGCGTGAGCGATCTAGTAAGCTCAATGTCCAATCACCAGCACGTCAGGTCAAAGTGTAGCAAATAAAATGGGAAGAGATGGGCTACACTCTCTATTGTAGAAAACACGAAAAACTATGTGAAATCATAGCTGGAAGGCGGATTTAGTAGTAAAAAGAGAATAGAATACCCTTTTTAACTCGGCACTGGGGTGTGTACACACCGCCCGTCACCCTCTTCAATAAATCAATTAAGTACATAACAACTAACTACCACCTAGAAGAGGC------------------------------------------CACCTTGTATTTGATGTTCGGGGCCTGGGCCGGGACAATCGGAACAGCCCTTAGTCTCCTGATCCGAGCTGAACTAAGTCAGCCCGGCTCACTCCTGGGGACGACCAGATTTATAATGTGATCGTCACAGCCCACGCTTTTGTCATAATTTTTTTTATGGTTATACCCGTTATGATCGGGGGTTTCGGGAACTGGTTGGTACCCCTAATAATTGGAGCCCCGATATAGCATTTCCCCGTATGAATAATATAAGCTTCTGACTTCTTCCACCATCATTTCTCCTTCTCCTCTCCTCCGCTGGGATTGAAGCCGGGCCGGCACCGGCTGAACTGTATACCCCCCCCTGCTGCTAATTTAGCTCACGCAGGACCCTCGGTAGACTTAACTATCTTTTCCCTTCACTTAGCCGGAATCTCTTCAATCCTGGAGCTATTAATTTCATTACTACTACTTTTAACATAAAACCCCCCACTTTCTCCCAATATCAAACTCCTCTTTTTGTGTGATCTGTTCTTATTACTGCAGTACTCCTGCTCCTCTCTCTCCTGTTTTGGCAGCCGGAATTACTATACTCCTACCGACCGAAACTTAAACACCACATTTTTTGACCCCGCGGGGGGGGGTGACCCTATCCTTTACCAACACCTATTCCATCAAAAATTCAGCAATTCCTCCAGTGAGGTTTATTTCCCTCGTAACAATGCTGTGGAGTGGAAGCCTCACTGTTCCAAATGTGATGTTTGTTCCTCCAAAAATTGGGGTAAGAGAAAGACGACAATGCACCAAAACTCTCTTATCAAAAAGAGGAAACTCAATGTGGAACATAGAAAGAAAGACAAAAATGGAAAAATCTCCCCCCTCTGGAAGAAGAATAGGACCCTGAATCAAATCAGGAACAAGTGCAAACAAATCCACCTTGATTCCAATTTACTGGTTGTTGACTATCCCTCCGATTTTACGAAGTCGTTCACATGCCAAGTGTGTGAGCACATATTGTCTGATGCAGTGCAAACCTCATGCAAACATTTGTTCTGCAGAATTTGCATCCTCAAATATTTCAAGATTATGGGTTGCTACTGCCCATCTTGCAGACACACTTGCTTCCCAACGGATCTTGCACCACCCGTGAAGTCATTTCTTAACATTTTAAACTCCTTGGTCTTAAAGTGCGCAGTGACTGGATGTGATGAGGAAATCCTGCTTGGAAAATACTCCCAACATATTGCTAAACATAAAGAAATCAAAGGTAAAGTTGCTTATGCTCCTATCAACAAAGGAG--
	Pristimantis_bicantus_DHMECN_17848     CAAAATAGTGGGAAGACCCTAAGATAGAGGTGACAAACCTAACGAACTTAGTTATAGCTGGTTTCTCAAAAAAAGAATTTTAGTCCAACCTAAAGTTATACAAATTACATAAATTTCTCCCCACTTTAGAGCAATTCAAATGAGGTACAGCCCATTTGATACAGGATCCAACCTTTACTAACGGGTAATATCTGATACCC-CAAGTAGGCTTAAGAGCAGCCACCTTTTAAAAAGCGTTAAACCTTAAC-GTTTAACACCAATTCATAACCCCCCATCAACCCCTTTCACCCTACTGAGAACTTCTATAAATTATAGAACCTTTAATGTTAAAACTAGTAACAAGAGATAACCCTCTCTATGATGCAAACTCAAACCAGCAAGAACCTCTCACTGGTGATTAACAGAAACAAAGTAGCAACTTTCTCAAGAAAACTCTACTACTGTTAACCTAACACAAGAGCATCCCAAGAAAGATTTAAAGAAAAAGAAGGAACTCGGCAAATATCAATCTCGCCTGTTTACCAAAAACATCGCCTCTTGTCACCTATAAGAGGTCCAGCCTGCCCAGTGACTCTTGTTCAACGGCCGCGGTATCCTAACCGCGCGAAGGTAGCGTAATCACTTGTCTTTTAAATAAAGACTAGTATGAAAGGCACCACGAAGATTAAACTGTCTCCTCTCTCCAATCAGTGAACCTAATCTCCCCGTGAAAAAGCGGGAATTTTTATATAAGACGAGAAGACCCTATGGAGCTTAAAACATCATAACACTGCACCAACCCAAATATTAAACCCTACAGCACACTGATTATATGTTTTCGGTTGGGGTGACCGCGGAGGAAAACCCATCCCCCGTGATGATGAGGGACCCCCCCAACAATAAGTCACAACTTTACGTATCAACAAATTGACATTATTGACCCAATATATTGATTAACGAACCAAGTTACCCTAGGGATAACAGCGCAATCCACTTTGAGAGCCCCTATCGACAAGTGGGCTTACGACCTCGATGTTGGATCGGGATACCCAAGTGGTGTAGCCGCTACTAAAGGTTCGTTTGTTCAACGATTAAAACCCC--------------------------------------------------------------------------------------------------------------------------------------------------------ACACCCGTGAGAACGCCCTCTACCACTTAGGAATCAGGAGCTGATATCAGGCACAATACTTGCCCAAAACATCTAGCCAAGCCACACCCACACGGGCCCTCAGCAGTGATTAATATTAAGATTAAACGTAAGTTTGACTTAGTTAATGAAAACAGAGCCGGCCAATCTGGTGCCAGCCGCCGCGGTTACACCAAGTGGCTCAAATTGATCTTACGCGGCGTAAAGCGTGATTAAAGAAAATTCAGACTAAACTTAAACTAAGCTGTAGTACGCTTGTTTTTAGGAAACCCACATTTCGAAAGATATCTCAATACACCAACTTGAATTCACGATAACTAGGACACAAACTGGGATTAGATACCCCACTATGCCTAGTCGTAAACTTTAAATTACACCCACATCGCCCGGGAACTACGAGCAAAGCTTAAAACCCAAAGGACTTGACGGTACCCCACACCCTTCTAGAGGAGCCTGTCCTGTAATCGATACTCCACGTTCAACCTCACCATTTTTAGCCTTTCAGCCTATATACTTCCGTCGCCAGCTTACCGCGTGAGCGATCTAGTAAGCTCAATGTCCAATCACCAACACGTCAGGTCAAAGTGTAGCAAATAAAATGGGAAGAGATGGGCTACACTCTCTATTGTAGAAAACACGAAAAACTATGTGAAATCATAGCTGGAAGGCGGATTTAGTAGTAAAAAGAGAATAGAATACCCTTTTTAACTCGGCACTGGGGTGTGTACACACCGCCCGTCACCCTCTTCAATAAATCAATTAAGTACATAACAACTAACTACTACCTAGAAGAGGCAAGTCGTAACATGGTAAGCATACCGGAAGGTATGCTTGGAAACACCTTGTATTTAATGTTCGGGGCCTGAGCCGGGACAATCGGAACAGCCCTTAGTCTCCTGATCCGAGCTGAACTAAGTCAGCCCGGCTCACTCCTGGGGACGACCAGATTTATAATGTGATCGTCACAGCCCACGCTTTTGTCATAATTTTTTTTATGGTTATACCCGTCATGATCGGTGGTTTCGGGAACTGGTTGGTACCCTTAATAATTGGGGCCCCGATATAGCATTCCCCCGTATGAATAATATAAGCTTCTGGCTTCTTCCACCATCATTCCTCCTTCTCCTTTCCTCCGCTGGAATTGAAGCCGGGCCGGCACCGGCTGAACTG--TACCCCCCCCTGCTGCTAATTTAGCTCACGTAGGACCCTCGGTAGACTTAACTATCTTTTCCCTTCACTTAGCCGGAATCTCTTCAATCCTGGAGCTATTAATTTTATTACTACTACTTTTAACATAAAACCCCCCACTTTCTCCCAATATCAAACTCCTCTTTTTGTGTGATCTGTTCTTATTACTGCAGTACTCCTGCTCCTCTCTCTCCTGTTTTGGCAGCCGGAATTACTATACTCCTACCGACCGAAACTTAAACACCACATTTTTTGACCCCGCGGGGGGTGGTGACCCCATCCTTTACCAACACCTATTCCATCAAAAATTCAGCAATTCCTCCAGTGAGGTTTATTTCCCTCGTAACAATGCTGTGGAGTGGAAGCCTCACTGTTCCAAATGTGATGTTTGTTCCTCCAAAAATTGGGGTAAGAGAAAGACGACAATGCACCAAAACTCTCTTATCAAAAAGAGGAAACTCAATGTGGAACATAGAAAGAAAGACAAAAATGGAAAAATCTCCCCCCTCTGGAAGAAGAATAGGACCCTGAATCAAATCAGGAACAAGTGCAAACAAATCCACCTTGATTCCAATTTACTGGTTGTTGACTATCCCTCCGATTTTACGAAGTCGTTCACATGCCAAGTGTGTGAGCACATATTGTCTGATGCAGTGCAAACCTCATGCAAACATTTGTTCTGCAGAATTTGCATCCTCAAATATTTCAAGATTATGGGTTGCTACTGCCCATCTTGCAGACACACTTGCTTCCCAACGGATCTTGCACCACCCGTGAAGTCATTTCTTAACATTTTAAACTCCTTGGTCTTAAAGTGCGCAGTGACTGGATGTGATGAGGAAATCCTGCTTGGAAAATACTCCCAACATATTGCTAAACATAAAGAAATCAAAGGTAAAGTTGCTTATGCTCCTATCAACAAAGGAG--
	Pristimantis_bicantus_DHMECN_17849     CAAAATAGTGGGAAGACCCTAAAATAGAGGTGACAAACCTAACGAACTTAGTTATAGCTGGTTTCTCAAAAAAAGAATTTTAGTCCAACCTAAAGTTACACAAATTACATAAATTTCTCCCCACTTTAGAGCAATTCAAATGAGGTACAGCCCATTTGATACAGGATCCAACCTTTACTAACGGGTAATATCTGATACCC-CAAGTAGGCTTAAGAGCAGCCACCTTTTAAAAAGCGTCAAACCTTAAC-ATTTAACACCAATTCATAACCCCCCATCAACCCCTTTCACCCTACTGAGAACTTCTATAAATTATAGAACCTTTAATGTTAAAACTAGTAACAAGAGATAACCCTCTCTATGATGCAAACTCAAACCAGCAAGAACCTCTCACTGGTGATTAACAGAAACAAAGTAGTAACTTTCTCAAGAAAACTCTACTACTGTTAACCTAACACAAGAGCATCCCAAGAAAGATTTAAAGAAAAAGAAGGAACTCGGCAAATATCAATCTCGCCTGTTTACCAAAAACATCGCCTCTTGTCACCTATAAGAGGTCCAGCCTGCCCAGTGACTCTTGTTCAACGGCCGCGGTATCCTAACCGCGCGAAGGTAGCGTAATCACTTGTCTTTTAAATAAAGACTAGTATGAAAGGCACCACGAAGATTAAACTGTCTCCTCTCTCCAATCAGTGAACCTAATCTCCCCGTGAAAAAGCGGGAATTTTTATATAAGACGAGAAGACCCTATGGAGCTTAAAACATCATAACACTGCACCAACCCAAATATTAAACCCTACAGCACACTGATTATATGTTTTCGGTTGGGGTGACCGCGGAGGAAAACCCATCCCCCGCGATGATGAGGGACCCCCCAA-CAATAAGTCACAACTTTACGTATCAACAAACTGACATTATTGACCCAATATATTGATTAACGAACCAAGTTACCCTAGGGATAACAGCGCAATCCACTTTGAGAGCCCCTATCGACAAGTGGGCTTACGACCTCGATGTTGGATCGGGATACCCAAGTGGTGTAGCCGCTACTAAAGGTTCGTTTGTTCAACGATTAAAACCCC--------------------------------------------------------------------------------------------------------------------------------------------------------ACACCCGTGAGAACGCCCTCTACCACTTAGGAATCAGGAGCTGATATCAGGCACAATATTTGCCCAAAACATCTAGCCAAGCCACACCCACACGGGCCCTCAGCAGTGATTAATATTAAGATTAAACGTAAGTTTGACTTAGTTAATGAAAACAGAGCCGGCCAATCTGGTGCCAGCCGCCGCGGTTACACCAAGTGGCTCAAATTGATGTTGCGCGGCGTAAAGCGTGATTAAAGAAGATTCAGACTAAACTTAAACTAAGCTGTAGTACGCTTGTTTTTAGGAAACCCACATTTCGAAAGATATCTCAATACACCAACTTGAATTCACGATAACTAGGACACAAACTGGGATTAGATACCCCACTATGCCTAGTCGTAAACTTTAAATTACACCCACATCGCCCGGGAACTACGAGCAAAGCTTAAAACCCAAAGGACTTGACGGTACCCCACACCCTTCTAGAGGAGCCTGTCCTATAATCGATACTCCACGTTCAACCTCACCATTTTTAGCCTTTCAGCCTATATACTTCCGTCGCCAGCTTACCGCGTGAGCGATCTAGTAAGCTCAATGTCCAATCACCAGCACGTCAGGTCAAAGTGTAGCAAATAAAATGGGAAGAGATGGGCTACACTCTCTATTGTAGAAAACACGAAAAACTATGTGAAATCATAGCTGGAAGGCGGATTTAGTAGTAAAAAGAGAATAGAATACCCTTTTTAACTCGGCACTGGGGTGTGTACACACCGCCCGTCACCCTCTTCAATAAATCAATTAAGTACATAACAACTAACTACCACCTAGAAGAGGCAAGTCGTAACATGGTAAGCATACCGGAAGGTATGCTTGGAAACACCTTGTATTTGATGTTCGGGGCCTGGGCCGGGACAATCGGAACAGCCCTTAGTCTTCTGATCCGAGCTGAACTAAGTCAGCCCGGCTCACTCCTGGGGACGACCAGATTTATAATGTGATCGTCACAGCCCACGCTTTTGTCATAATTTTTTTTATGGTTATACCCGTTATGATCGGGGGTTTCGGGAACTGGTTGGTACCCCTAATAATTGGGGCCCCGATATAGCATTTCCCCGTATGAATAATATAAGCTTCTGACTTCTTCCACCATCATTTCTCCTTCTCCTCTCCTCCGCTGGGATTGAAGCCGGGCCGGCACCGGCTGAACTGTATACCCCCCCCTGCTGCTAATTTAGCTCACGCAGGACCCTCGGTAGACTTAACTATCTTTTCCCTTCACTTAGCCGGAATCTCTTCAATCCTGGAGCTATTAATTTCATTACTACTACTTTTAACATAAAACCCCCCACTTTCTCCCAATATCAAACTCCTCTTTTTGTGTGATCTGTTCTTATTACTGCAGTACTCCTGCTCCTCTCTCTCCTGTTTTGGCAGCCGGAATTACTATACTCCTACCGACCGAAACTTAAACACCACATTTTTTGACCCCGCGGGGGGGGGTGACCCTATCCTTTACCAACACCTATTCCATCAAAAATTCAGCAATTCCTCCAGTGAGGTTTATTTTCCTCGTAACAATGCTGTGGAGTGGAAGCCTCACTGTTCCAAATGTGATGTTTGTTCCTCCAAAAATTGGGGTAAGAGAAAGACGACAATGCACCAAAACTCTCTTATCAAAAAGAGGAAACTCAATGTGGAACATAGAAAGAAAGACAAAAATGGAAAAATCTCCCCCCTCTGGAAGAAGAATAGGACCCTGAATCAAATCAGGAACAAGTGCAAACAAATCCACCTTGATTCCAATTTACTGGTTGTTGACTATCCCTCCGATTTTACGAAGTCGTTCACATGCCAAGTGTGTGAGCACATATTGTCTGATGCAGTGCAAACCTCATGCAAACATTTGTTCTGCAGAATTTGCATCCTCAAATATTTCAAGATTATGGGTTGCTACTGCCCATCTTGCAGACACACTTGCTTCCCAACGGATCTTGCACCACCCGTGAAGTCATTTCTTAACATTTTAAACTCCTTGGTCTTAAAGTGCGCAGTGACTGGATGTGATGAGGAAATCCTGCTTGGAAAATACTCCCAACATATTGCTAAACATAAAGAAATCAAAGGTAAAGTTGCTTATGCTCCTATCAACAAAGGAG--
	Pristimantis_bicantus_QCAZ_16186       ----------------------------------------------------------TGGTT-CTCAAAAAAAGAATTTTAGTCCAACCTAAAGTTACACAAATTACATAAATTTCTCCCCACTTTAGAGCAATTCAAATGAGGTACAGCCCATTTGATACAGGATCCAACCTTTACTAACGGGTAATATCTGATACCC-CAAGTAGGCTTAAGAGCAGCCACCTTTTAAAAAGCGTCAAACCTTAAC-ATTTAACACCAATTCATAACCCCCCATCAACCCCTTTCACCCTACTGAGAACTTCTATAAATTATAGAACCTTTAATGTTAAAACTAGTAACAAGAGATAACCCTCTCTATGATGCAAACTCAAACCAGCAAGAACCTCTCACTGGTGATTAACAGAAACAAAGTAGTAACTTTCTCAAGAAAACTCTACTACTGTTAACCTAACACAAGAGCATCCCAAGAAAGATTTAAAGAAAAAGAAGGAACTCGGCAAATATCAATCTCGCCTGTTTACCAAAAACATCGCCTCTTGTCACCTATAAGAGGTCCAGCCTGCCCAGTGACTCTTGTTCAACGGCCGCGGTATCCTAACCGCGCGAAGGTAGCGTAATCACTTGTCTTTTAAATAAAGACTAGTATGAAAGGCACCACGAAGATTAAACTGTCTCCTCTCTCCAATCAGTGAACCTAATCTCCCCGTGAAAAAGCGGGAATTTTTATATAAG-----------------------------------------------------------------------------------------------------------------------------------------------------------------------------------------------------------------------------------------------------------------------------------------------------------------------------------------------------------------------------------------------------------------------------------------------------------------------------------------------------------------------------------------------------------------------------------------------------------------------------------------------------------------------------------------------------------------------------------------------------------------------------------------------------------------------------------------------------------------------------------------------------------------------------------------------------------------------------------------------------------------------------------------------------------------------------------------------------------------------------------------------------------------------------------------------------------------------------------------------------------------------------------------------------------------------------------------------------------------------------------------------------------------------------------------------------------------------------------------------------------------------------------------------------------------------------------------------------------------------------------------------------------------------------------------------------------------------------------------------------------------------------------------------------------------------------------------------------------------------------------------------------------------------------------------------------------------------------------------------------------------------------------------------------------------------------------------------------------TCCAGTGAGGTTTATTTTCCTCGTAACAATGCTGTGGAGTGGAAGCCTCACTGTTCCAAATGTGATGTTTGTTCCTCCAAAAATTGGGGTAAGAGAAAGACGACAATGCACCAAAACTCTCTTATCAAAAAGAGGAAACTCAATGTGGAACATAGAAAGAAAGACAAAAATGGAAAAATCTCCCCCCTCTGGAAGAAGAATAGGACCCTGAATCAAATCAGGAACAAGTGCAAACAAATCCACCTTGATTCCAATTTACTGGTTGTTGACTATCCCTCCGATTTTACGAAGTCGTTCACATGCCAAGTGTGTGAGCACATATTGTCTGATGCAGTGCAAACCTCATGCAAACATTTGTTCTGCAGAATTTGCATCCTCAAATATTTCAAGATTATGGGTTGCTACTGCCCATCTTGCAGACACACTTGCTTCCCAACGGATCTTGCACCACCCGTGAAGTCATTTCTTAACATTTTAAACTCCTTGGTCTTAAAGTGCGCAGTGACTGGATGTGATGAGGAAATCCTGCTTGGAAAATACTCCCAACATATTGCTAAACATAAA---------------------------------------------
	Pristimantis_bicantus_QCAZ_58592       -----------------------------------------------------------------------------------------------------------------------------------------------------------------------------------------------------------------------------------------------------------------------------CCCCCCATCAACCCCTTTCACCCTACTGAG???TTCTATAAATTATAGAACCTTTAATGTTAAAACTAGTAACAAGAGATACC-CTCTCTATGATGCAAACTCAAACCAGCAAGA-ACCTTCACTGGTGATTAACAGAAACAAAGTAGTAACTTTCTCAAGAAAACTCTACTACTGTTAACCTAACACAAGAGCATCCCAAGAAAGATTTAAAGAAAAAGAAGGAACTCGGCAAATATCAATCTCGCCTGTTTACCAAAAACATCGCCTCTTGTCACCTATAAGAGGTCCAGCCTGCCCAGTGACTCTTGTTCAACGGCCGCGGTATCCTAACCGCGCGAAGGTAGCGTAATCACTTGTCTTTTAAATAAAGACTAGTATGAAAGGCACCACGAAGATTAAACTGTCTCCTCTCTCCAATCAGTGAACCTAATCTCCCCGTGAAAAAGCGGGAATTTTTATATAAGACGAGAAGACCCTATGGAGCTTAAAACATCATAACACTGCAC?AACCCAAATATTAAACCCTACAGCACACTGATTATATGTTTTCGGTTGGGGTGACCGCGGAGGAAAACCCATCCCCCGCGATGATGAGGGACCCCCCAA-CAATAAGTCACAACTTTACGTATCAACAAACTGACATTATTGACCCAATATATTGATTAACGAACCAAGTTACCCTAGGGATAACAGCGCAATCCACTTTGAGAGCCCCTATCGACAAGTGGGCTTACGACCTCGATGTTGGATCGGGATACCCAAGT-------------------------------------------------------------------------------------------------------------------------------------------------------------------------------------------------------------------------------------------------------------------------------------------------------------------------------------------------------------------------------------------------------------------------------------------------------------------------------------------------------------------------------------------------------------------------------------------------------------------------------------------------------------------------------------------------------------------------------------------------------------------------------------------------------------------------------------------------------------------------------------------------------------------------------------------------------------------------------------------------------------------------------------------------------------------------------------------------------------------------------------------------------------------------------------------------------------------------------------------------------------------------------------------------------------------------------------------------------------------------------------------------------------------------------------------------------------------------------------------------------------------------------------------------------------------------------------------------------------------------------------------------------------------------------------------------------------------------------------------------------------------------------------------------------------------------------------------------------------------------------------------------------------------------------------------------------------------------------------------------------------------------------------------------------------------------------------------------------------------------------------------------------------------------------------------------------------------------------------------------------------------------------------------------------------------------------------------------------------------------------------------------------------------------------
	Pristimantis_bicantus_QCAZ_58597       -------------------------------------------------------------------------------------------------------------------------------------------------------------------------------------------------------------------------------------------------------------------------ATAACCCCCCATCAACCCCTTTCACCCTACTGAGAACTTCTATAAATTATAGAACCTTTAATGTTAAAACTAGTAACAAGAGATAACCCTCTCTATGATGCAAACTCAAACCAGCAAGAACCTCTCACTGGTGATTAACAGAAACAAAGTAGTAACTTTCTCAAGAAAACTCTACTACTGTTAACCTAACACAAGAGCATCCCAAGAAAGATTTAAAGAAAAAGAAGGAACTCGGCAAATATCAATCTCGCCTGTTTACCAAAAACATCGCCTCTTGTCACCTATAAGAGGTCCAGCCTGCCCAGTGACTCTTGTTCAACGGCCGCGGTATCCTAACCGCGCGAAGGTAGCGTAATCACTTGTCTTTTAAATAAAGACTAGTATGAAAGGCACCACGAAGATTAAACTGTCTCCTCTCTCCAATCAGTGAACCTAATCTCCCCGTGAAAAAGCGGGAATTTTTATATAAGACGAGAAGACCCTATGGAGCTTAAAACATCATAACACTGCACCAACCCAAATATTAAACCCTACAGCACACTGATTATATGTTTTCGGTTGGGGTGACCGCGGAGGAAAACCCATCCCCCGCGATGATGAGGGACCCCCCAA-CAATAAGTCACAACTTTACGTATCAACAAACTGACATTATTGACCCAATATATTGATTAACGAACCAAGTTACCCTAGGGATAACAGCGCAATCCACTTTGAGAGCCCCTATCGACAAGTGGGCTTACGACCTCGATGTTGGATCGGGATACCCAAGTGGTGTAGCCGCTACTAAAGGTTCGTTTGTTCAACGATTC---------------------------------------------------------------------------------------------------------------------------------------------------------------ACACCCGTGAGAACGCCCTCTACCACTTAGGAATCAGGAGCTGATATCAGGCACAATATTTGCCCAAAACATCTAGCCAAGCCACACCCACACGGGCCCTCAGCAGTGATTAATATTAAGATTAAACGTAAGTTTGACTTAGTTAATGAAAACAGAGCCGGCCAATCTGGTGCCAGCCGCCGCGGTTACACCAAGTGGCTCAAATTGATGTTGCGCGGCGTAAAGCGTGATTAAAGAAGATTCARACTAAACTTAAACTAAGCTGTAGTACGCTTGTTTTTAGGAAACCCACATTTCGAAAGATATCTCAATACACCAACTTGAATTCACGATAACTAGGACACAAACTGGGATTAGATACCCCACTATGCCTAGTCGTAAACTTTAAATTACACCCACATCGCCCGGGAACTAC-AGCAAAGCTTAAAACCCAAAGGACTTGACGGTACCCCACACCCTTCTAGAGGAGCCTGTCCTATAATCGATACTCCACGTTCAACCTCACCATTTTTAGCCTTTCA-CCTATATACTTCCGTCGCCAGCTTACCGCGTGAGCGATCTAGTAAGCTCAATGTCCAATCACCAGCACGTCAGGTCAAAGTGTAGCAAATAAAATGGGAAGAGATGGGCTACACTCTCTATTGTAGAAAACACGAAAAACTATGTGAAATCATAGCTGGAAGGCGGATTTAGTAGTAAAAAGAGAATAGAATACCC-TTTTAACTCGGCACTGGGGTGTGTACACACCGCCCGTCACCCTCTTCAATAAATCAATTAAGTACATAACAACTAACTAYCACC-AGAAGAGGCAAGTCGTAACATGGTAAGCATACCGGAAGGTATGCTTGGAAA---------------------------------------------------------------------------------------------------------------------------------------------------------------------------------------------------------------------------------------------------------------------------------------------------------------------------------------------------------------------------------------------------------------------------------------------------------------------------------------------------------------------------------------------------------------------------------------------------------------------------------------------------------------------------------------------------------------------------------------------------------------------------------------------------------------------------------------------------------------------------------------------------------------------------------------------------------------------------------------------------------------------------------------------------------------------------------------------------------------------------------------------------------------------------------------------------------------------------------------------------------------------------------------------------------------------------------
	Pristimantis_burtoniorum_DHMECN_14479  CAAAATAGTGGGAAGACCCTAAAATAGAGGTGACAGACCTAACGAACTTAGTCATAGCTGGTTTCTCAAGAAAAGAATTTTAGTCCAACCTAAAGTAACACAAATTACATAAATACTCCCTCACTTTAGAGCAACTCAAATGAGGTTCAGCCCATTTGACACAGGATACAACCTTCACTAACGGGTAACA-CTCACACCTACAAGTAGGCCTAAAAGCAGCCACCTTTCAAAAAGCGTCAAACCTTAGCTGTAATATTTAAATTCATAAACCCCTATAGACCCCTTTAACTATATTGAGAACTTCTATAAATTATAGAACCTTTTATGCTAAAACTAGTAACAAGAGGGCCCCCTCTCTCAAATGCAAATTTAAGCCAGCAAGAACTCATCACTGGCAACTAACAGACCAAAAATAGCAACTCAC-CTAGAAAACTCTATTACTGTTAACCTAACACCAGAGCATTTCAAGAAAGATTTAAAAAAAAAGAAGGAACTCGGCAAATATTAGCTCCGCCTGTTTACCAAAAACATCGCCTCTTGCCACACATGAGAGGTCTAGCCTGCCCAGTGACTCTTGTTCAACGGCCGCGGTATCCTAACCGTGCAAAGGTAGCGTAATCACTTGTTTTCTAAATAAAGACCAGTATGAATGGCATCACGAGAACTAAACTGTCTCCTTTTTTCAATCAGTGAATCTAATTTTTCCGTGAAGAAGCGGAAATTCTCATATAAGACGAGAAGACCCTATGGAGCTTAAAACATCATATATACCTGCCA-TCCAGATATCTCCCTCCCGAGCACACTAATTATATGTTTTTGGTTGGGGTGACCGCGGAGAAAAACTTATCCCCCGC-AGGAAA-GGGAGCCCCTAAACTATAAGCCACAACTTTATGTATCAACAAATTGACACCATTGACCCAATATATTGATTAACGAACCAAGTTACCCTAGGGATAACAGCGCAATCCACTTCGAGAGCCCCTATCGACAAGTGGGCTTACGACCTCGATGTTGGATCGGGATACCCCAGTGGTGCAGCCGCTACTAAAGGTTCGTTTGTTCAACGATTAAAACCCC--------------------------------------------------------------------------------------------------------------------------------------------------------ATACCCGTGAAAACACCCTTCACCACTTAGGAGTTAGGAGTTGATATCAGGCACTATACTTGCCCAAAACATCTAGCCAAGCCACACCCACAAGGGTCTTCAGCAGTGATTAATATTAAAAATAAACGTAAGTTTGACTTAGCTAATGAAAACAGAGCCGGCCAATCTGGTGCCAGCCGCCGCGGTTACACCATGTGGCTCAAATTGATCTTGTTCGGCGTAAAGCGTGATTAAAGA-AAGTGGAGTTAAATTTGAGCTAAGCTGTAGAACGCCTGTTTTTAAGAAAACCACATTTCGAAAGATACTCCAACCCACCAACTTGAATTCACGATAACCTGGACACAAACTGGGATTAGATACCCCACTATGCCTTGTCACAAACTTTAATTTACCCCTCCCTCGCCTGGGAACTACGAGCAAAGCTTGAAACCCAAAGGACTTGACGGTGCCCCACATCCTTCTAGAGGAGCCTGTCCTGTAACCGATACCCCACGTTTAACCTCACCATATTTTGTTTTTCAGCCTGTATACTTCCGTCGCCAGCTTACCGCATGAGCGTTC-AGTAAGCTTAATGTCCAACCATCAATACGTCAGGTCAAAGTGCAGCAAATAATGTGGAAAGAGATGGGCTACACTTTCTATTATAGAAAATACGAAAAACTATATGAAACTATAGTTGGAAGGCGGATTTAATAGTAAAAAGAAAATAGATTATTCTTCTTAACCCGGCACTGGGGTGTGTACACACCGCCCGTCACCCTCTTCAACAAAATAACTAAGTTTATAACAATCAACTGCTATCTAGAAGAGGTAAGTCGTAACATGGTAAGTATACCGGAAGGTGTGCTTGGAAACACCCTATACCTCGTATTCGGGGCCTGAGCAGGGATAATCGGAACAGCCCTCAGCCTCTTAATCCGCGCAGAATTGAGTCAACCCGGCTCCCTCCTCGGGATGACCAAATTTACAACGTAGTCGTTACCGCACATGCCTTTGTTATAATTTTTTTTATGGTTATACCTATTATGATCGGAGGCTTCGGAAATTGACTTGTTCCACTAATGATTGGGGCCCCGATATAGCTTTTCCACGTATAAACAACATAAGCTTCTGACTTCTCCCCCCCTCACTATTTCTACTTCTCGCCTCCGCCGGAATTGAAGCTGGGCTGGCACTGGATGAACCGTTTACCCCCCCCTGCTGCTAATCTAGCCCACGCGGGCCCCTCAGTAGACTTAACTATCTTCTCTCTTCACCTAGCCGGGGTATCCTCAATCTTGGAGCCATCAATTTTATCACCACCATTTTTAATATAAAACCTCCTTCCCTCACCCCCTATCAAACCCCCCTATTTGTCTGATCTGTTCTCATCACTGCAGTACTCCTACTCCTCTCCCTCCAGTCTTAGCAGCCGGAATCACAATACTCTTACTGACCGAAATTTAAATACCTCTTTTTTTGACCCCTCAGGTGGAGGAGACCCTGTCCTCTATCAGCA--T-TT-CATCAAAAATTCAACAATTCATCCAGTGAGGTTTATTTCCCTCGTAACAATGCTGTGGAGTGGAAGCCTCACTGTTCCAAATGTGATGTTTGTTCCTCCAAAAATTGGGGTAAGAGAAAGACGACAATGCATCAAAACCCTCTTATCAAAAAGAGGAAACTCAATGTGGAACATAGAAAGAAGGACAAAAATGGAAAAATCTCCCCCCTCTGGAAAAAGAATAGGACCCTGAATCAAATCAGGAACAAGTGCAAACAAATCCACCTTGATTCCAACTTACTGGTTGTTGACTATCCTTCCGATTTTACGAAGTCGTTCACATGCCAGGTGTGTGAGCATATATTGTCTGATCCAGTGCAAACCTCATGCAAACATTTGTTCTGCAGGATTTGCATCCTCAAATATTTCAAGATTATGGGTTGCTACTGCCCATCTTGCAGACACACTTGCTTCCCAACGGATCTTGCACCACCCGTAAAGTCATTTCTTAACATTTTAAACTCCTTGGTCTTAAAGTGTGCAGTGACCGGATGTGATGAGGAAATCCTGCTTGGAAAATACTCCCAACATATTGCTAAACATAAAGAACTCAAAGGTAAAGTTGCTTATGCCCCTATCAACAAAGGAG--
	Pristimantis_c.sp._1_DHMECN_15674      ------------------------------------------------------------------------------------------------------------------------------------------------------------------------------------------------------------------------------------------------------------------------------------------------------------------------------------------------------------------------------------------------------------------------------------------------------------------------------------------------------------------------------------------------------------------------------------------------------------------------------------------------------------------------------------------------------------------------------------------------------------------------------------------------------------------------------------------------------------------------------------------------------------------------------------------------------------------------------------------------------------------------------------------------------------------------------------------------------------------------------------------------------------------------------------------------------------------------------------------------------------------------------------------------------------ATAAGGATAAGGAGCTGATATCAGGCACAACCATAGCCCAAAACATCTAGCTAAGCCACACCCACAAGGGCCCTCAGCAGTGATCAACATTAAAAATAAACGTCAGTTTGATTTAGTTAGTGAAAACAGAGCAGGCCAATCTGGTGCCAGCCGCCGCGGTTATACCACAAGGCTCAAATTGACCCCGTCCGGCGTAAAGTGTGATTAAAGGAAATTGGGGCTAAACTTAAACTAAACCGTAAAACATTTGCTCTTAAGAAAACCATACTTCGAAAGATACCCCAACCCATCAACTTGAATTCACGATAACTAGGACACAAACTGGGATTAGATACCCCACTATGCCTGGTCATAAACTTTAACTTACTCCATCATCGCCTGGGAACTACGAGCAAAGCTTAAAACCCAAAGGACTTGACGGTACCCCACATCCCCCTAGAGGAGCCTGTCCTATAATCGATACCCCACGTTTAACCTCACCATTTTTAGCCTCTCAGCCTGTATACTTCCGTCACTAGCTTACCGCATGAGCGATCAAGTAAGCTTAATGTTCTACCAACAATACGTCAGGTCAAAGTGCAGCAAATAATATGGAAAGAGATGGGCTACACTTTTTATTATAAAAGAAACGAAAAGCTAAATGAAATTCTAGCAAGAAGGTGGATTTAGTAGT-AAGAGGAACTAGCACATTCCTTTTAATTTGGCACTGGGGTGTGTACACACCGCCCGTCACCCTCTTCAATATTCTTCTTCAGTTCATAACAACTCATCATCCCACCC--------------------------------------------------------------------------------------------------------------------------------------------CTCCTAGGGATGATCAGGTCTACAATGTTATTGTTACTGCCCATGCATTCGTAATAATCTTCTTTATAGTTATACCTGTAATAATTGGGGGTTTCGGAAATTGACTTGTTCCACTAATAATGGGAGCACCGATATGGCTTTCCCCCGCATGAACAATATAAGCTTCTGACTTCTACCCCCCTCGTTTCTCCTCCTCCTGGCTTCAGCCGGAGTAGAAGCCGGGCAGGCACCGGCTGAACTGTCTACCCCCCGCTGCTGCCAACTTAGCCCATGCAGGCCCGTCAGTGGATCTTACCATTTTTTCCCTCCACTTAGCTGGAGTGTCCTCAATTCTGGCGCAATTAATTTTATTACCACAACTTTTAGCATGAAGCCTGCATCTATGTCTCAATACCAAACCCCGCTGTTTGTTTGATCCGTTTTAATTACCGCCGTTCTACTTCTCCTATCACTCCAGTCTTAGCAGCAGGCATTACGATACTCTTACAGACCGGAATC--------------------------------------------------------------------------------------------------------------------------------------------------------------------------------------------------------------------------------------------------------------------------------------------------------------------------------------------------------------------------------------------------------------------------------------------------------------------------------------------------------------------------------------------------------------------------------------------------------------------------------------------------------------------------------------------------------------------
	Pristimantis_c.sp._1_DHMECN_15675_     -----------------------------------------------------------------------------------------------------------------------------------------------------------------------------------------------------------------------------------------------------------------------------------------------------------------------------------------------------------------------------------------------------------------------------------------------------------------------------------------------------------------------------------------------------------------------------------------------------------------------------------------------CTTGTTTTCTAAATAAAGACCAGTATGAAAGGCACCACGAGGGCTATACTGTCTCCTTTTTTCAATCAATGAACCTAATCTCCCCGTGAAGAAGCGGGAATAAATATATAAGACGAGAAGACCCTGTGGAGCTTAAAACATCATATATACCTGCCTATCAAAATACCAC----CCCCGCAGACTAATTATATGTTTTTGGTTGGGGCGACCGCGGAAAATAACCCATCCTCCGCAATGAAAGGGGCCCCCCCTAACAACAAGCTACAACTTTATGTATCAACTAATTGACATCATTGACCCAATACTTTGACTAACGAACCAAGTTACCCCAGGGATAACAGCGCAATCCACTTTAAGAGCTCCTATCGACAAGTGGGCTTACGACCTCGATGTTGGATCAGGGTGTCCAAGTGGTGCAACCGCTACTAAAGGT-CGTTT-----------------------------------------------------------------------------------------------------------------------------------------------------------------------------------------------------------------------------------CCATAGCCCAAAACATCTAGCTAAGCCACACCCACAAGGGCCCTCAGCAGTGATCAACATTAAAAATAAACGTCAGTTTGATTTAGTCAGTGAAAACAGAGCAGGCCAATCTGGTGCCAGCCGCCGCGGTTATACCACAAGGCTCAAATTGACCCCATCCGGCGTAAAGTGTGATTAAAGGAAATTGGGGCTAAACTTAAACTAAACCGTAAAACATTTGCTCTTAAGAAAACCATACTTCGAAAGATACCCCAACCCATCAACTTGAATTCACGATAACTAGGACACAAACTGGGATTAGATACCCCACTATGCCTGGTCATAAACTTTAACTTACTCCATCATCGCCTGGGAACTACGAGCAAAGCTTAAAACCCAAAGGACTTGACGGTACCCCACATCCCCCTAGAGGAGCCTGTCCTATAATCGATACCCCACGTTTAACCTCACCATTTTTAGCCTCTCAGCCTGTATACTTCCGTCACTAGCTTACCGCATGAGCGATCAAGTAAGCTTAATGTTCTACCAACAATACGTCAGGTCAAAGTGCAGCAAATAATATGGAAAGAGATGGGCTACACTTTTTATTATAAAAGAAACGAAAAGCTAAATGAAATTCTAGCAAGAAGGTGGATTTAGTAGT-AAGAGGAACTAGCACATTCCTTTTAATTTGGCACTGGGGTGTGTACACACCGCCCGTCACCCTCTTCAATATTCTTCTTCAGTTCATAACAACTCATCATCCCACCC-----------------------------------------------------------------------------------------------------------------------------------------TCCCTCCTAGGGATGATCAGGTCTACAATGTTATTGTTACTGCCCATGCATTCGTAATAATCTTCTTTATAGTTATACCTGTAATAATTGGGGGTTTCGGAAATTGACTTGTTCCACTAATAATGGGAGCACCGATATGGCTTTCCCCCGCATGAACAATATAAGCTTCTGACTTCTACCCCCCTCGTTTCTCCTCCTCCTGGCTTCAGCCGGAGTAGAAGCCGGGCAGGCACCGGCTGAACTGTCTACCCCCCGCTGCTGCCAACTTAGCCCATGCAGGCCCGTCAGTGGATCTTACCATTTTTTCCCTCCACTTAGCTGGAGTGTCCTCAATTCTGGCGCAATTAATTTTATTACCACAACTTTTAGCATGAAGCCTGCATCTATGTCTCAATACCAAACCCCGCTGTTTGTTTGATCCGTTTTAA-TACCGCCGTTCTACTTCTCCTATCACTCCAGTCTTAGCAGCAGGCATTACGATACTCTTACAGAC-----------------------------------------------------------------------------------------------------------------------TGCTGTGCAGTGGAAGTCTCACTGTTCCAAATGTGATGTTTGTTCCTCCAAAAACTGGGGTAAGAGAAAGACGACAATGCACCAAAACCCTCTCATCAAAAAGAGGAAACTCAATGTGGAACATAGAAAGAAGAACAAAAATGGAAAAATTTCCCCCCTCTGGAAAAAGAATAGAACTCTGAATCAAATCAGGAGCAAGTGCAAACAAATCCACCTTGATTCCAATTTACTGGTTGTTGACTATCCTTCCGATTTTACGAAGTCATTCACATGCCAGGTGTGTGAACACATATTGTCTGATCCAGTGCAAACCTCATGCAAACATTTGTTCTGCAGGATTTGCATCCTCAAATATTTCAAGATTATGGGTTGCTACTGCCCATCTTGTAGACACACTTGCTTCCCAACGGATCTTGCACCACCCGTGAAGTCATATCTTAACATTTTAAACTCCTTGGTCTTAAAGTGTGCAGTGACCGGATGTGATGAGGAAATCCTGCTTGGAAAATACTCCCAACATATTGCTAAACATAAAGAACTCAAAGGCAAAGTTGCTTATGCCCCTATCAACAAAGGAGGA
	Pristimantis_c.sp._1_QCAZ_52515        ---------------------------------------------------------------TCTCAAGAAAAGAATTTTAGTCCAACCCAAAGTAACACGAATTACAAAAATCTCACCCTACTTTAGAGCAACTCAAGTGAGGTACAGCCCACTTGATACAGGATTCAACCTTTACTAACGGG-AATATACCAAACCTACAAGTAGGCCTAAAAACAGCCACCTTTAAAAAAGCGTCAAACCTTAAATGTTTCATTTTAATACACAAAATCACACTGATCCCTT-AATTGTACTGAGAACTTCTATAAATTATAGAACCTTTTATGCTAAAACTAGTAATAAGAGACTCATCTCTCTAATATGTAAGTGTAAGCCGACAAGAACGCATCAACGGCAGTTAACAGTCCAAAAGTAGCAACTT-CAATAGAAAACACTACTCCTGTCAACCTTACACTAGAGCATTTAAAGAAAGATTAAAAGAAAAAGAAGGAACTCGGCAAATATTAACCCCGCCTGTTTACCAAAAACATCGCCTCTTGTTATCCATTAGAGGTCCAGCCTGCCCAGTGACTCTTGTTCAACGGCCGCGGTATCCTAACCGTGCAAAGGTAGCGTAATCACTTGTTTTCTAAATAAAGACCAGTATGAAAGGCACCACGAGGGCTATACTGTCTCCTTTTTTCAATCAATGAACCTAATCTCCCCGTGAAGAAGCGGGAATCAATATATA-------------------------------------------------------------------------------------------------------------------------------------------------------------------------------------------------------------------------------------------------------------------------------------------------------------------------------------------------------------------------------------------------------------------------------------------------------------------------------------------------------------------------------------------------------------------------------------------------------------------------------------------------------------------------------------------------------------------------------------------------------------------------------------------------------------------------------------------------------------------------------------------------------------------------------------------------------------------------------------------------------------------------------------------------------------------------------------------------------------------------------------------------------------------------------------------------------------------------------------------------------------------------------------------------------------------------------------------------------------------------------------------------------------------------------------------------------------------------------------------------------------------------------------------------------------------------------------------------------------------------------------------------------------------------------------------------------------------------------------------------------------------------------------------------------------------------------------------------------------------------------------------------------------------------------------------------------------------------------------------------------------------------------------------------------------------------------------------------------------TCCAGTGAGGTTTATTTCCCTCGTAACAATGCTGTGCAGTGGAAGTCTCACTGTTCCAAATGTGATGTTTGTTCCTCCAAAAACTGGGGTAAGAGAAAGACGACAATGCACCAAAACCCTCTCATCAAAAAGAGGAAACTCAATGTGGAACATAGAAAGAAGAACAAAAATGGAAAAATTTCCCCCCTCTGGAAAAAGAATAGAACTCTGAATCAAATCAGGAGCAAGTGCAAACAAATCCACCTTGATTCCAATTTACTGGTTGTTGACTATCCTTCCGATTTTACGAAGTCATTCACATGCCAGGTGTGTGAACACATATTGTCTGATCCAGTGCAAACCTCATGCAAACATTTGTTCTGCAGGATTTGCATCCTCAAATATTTCAAGATTATGGGTTGCTACTGCCCATCTTGTAGACACACTTGCTTCCCAACGGATCTTGCACCACCCGTGAAGTCATATCTTAACATTTTAAACTCCTTGGTCTTAAAGTGTGCAGTGACCGGATGTGATGAGGAAATCCTGCTTGGAAAATACTCCCAACATATTGCTAAACATAAA---------------------------------------------
	Pristimantis_c.sp._1_QCAZ_58963        --------------------------------------------------------------------------------------------------CACGAATTACAAAAATCTCACCCTACTTTAGAGCAACTCAAGTGAGGTACAGCCCACTTGATACAGGATTCAACCTTTACTAACGGG-AATATACCAAATCTACAAGTAGGCCTAAAAACAGCCACCTTTAAAAAAGCGTCAAACCTTAAATGTTTCATTTTAATACACAAAATCACACTGACCCCTT-AATTGTACTGAGAACTTCTATAAATTATAGAACCTTTTATGCTAAAACTAGTAATAAGAGACTCATCTCTCTAATATGTAAGTGTAAGCCGACAAGAACGCATCAACGGCAGTTAACAGTCCAAAAGTAGCAACTT-CAATAGAAAACACTACTCCTGTCAACCTTACACTAGAGCATTTAAAGAAAGATTAAAAGAAAAAGAAGGAACTCGGCAAATATTAACCCCGCCTGTTTACCAAAAACATCGCCTCTTGTTATCCATTAGAGGTCCAGCCTGCCCAGTGACTCTTGTTCAACGGCCGCGGTATCCTAACCGTGCAAAGGTAGCGTAATCACTTGTTTTCTAAATAAAGACCAGTATGAAAGGCACCACGAGGGCTATACTGTCTCCTTTTTTCAATCAATGAACCTAATCTCCCCGTG-----------------------------------------------------------------------------------------------------------------------------------------------------------------------------------------------------------------------------------------------------------------------------------------------------------------------------------------------------------------------------------------------------------------------------------------------------------------------------------------------------------------------------------------------------------------------------------------------------------------------------------------------------------------------------------------------------------------------------------------------------------------------------------------------------------------------------------------------------------------------------------------------------------------------------------------------------------------------------------------------------------------------------------------------------------------------------------------------------------------------------------------------------------------------------------------------------------------------------------------------------------------------------------------------------------------------------------------------------------------------------------------------------------------------------------------------------------------------------------------------------------------------------------------------------------------------------------------------------------------------------------------------------------------------------------------------------------------------------------------------------------------------------------------------------------------------------------------------------------------------------------------------------------------------------------------------------------------------------------------------------------------------------------------------------------------------------------------------------------------------------------TCCAGTGAGGTTTATTTCCCTCGTAACAATGCTGTGCAGTGGAAGTCTCACTGTTCCAAATGTGATGTTTGTTCCTCCAAAAACTGGGGTAAGAGAAAGACGACAATGCACCAAAACCCTCTCATCAAAAAGAGGAAACTCAATGTGGAACATAGAAAGAAGAACAAAAATGGAAAAATTTCCCCCCTCTGGAAAAAGAATAGAACTCTGAATCAAATCAGGAGCAAGTGCAAACAAATCCACCTTGATTCCAATTTACTGGTTGTTGACTATCCTTCCGATTTTACGAAGTCATTCACATGCCAGGTGTGTGAACACATATTGTCTGATCCAGTGCAAACCTCATGCAAACATTTGTTCTGCAGGATTTGCATCCTCAAATATTTCAAGATTATGGGTTGCTACTGCCCATCTTGTAGACACACTTGCTTCCCAACGGATCTTGCACCACCCGTGAAGTCATATCTTAACATTTTAAACTCCTTGGTCTTAAAGTGTGCAGTGACCGGATGTGATGAGGAAATCCTGCTTGGAAAATACTCCCAACATATTGCTAAACATAAA---------------------------------------------
	Pristimantis_c.sp._1_QCAZ_59480        ----------------------------------------------------------------------------------------------GTAACACGAATTACAAAAATCTCACCCTACTTTAGAGCAACTCAAATGAGGTACAGCCCATTTGATACAGGATTCAACCTTCACTAACGGG-AACATACCAAATCTACAAGTAGGCCTAAAAACAGCCACCTTTAAAAAAGCGTCAAACCTTAAATGTTTCATTTTAATACACAAAATCACACTGACCCCTT-AATTGTACTGAGAACTTCTATAAATTATAGAACCTTTTATGCTAAAACTAGTAATAAGAGACTCATCTCTCTAATATGTAAGTGTAAGCCGACAAGAACGCATCAACGGCAGTTAACAGTCCAAAAGTAGCAACTT-CAATAGAAAACACTACTCCTGTCAACCTTACACTAGAGCATTTAAAGAAAGATTAAAAGAAAAAGAAGGAACTCGGCAAATATTAACCCCGCCTGTTTACCAAAAACATCGCCTCTTGTTACCCATTAGAGGTCCAGCCTGCCCAGTGACTCTTGTTCAACGGCCGCGGTATCCTAACCGTGCAAAGGTAGCGTAATCACTTGTTTTCTAAATAAAGACCAGTATGAAAGGCACCACGAGGGCTATACTGTCTCCTTTTTTCAATCAATGAACCTAATCTCCCCGTG--------------------------------------------------------------------------------------------------------------------------------------------------------------------------------------------------------------------------------------------------------------------------------------------------------------------------------------------------------------------------------------------------------------------------------------------------------------------------------------------------------------------------------------------------------------------------------------------------------------------------------------------------------------------------------------------------------------------------------------------------------------------------------------------------------------------------------------------------------------------------------------------------------------------------------------------------------------------------------------------------------------------------------------------------------------------------------------------------------------------------------------------------------------------------------------------------------------------------------------------------------------------------------------------------------------------------------------------------------------------------------------------------------------------------------------------------------------------------------------------------------------------------------------------------------------------------------------------------------------------------------------------------------------------------------------------------------------------------------------------------------------------------------------------------------------------------------------------------------------------------------------------------------------------------------------------------------------------------------------------------------------------------------------------------------------------------------------------------------------------------------------------------------------------------------------------------------------------------------------------------------------------------------------------------------------------------------------------------------------------------------------------------------------------------------------------------------------------------------------------------------------------------------------------------------------------------------------------------------------------------------------------------------------------------------------------------------------------------------------------------------------------
	Pristimantis_c.sp._1_QCAZ_59586        ----------------------------------------------------------------------------------------------GTAACACGAATTACAAAAATCTCACCCTACTTTAGAGCAACTCAAATGAGGTACAGCCCATTTGATACAGGATTCAACCTTCACTAACGGG-AACATACCAAATCTACAAGTAGGCCTAAAAACAGCCACCTTTAAAAAAGCGTCAAACCTTAAATGTTTCATTTTAATACACAAAATCACACTGACCCCTT-AATTGTACTGAGAACTTCTATAAATTATAGAACCTTTTATGCTAAAACTAGTAATAAGAGACTCATCTCTCTAATATGTAAGTGTAAGCCGACAAGAACGCATCAACGGCAGTTAACAGTCCAAAAGTAGCAACTT-CAATAGAAAACACTACTCCTGTCAACCTTACACTAGAGCATTTAAAGAAAGATTAAAAGAAAAAGAAGGAACTCGGCAAATATTAACCCCGCCTGTTTACCAAAAACATCGCCTCTTGTTACCCATTAGAGGTCCAGCCTGCCCAGTGACTCTTGTTCAACGGCCGCGGTATCCTAACCGTGCAAAGGTAGCGTAATCACTTG-----------------------------------------------------------------------------------------------------------------------------------------------------------------------------------------------------------------------------------------------------------------------------------------------------------------------------------------------------------------------------------------------------------------------------------------------------------------------------------------------------------------------------------------------------------------------------------------------------------------------------------------------------------------------------------------------------------------------------------------------------------------------------------------------------------------------------------------------------------------------------------------------------------------------------------------------------------------------------------------------------------------------------------------------------------------------------------------------------------------------------------------------------------------------------------------------------------------------------------------------------------------------------------------------------------------------------------------------------------------------------------------------------------------------------------------------------------------------------------------------------------------------------------------------------------------------------------------------------------------------------------------------------------------------------------------------------------------------------------------------------------------------------------------------------------------------------------------------------------------------------------------------------------------------------------------------------------------------------------------------------------------------------------------------------------------------------------------------------------------------------------------------------------------------------------------------------------------------TCCAGTGAGGTTTATTTCCCTCGTAACAATGCTGTGCAGTGGAAGTCTCACTGTTCCAAATGTGATGTTTGTTCCTCCAAAAACTGGGGTAAGAGAAAGACGACAATGCACCAAAACCCTCTCATCAAAAAGAGGAAACTCAATGTGGAACATAGAAAGAAGAACAAAAATGGAAAAATTTCCCCCCTCTGGAAAAAGAATAGAACTCTGAATCAAATCAGGAGCAAGTGCAAACAAATCCACCTTGATTCCAATTTACTGGTTGTTGACTATCCTTCCGATTTTACGAAGTCATTCACATGCCAGGTGTGTGAACACATATTGTCTGATCCAGTGCAAACCTCATGCAAACATTTGTTCTGCAGGATTTGCATCCTCAAATATTTCAAGATTATGGGTTGCTACTGCCCATCTTGTAGACACACTTGCTTCCCAACGGATCTTGCACCACCCGTGAAGTCATATCTTAACATTTTAAACTCCTTGGTCTTAAAGTGTGCAGTGACCGGATGTGATGAGGAAATCCTGCTTGGAAAATACTCCCAACATATTGCTAAACATAAA---------------------------------------------
	Pristimantis_c.sp._1_QCAZ_59603        ----------------------------------------------------------------------------------------CCCAAAGTAACACGAATTACAAAAATCTCACCCTACTTTAGAGCAACTCAAATGAGGTACAGCCCATTTGATACAGGATTCAACCTTCACTAACGGG-AACATACCAAATCTACAAGTAGGCCTAAAAACAGCCACCTTTAAAAAAGCGTCAAACCTTAAATGTTTCATTTTAATACACAAAATCACACTGACCCCTT-AATTGTACTGAGAACTTCTATAAATTATAGAACCTTTTATGCTAAAACTAGTAATAAGAGACTCATCTCTCTAATATGTAAGTGTAAGCCGACAAGAACGCATCAACGGCAGTTAACAGTCCAAAAGTAGCAACTT-CAATAGAAAACACTACTCCTGTCAACCTTACACTAGAGCATTTAAAGAAAGATTAAAAGAAAAAGAAGGAACTCGGCAAATATTAACCCCGCCTGTTTACCAAAAACATCGCCTCTTGTTACCCATTAGAGGTCCAGCCTGCCCAGTGACTCTTGTTCAACGGCCGCGGTATCCTAACCGTGCAAAGGTAGCGTAATCACTTGTTTTCTAAATAAAGACCAGTATGAAAGGCACCACGAGGGCTATACTG---------------------------------------------------------------------------------------------------------------------------------------------------------------------------------------------------------------------------------------------------------------------------------------------------------------------------------------------------------------------------------------------------------------------------------------------------------------------------------------------------------------------------------------------------------------------------------------------------------------------------------------------------------------------------------------------------------------------------------------------------------------------------------------------------------------------------------------------------------------------------------------------------------------------------------------------------------------------------------------------------------------------------------------------------------------------------------------------------------------------------------------------------------------------------------------------------------------------------------------------------------------------------------------------------------------------------------------------------------------------------------------------------------------------------------------------------------------------------------------------------------------------------------------------------------------------------------------------------------------------------------------------------------------------------------------------------------------------------------------------------------------------------------------------------------------------------------------------------------------------------------------------------------------------------------------------------------------------------------------------------------------------------------------------------------------------------------------------------------------------------------------------------------------------------------------------------------------------------TGTTCCAAATGTGATGTTTGTTCCTCCAAAAACTGGGGTAAGAGAAAGACGACAATGCACCAAAACCCTCTCATCAAAAAGAGGAAACTCAATGTGGAACATAGAAAGAAGAACAAAAATGGAAAAATTTCCCCCCTCTGGAAAAAGAATAGAACTCTGAATCAAATCAGGAGCAAGTGCAAACAAATCCACCTTGATTCCAATTTACTGGTTGTTGACTATCCTTCCGATTTTACGAAGTCATTCACATGCCAGGTGTGTGAACACATATTGTCTGATCCAGTGCAAACCTCATGCAAACATTTGTTCTGCAGGATTTGCATCCTCAAATATTTCAAGATTATGGGTTGCTACTGCCCATCTTGTAGACACACTTGCTTCCCAACGGATCTTGCACCACCCGTGAAGTCATATCTTAACATTTTAAACTCCTTGGTCTTAAAGTGTGCAGTGACCGGATGTGATGAGGAAATCCTGCTTGGAAAATACTCCCAACATATTGCTAAA---------------------------------------------------
	Pristimantis_c.sp._2__QCAZ_46223       ----------------------------------------------------------------------AAAAGAATTTTAGTCCAACCTAAAGTTACAAAAATTACATAAATGTCCTTCCACTTTAGAGCAATTCAAATGAGGTACAGCCCATTTGATACAGGATCCAACCTTCACTAACGGGTAATATATGATACCTACAAGTAGGCCTAAGAGCAGCCACCTTTTAAAAAGCGTCAAACCTTAGCTGTTTTACACCAATTCATTGCCCCCCATCAACCCCTTTCACCATATTGAGAAATTCCATAAGTTATGGAACCTTTTATGTTAAAACTAGTAACAAGAGAAACCCCTCTCTATAATGCAAACTCAAGCCAGCAAGAACCCATCACTGGCAACTAACA-AAGTAAAGTAGTAACTTTCTCCAGAAAACTCTACTACTGTTAACCTTACACAAGAGCATTTCAAGAAAGATTT-AAGAAAAAGAAGGAACTCGGCAAACACAAATCCCGCCTGTTTACCAAAAACATCGCCTCTTGTCACTCATAAGAGGTCCAGCCTGCCCAGTGACTCTTGTTCAACGGCCGCGGTATCCTAACCGTGCAAAGGTAGCGTAATCACTTGTCTTTTAAATAAAGACTAGTATGAAAGGCATCACGAGGATTAAACTGTCTCCTTTTTCTAATCAGTGAACCTAATCTCCCCGTGAAAAAGCGGGGATTTTTATATAAGACGAGAAGACCCTATGGAGCTTAAAACATCATAACACTGCACCAATCCAGATATT-ACCCAAACAGCACGCTGATTATATGTTTTCGGTTGGGGTGACCGCGGAGGAAAACCTATCCTCCGCGATACAAAGGGGCC-CCCAAACAATAAGTCACAACTTTATGTATCAACAAATTGACATTATTGACCCAATATATTGATTAACGAACCAAGTTACCCTAGGGATAACAGCGCAATCCACTTTGAGAGCTCCTATCGACAAGTGGGCTTACGACCTCGATGTTGGATCGGGGTATCCTGGTGGCGCAGCCGCTACTAAAGGTTCGTTTGTTCAACGATTAAAACCCCACGTGATCTGAGTTCAGACCGGAGTAATCCAGGTCAGTTTCTATCTATAAGGCTATTTTTAGTACGAAAGGACCAAAATAGCCGGCCCTGCCCCTGACAAGCCTTATTAATTACTTTTGACCTCTACTCAAAAACATTAACCCAACACCCCC----------------------------------------------------------------------------------------------------------------------------------------------------------------------------------------------------------------------------------------------------------------------------------------------------------------------------------------------------------------------------------------------------------------------------------------------------------------------------------------------------------------------------------------------------------------------------------------------------------------------------------------------------------------------------------------------------------------------------------------------------------------------------------------------------------------------------------------------------------------------------------------------------------------------------------------------------------------------------------------------------------------------------------------------------------------------------------------------------------------------------------------------------------------------------------------------------------------------------------------------------------------------------------------------------------------------------------------------------------------------------------------------------------------------------------------------------------------------------------------------------------------------------------------------------------------------------------------TCCAGTGAGGTTTATTTCCCTCGTAACAATGCTGTGGAGTGGAAGCATCACTGTTCCAAATGTGATGTTTGTTCCTCCAAAAATTGGGGTAAGAGAAAGACGACAATGCACCAAAACTCTCTTATCAAAAAGAGGAAACTCAATGTGGAACATAGAAAGAAAGACAAAAATGGAAAAATCTCCCCCCTCTGGAAGAAGAATAGGACCCTGAATCAAATCAGGAACAAGTGCAAACAAATCCACCTTGATTCCAATTTACTGGTTGTTGACTATCCCTCCGATTTTACGAAGTCGTTCACATGCCAAGTGTGTGACCACATATTGTCTGATCCAGTGCAAACCTCATGCAAACATTTGTTCTGCAGAATTTGCATCCTCAAATATTTCAAGATTATGGGTTGCTACTGCCCATCTTGCAGATACACTTGCTTCCCAACGGATCTTGCACCACCCGTGAAGTCATTTCTTAACATTTTAAACTCCTTGGTCTTAAAGTGCGCAGTGACTGGATGTGATGAGGAAATCCTGCTTGGAAAATACTCCCAACATATTGCTAAACATAAA---------------------------------------------
	Pristimantis_c.sp._2__QCAZ_70020       -------------------------------------------------AG-GATAGC-GGTT-CTCAAGAAA-GAATTT-A-TCCAMC-TAAAGTTACAAAAATTACATAAATGTCCTTCCACTTTAGAGCAATTCAAATGAGGTACAGCCCATTTGATACAGGATCCAACCTTCACTAACGGGTAATATATGATACCTACAAGTAGGCCTAAGAGCAGCCACCTTTTAAAAAGCGTCAAACCTTAGCTGTTTTACACCAATTCATTGCCCCCCATCAACCCCTTTCACCATATTGAGAAATTCCATAAGTTATGGAACCTTTTATGTTAAAACTAGTAACAAGAGAAACCCCTCTCTATAATGCAAACTCAAGCCAGCAAGAACCCATCACTGGCAACTAACA-AAGTAAAGTAGTAACTTTCTCCAGAAAACTCTACTACTGTTAACCTTACACAAGAGCATTTCAAGAAAGATTT-AAGAAAAAGAAGGAACTCGGCAAACACAAATCCCGCCTGTTTACCAAAAACATCGCCTCTTGTCACTCATAAGAGGTCCAGCCTGCCCAGTGACTCTTGTTCAACGGCCGCGGTATCCTAACCGTGCAAAGGTAGCGTAATCACTTGTCTTTTAAATAAAGACTAGTATGAAAGGCATCACGAGGATTAAACTGTCTCCTTTTTCTAATCAGTGAACCTAATCTCCCCGTGAAAAAGCGGGGATTTTTATATAAGACGA----------------------------------------------------------------------------------------------------------------------------------------------------------------------------------------------------------------------------------------------------------------------------------------------------------------------------------------------------------------------------------------------------------------------------------------------------------------------------------------------------------------------------------------------------------------------------------------------------------------------------------------------------------------------------------------------------------------------------------------------------------------------------------------------------------------------------------------------------------------------------------------------------------------------------------------------------------------------------------------------------------------------------------------------------------------------------------------------------------------------------------------------------------------------------------------------------------------------------------------------------------------------------------------------------------------------------------------------------------------------------------------------------------------------------------------------------------------------------------------------------------------------------------------------------------------------------------------------------------------------------------------------------------------------------------------------------------------------------------------------------------------------------------------------------------------------------------------------------------------------------------------------------------------------------------------------------------------------------------------------------------------------------------------------------------------------------------------------------------------------------------------------------------------------------------------------------------------------------------------------------------------------------------------------------------------------------------------------------------------------------------------------------------------------------------------------------------------------------------------------------------------------------------------------------------------------------------------------------------------------------------------------------------------------------------------------------------------------------------------
	Pristimantis_c.sp._3_QCAZ_51553        ------------------------------------------------------------------------------------------------------------------------------------------------------------------------------------------------------------------------------------------------------------------------------------------------------------------------------------------------------------------------------------------------------------------------------------------------------------------------------------------------------------------------------------------------------------------------------------------------------------------------ACCGTGCAAAGGTAGCGTAATCACTTGTCTTTTAAATAAAGACTAGTATGAAAGGCACCACGAGGATTAAACTGTCTCCTCTCTCCAATCAGTGAACCTAATCTCCCCGTGAAAAAGCGGGAATTTTTATATAAGACGAGAAGACCCTATGGAGCTTAAAACATCATAACACTGCACCAATCCAGATATTAACCCCCACGGCACACTGATTATATGTTTTCGGTTGGGGTGACCGCGGAGGAAAACCCATCCCCCGCGATGACAGGGAAACCCC-AGACAATAAGTCACAACTTTATGTATCAACAAATTGACATTATTGACCCAATATATTGATTAACGAACCAAGTTACCCTAGGGATAACAGCGCAATCCACTTTGAGAGCCCCTATCGACAAGTGGGCTTACGACCTCGATGTTGGATCGGGGTACCCCAGTGGTGCAGCCGCTACTAAAGGTTCGTTTGTTCAACGATTAAAACCCCACGTGATCTGAGTTCAGACCGGAGTAATCCAGGTCAGTTTCTATCTATAAGGCTATTTTTAGTACGAAAGGACCAAAATAGCCGGCCATACCCCCAGCAAGCCTCATTAATCACTTTAGACCTCCACTCAAAAAATTTAACCTAACACCCAC----------------------------------------------------------------------------------------------------------------------------------------------------------------------------------------------------------------------------------------------------------------------------------------------------------------------------------------------------------------------------------------------------------------------------------------------------------------------------------------------------------------------------------------------------------------------------------------------------------------------------------------------------------------------------------------------------------------------------------------------------------------------------------------------------------------------------------------------------------------------------------------------------------------------------------------------------------------------------------------------------------------------------------------------------------------------------------------------------------------------------------------------------------------------------------------------------------------------------------------------------------------------------------------------------------------------------------------------------------------------------------------------------------------------------------------------------------------------------------------------------------------------------------------------------------------------------------------TCCAGTGAGGTTTATTTCCCTCGTAACAATGCTGTGGAGTGGAAGCCTCACTGTTCCAAATGTGATGTTTGTTCCTCCAAAAATTGGGGTAAGAGAAAGACGACAATGCACCAAAATTCACTTATCAAAAAGAGGAAACTCAATGTGGAACATAGAAAGAAAGACAAAAATGGAAAAATCTCCCCCCTCTGGAAGAAAAATAGGACCCTGAATCAAATCAGGAACAAGTGCAAACAAATCCACCTTGATTCCAATTTACTGGTTGTTGACTATCCCTCCGATTTTATGAAGTCGTTCACATGCCAGGTGTGTGAGCACATATTGTCTGATGCAGTGCAAACCTCATGCAAACATTTGTTCTGCAGAATTTGCATCCTCAAATATTTCAAGATTATGGGTTGCTACTGCCCATCTTGCAGACACACTTGCTTCCCAACGGATCTTGCACCACCCGTGAAGTCATTTCTTAATATTTTAAACTCCTTGGTCTTAAAGTGCGCAGTGACTGGATGTGATGAGGAAATCCTGCTTGGAAAATACTCCCAACATATTGCTAAACATAAA---------------------------------------------
	Pristimantis_c.sp._3_QCAZ_51561        ------------------------------------------------------------------------------------------------------------------------------------------------------------------------------------------------------------------------------------------------------------------------------------TCGACCCCTTTCACCCTACTGAGAACTTCTATAAATTATAGAACCTTTAATGTTAAAACTAGTAACAAGAGATAACCCTCTCTATAATGCAAACTCAAGCCAGCAAGAACCCATCACTGGCAATTAACATAAACAAAGTAGTAACTTCCCCCGGAAAACTCTACCCCCGTTAACCTTACACAAGAGCATTTCAAGAAAGATTTAAAGAAAAAGAAGGAACTCGGCAAATATTAATCTCGCCTGTTTACCAAAAACATCGCCTCTTGTCACCTATAAGAGGTCCAGCCTGCCCAGTGACTCTTGTTCAACGGCCGCGGTATCCTAACCGTGCGAAGGTAGCGTAATCACTTGTCTTTTAAATAAAGACTAGTATGAAAGGCACCACGAGGATTAAACTGTCTCCTCTCTCCAATCAGTGAACCTAATCTCCCCGTGAAAAAGCGGGAATTTTTATATAAGACGAGAAGACCCTATGGAGCTTAAAACATTATAACACTGCACCAATCCAGATATTAACCCCCACGGCACACTGATTATATGTTTTCGGTTGGGGTGACCGCGGAGGAAAACCCATCCCCCGCGATGACAGGGAAACCCC-AGACAATAAGTCACAACTTTATGTATCAACAAATTGACATTATTGACCCAATATATTGATTAACGAACCAAGTTACCCTAGGGATAACAGCGCAATCCACTTTGAGAGCCCCTATCGACAAGTGGGCTTACGACCTCGATGTTGGATCGGGGTACCCCAGTGGTGCAGCC----------------------------------------------------------------------------------------------------------------------------------------------------------------------------------------------------------------------------------------------------------------------------------------------------------------------------------------------------------------------------------------------------------------------------------------------------------------------------------------------------------------------------------------------------------------------------------------------------------------------------------------------------------------------------------------------------------------------------------------------------------------------------------------------------------------------------------------------------------------------------------------------------------------------------------------------------------------------------------------------------------------------------------------------------------------------------------------------------------------------------------------------------------------------------------------------------------------------------------------------------------------------------------------------------------------------------------------------------------------------------------------------------------------------------------------------------------------------------------------------------------------------------------------------------------------------------------------------------------------------------------------------------------------------------------------------------------------------------------------------------------------------------------------------------------------------------------------------------------------------------------------------------------------------------------------------------------------------------------------------------------------------------------------------------------------------------------------------------------------------------------------------------------------------------------------------------------------------------------------------------------------------------------------------------------------------------------------------------------------------------------------------------------------------
	Pristimantis_c.sp._4_QCAZ_24653        ------------------------------------------------------------------------------------------------------------------------------------------------------------------------------------------------------------------------------------------------------------------------------------TCAACCCCTTTCACCCTACTGAGAACTTCTATAAGTTATAGAACCTTTAATGTTAAAACTAGTAACAAGAGATAACCCTCTCTGTAATGTAAACTCAAACCAGCAAGAAC-CATCACTGGTAACTAACAGCAATAAAGTAGTAACTTTCCCCAGAAAACTCTACTCCCGTTAACCTAACACAAGAGCATTCCAAGAAAGATTTAAAGAAAAAGAAGGAACTCGGCAAATATTAATCTCGCCTGTTTACCAAAAACATCGCCTCTTGTCACCTATAAGAGGTCCAGCCTGCCCAGTGACTCTTGTTCAACGGCCGCGGTATCCTAACCGTGCGAAGGTAGCGTAATCACTTGTCTTTTAAATAAAGACTAGTATGAAAGGCACCACGAGGATTAAACTGTCTCCTCTCTCCAATCAGTGAACCTAATCTTCCCGTGAAAAAGCGGGAATTTTCATATAAGACGAGAAGACCCTATGGAGCTTAAAACATCATAACACTGCACCAATCCAGATATTAACC-CCACAGCACACTGATTATATGTTTTCGGTTGGGGTGACCGCGGAGGAAAACCCATCCCCCGCGATGACAGGGGACCCCC-AAACAATAAGTCACAACTTTATGTATCAACAAACTGACATTATTGACCCAATATATTGATTAACGAACCAAGTTACCCTAGGGATAACAGCGCAATCCACTTTGAGAGCCCCTATCGACAAGTGGGCTTACGACCTCGATGTTGGATCGGGGTACCCAAGTGGTGCAGCCGCTACTAAAGGTTCGTTTGTTCAACGA-------------------------------------------------------------------------------------------------------------------------------------------------------------------------------------------------------------------------------------------------------------------------------------------------------------------------------------------------------------------------------------------------------------------------------------------------------------------------------------------------------------------------------------------------------------------------------------------------------------------------------------------------------------------------------------------------------------------------------------------------------------------------------------------------------------------------------------------------------------------------------------------------------------------------------------------------------------------------------------------------------------------------------------------------------------------------------------------------------------------------------------------------------------------------------------------------------------------------------------------------------------------------------------------------------------------------------------------------------------------------------------------------------------------------------------------------------------------------------------------------------------------------------------------------------------------------------------------------------------------------------------------------------------------------------------------------------------------------------------------------------------------------------------------------------------------------------------------------------------------------------------------------------------------------------------------------------------------------------------------------------------------------------------------------------------------------------------------------------------------------------------------------------------------------------------------------------------------------------------------------------------------------------------------------------------------------------------------------------------------------------------------
	Pristimantis_c.sp._5_QCAZ_31985        -------------------------------------------------------------GTTCTCAAAAAAAGAATCTTAGTCCAACCTAAAGTTATACAAATTACATAAATTTTCCCCCACTTTAGAGCAATTCAAATGAGGTACAGCCCATTTGATACAGGATCCAACCTTTACTAACGGGTAATATCTGAT-CCCCCAAGTAGGCTTAAGAGCAGCCACCTTTTAAAAAGCGTCAAACCTTAAC-GTTTAACACCAATTCACAACCCCCCATCAACCCCTTTCACCCTACTGAGAACTTCTATAAATTATAGAACCTTTAATGTTAAAACTAGTAACAAGAGATAACCCTCTCTATAATGCAAACTCAAACCAGCAAGAACCTATCACTGGTGATTAACAGAAACAAAGTAGTAACTTTCTCAAGAAAACTCTACTACTGTTAACCTAACACAAGAGCATCCCAAGAAAGATTTAAAGAAAAAGAAGGAACTCGGCAAACATAAATCTCGCCTGTTTACCAAAAACATCGCCTCTTGTCACCTATAAGAGGTCCAGCCTGCCCAGTGACTCTTGTTCAACGGCCGCGGTATCCTAACCGTGCGAAGGTAGCGTAATCACTTGTCTTTTAAATAAAGACTAGTATGAAAGGCACCACGAAGATTAAACTGTCTCCTCTCTCCAATCAGTGAACCTAATCTCCCCGTGAAAAAGCGGGAATTTTTATATA-------------------------------------------------------------------------------------------------------------------------------------------------------------------------------------------------------------------------------------------------------------------------------------------------------------------------------------------------------------------------------------------------------------------------------------------------------------------------------------------------------------------------------------------------------------------------------------------------------------------------------------------------------------------------------------------------------------------------------------------------------------------------------------------------------------------------------------------------------------------------------------------------------------------------------------------------------------------------------------------------------------------------------------------------------------------------------------------------------------------------------------------------------------------------------------------------------------------------------------------------------------------------------------------------------------------------------------------------------------------------------------------------------------------------------------------------------------------------------------------------------------------------------------------------------------------------------------------------------------------------------------------------------------------------------------------------------------------------------------------------------------------------------------------------------------------------------------------------------------------------------------------------------------------------------------------------------------------------------------------------------------------------------------------------------------------------------------------------------------TCCAGTGAGGTTTATTTCCCTCGTAACAATGCTGTGGAGTGGAAGCCTCACTGTTCCAAATGTGATGTTTGTTCCTCCAAAAATTGGGGTAAGAGAAAGACGACAATGCACCAAAACTCTCTTATCAAAAAGAGGAAACTCAATGTGGAACATAGAAAGAAAGACAAAAATGGAAAAATCTCCCCCCTCTGGAAGAAGAATAGGACCCTGAATCAAATCAGGAACAAGTGCAAACAAATCCACCTTGATTCCAATTTACTGGTTGTTGACTATCCCTCCGATTTTACGAAGTCGTTCACATGCCAAGTGTGTGAGCACATATTGTCTGATGCAGTGCAAACCTCATGCAAACATTTGTTCTGCAGAATTTGCATCCTCAAATATTTCAAGATTATGGGTTGCTACTGCCCATCTTGCAGACACACTTGCTTCCCAACGGATCTTGCACCACCCGTGAAGTCATTTCTTAACATTTTAAACTCCTTGGTCTTAAAGTGCGCAGTGACTGGATGTGATGAGGAAATCCTGCTTGGAAAATACTCCCAACATATTGCTAAACATAAA---------------------------------------------
	Pristimantis_c.sp._5_QCAZ_31986        -------------------------------------------------------AGCTGGTTTCTCAAAAAAAGAATCTTAGTCCAACCTAAAGTTATACAAATTACATAAATTTTCCCCCACTTTAGAGCAATTCAAATGAGGTACAGCCCATTTGATACAGGATCCAACCTTTACTAACGGGTAATATCTGATACCCCCAAGTAGGCTTAAGAGCAGCCACCTTTTAAAAAGCGTCAAACCTTAAC-GTTTAACACCAATTCACAACCCCCCATCAACCCCTTTCACCCTACTGAGAACTTCTATAAATTATAGAACCTTTAATGTTAAAACTAGTAACAAGAGATAACCCTCTCTATAATGCAAACTCAAACCAGCAAGAACCTATCACTGGTGATTAACAGAAACAAAGTAGTAACTTTCTCAAGAAAACTCTACTACTGTTAACCTAACACAAGAGCATCCCAAGAAAGATTTAAAGAAAAAGAAGGAACTCGGCAAACATAAATCTCGCCTGTTTACCAAAAACATCGCCTCTTGTCACCTATAAGAGGTCCAGCCTGCCCAGTGACTCTTGTTCAACGGCCGCGGTATCCTAACCGTGCGAAGGTAGCGTAATCACTTGTCTTTTAAATAAAGACTAGTATGAAAGGCACCACGAAGATTAAACTGTCTCCTCTCTCCAATCAGTGAACCTAATCTCCCCGTGAAAAAGCGGGAATTTTTATATAAGACGAGA-----------------------------------------------------------------------------------------------------------------------------------------------------------------------------------------------------------------------------------------------------------------------------------------------------------------------------------------------------------------------------------------------------------------------------------------------------------------------------------------------------------------------------------------------------------------------------------------------------------------------------------------------------------------------------------------------------------------------------------------------------------------------------------------------------------------------------------------------------------------------------------------------------------------------------------------------------------------------------------------------------------------------------------------------------------------------------------------------------------------------------------------------------------------------------------------------------------------------------------------------------------------------------------------------------------------------------------------------------------------------------------------------------------------------------------------------------------------------------------------------------------------------------------------------------------------------------------------------------------------------------------------------------------------------------------------------------------------------------------------------------------------------------------------------------------------------------------------------------------------------------------------------------------------------------------------------------------------------------------------------------------------------------------------------------------------------------------------------------TCCAGTGAGGTTTATTTCCCTCGTAACAATGCTGTGGAGTGGAAGCCTCACTGTTCCAAATGTGATGTTTGTTCCTCCAAAAATTGGGGTAAGAGAAAGACGACAATGCACCAAAACTC---TATCAAAAAGAGGAAACTCAATGTGGAACATAGAAAGAAAGACAAAAATGGAAAAATCTCCCCCCTCTGGAAGAAGAATAGGACCCTGAATCAAATCAGGAACAAGTGCAAACAAATCCACCTTGATTCCAATTTACTGGTTGTTGACTATCCCTCCGATTTTACGAAGTCGTTCACATGCCAAGTGTGTGAGCACATATTGTCTGATGCAGTGCAAACCTCATGCAAACATTTGTTCTGCAGAATTTGCATCCTCAAATATTTCAAGATTATGGGTTGCTACTGCCCATCTTGCAGACACACTTGCTTCCCAACGGATCTTGCACCACCCGTGAAGTCATTTCTTAACATTTTAAACTCCTTGGTCTTAAAGTGCGCAGTGACTGGATGTGATGAGGAAATCCTGCTTGGAAAATACTCCCAACATATTGCTAAACATAAA---------------------------------------------
	Pristimantis_c.sp._5_QCAZ_31988        ------------------------------------------------------------------------------------------------------------------------------------------------------------------------------------------------------------------------------------------------------------------------------------TCAACCCCTTTCACCCTACTGAGAACTTCTATAAATTATAGAACCTTTAATGTTAAAACTAGTAACAAGAGATAACCCTCTCTATAATGCAAACTCAAACCAGCAAGAACCTATCACTGGTGATTAACAGAAACAAAGTAGTAACTTTCTCAAGAAAACTCTACTACTGTTAACCTAACACAAGAGCATCCCAAGAAAGATTTAAAGAAAAAGAAGGAACTCGGCAAACATAAATCTCGCCTGTTTACCAAAAACATCGCCTCTTGTCACCTATAAGAGGTCCAGCCTGCCCAGTGACTCTTGTTCAACGGCCGCGGTATCCTAACCGTGCGAAGGTAGCGTAATCACTTGTCTTTTAAATAAAGACTAGTATGAAAGGCACCACGAAGATTAAACTGTCTCCTCTCTCCAATCAGTGAACCTAATCTCCCCGTGAAAAAGCGGGAATTTTTATATAAGACGAGAAGACCCTATGGAGCTTAAAACATCATAACACTGCACCAACCCAAATATTAACC-CCACAGCACGCTGATTATATGTTTTCGGTTGGGGTGACCGCGGAGAAAAACCCATCCCCCGCGATGATG-GGGAACCCCCCCACAATAAGTCACAACTTTACGTATCAACAAATTGACATTATTGACCCAATATATTGATTAACGAACCAAGTTACCCTAGGGATAACAGCGCAATCCACTTTGAGAGCCCCTATCGACAAGTGGGCTTACGACCTCGATGTTGGATCGGGATACCCAAGTGGTGCAGCCGCTACTAAAGGTTCGTTTGTTCAACGA----------------------------------------------------------------------------------------------------------------------------------------------------------------------------------------------------------------------------------------------------------------------------------------------------------------------------------------------------------------------------------------------------------------------------------------------------------------------------------------------------------------------------------------------------------------------------------------------------------------------------------------------------------------------------------------------------------------------------------------------------------------------------------------------------------------------------------------------------------------------------------------------------------------------------------------------------------------------------------------------------------------------------------------------------------------------------------------------------------------------------------------------------------------------------------------------------------------------------------------------------------------------------------------------------------------------------------------------------------------------------------------------------------------------------------------------------------------------------------------------------------------------------------------------------------------------------------------------------------------------------------------------------------------------------------------------------------------------------------------------------------------GAGGTTTATTTCCCTCGTAACAATGCTGTGGAGTGGAAGCCTCACTGTTCCAAATGTGATGTTTGTTCCTCCAAAAATTGGGGTAAGAGAAAGACGACAATGCACCAAAACTCTCTTATCAAAAAGAGGAAACTCAATGTGGAACATAGAAAGAAAGACAAAAATGGAAAAATCTCCCCCCTCTGGAAGAAGAATAGGACCCTGAATCAAATCAGGAACAAGTGCAAACAAATCCACCTTGATTCCAATTTACTGGTTGTTGACTATCCCTCCGATTTTACGAAGTCGTTCACATGCCAAGTGTGTGAGCACATATTGTCTGATGCAGTGCAAACCTCATGCAAACATTTGTTCTGCAGAATTTGCATCCTCAAATATTTCAAGATTATGGGTTGCTACTGCCCATCTTGCAGACACACTTGCTTCCCAACGGATCTTGCACCACCCGTGAAGTCATTTCTTAACATTTTAAACTCCTTGGTCTTAAAGTGCGCAGTGACTGGATGTGAT---------------------------------------------------------------------------------------------
	Pristimantis_c.sp._5_QCAZ_46184        -----------------------------------------------TTAGCGATAGCTGGTTTCTCAAAAAAAGAATCTTAGTCCAACCTAAAGTTATACAAATTACATAAATTTTCCCCCACTTTAGAGCAATTCAAATGAGGTACAGCCCATTTGATACAGGATCCAACCTTTACTAACGGGTAATATCTGATACCCCCAAGTAGGCTTAAGAGCAGCCACCTTTTAAAAAGCGTCAAACCTTAAC-GTTTAACACCAATTCACAACCCCCCATCAACCCCTTTCACCCTACTGAGAACTTCTATAAATTATAGAACCTTTAATGTTAAAACTAGTAACAAGAGATAACCCTCTCTATAATGCAAACTCAAACCAGCAAGAACCTATCACTGGTGATTAACAGAAACAAAGTAGTAACTTTCTCAAGAAAACTCTACTACTGTTAACCTAACACAAGAGCATCCCAAGAAAGATTTAAAGAAAAAGAAGGAACTCGGCAAATATAAATCTCGCCTGTTTACCAAAAACATCGCCTCTTGTCACCTATAAGAGGTCCAGCCTGCCCAGTGACTCTTGTTCAACGGCCGCGGTATCCTAACCGTGCGAAGGTAGCGTAATCACTTGTCTTTTAAATAAAGACTAGTATGAAAGGCACCACGAAGATTAAACTGTCTCCTCTCTCCAATCAGTGAACCTAATCTCCCCGTGAAAAAGCGGGAATTTTTATATAAGACGAGAAGACCCTATGGAGCTTAAAACATCATAACACTGCACCAACCCAAATATTTACC-CCACAGCACACTGATTATATGTTTTCGGTTGGGGTGACCGCGGAGAAAAACCCATCCCCCGCGATGATGGGGGACCCCCC-CACAATAAGTCACAACTTTACGTATCAACAAATTGACATTATTGACCCAATATATTGATTAACGAACCAAGTTACCCTAGGGATAACAGCGCAATCCACTTTGAGAGCCCCTATCGACAAGTGGGCTTACGACCTCGATGTTGGATCGGGATACCCAAGTGGTGCAGCCGCTACTAAAGGTTCGTTTGTTCAACGATTAAAACCCCACGTGATCTGAGTTCAGACCGGAGTAATCCAGGTCAGTTTCTATCTATAAGGCTATTTTTAGTACGAAAGGACCAAAATAGCCGGCCATACCTCTGGCAAGCCTTATTAATTAATTTAGACTTCCACTCAAAAACATTAACCTAACACCCAC----------------------------------------------------------------------------------------------------------------------------------------------------------------------------------------------------------------------------------------------------------------------------------------------------------------------------------------------------------------------------------------------------------------------------------------------------------------------------------------------------------------------------------------------------------------------------------------------------------------------------------------------------------------------------------------------------------------------------------------------------------------------------------------------------------------------------------------------------------------------------------------------------------------------------------------------------------------------------------------------------------------------------------------------------------------------------------------------------------------------------------------------------------------------------------------------------------------------------------------------------------------------------------------------------------------------------------------------------------------------------------------------------------------------------------------------------------------------------------------------------------------------------------------------------------------------------------------TCCAGTGAGGTTTATTTCCCTCGTAACAATGCTGTGGAGTGGAAGCCTCACTGTTCCAAATGTGATGTTTGTTCCTCCAAAAATTGGGGTAAGAGAAAGACGACAATGCACCAAAACTCTCTTATCAAAAAGAGGAAACTCAATGTGGAACATAGAAAGAAAGACAAAAATGGAAAAATCTCCCCCCTCTGGAAGAAGAATAGGACCCTGAATCAAATCAGGAACAAGTGCAAACAAATCCACCTTGATTCCAATTTACTGGTTGTTGACTATCCCTCCGATTTTACGAAGTCGTTCACATGCCAAGTGTGTGAGCACATATTGTCTGATGCAGTGCAAACCTCATGCAAACATTTGTTCTGCAGAATTTGCATCCTCAAATATTTCAAGATTATGGGTTGCTACTGCCCATCTTGCAGACACACTTGCTTCCCAACGGATCTTGCACCACCCGTGAAGTCATTTCTTAACATTTTAAACTCCTTGGTCTTAAAGTGCGCAGTGACTGGATGTGATGAGGAAATCCTGCTTGGAAAATACTCCCAACATATTGCTAAACATAAA---------------------------------------------
	Pristimantis_c.sp._5_QCAZ_52464        ------------------------------------------------------------------------------------------------------------------------------------------------------------------------------------------------------------------------------------------------------------------------------------TCAACCCCTTTCACCCTACTGAGAACTTCTATAAATTATAGAACCTTTAATGTTAAAACTAGTAACAAGAGATAACCCTCTCTATAATGCAAACTCAAACCAGCAAGAACCTATCACTGGTGATTAACAGAAACAAAGTAGTAACTTTCTCAAGAAAACTCTACCACTGTTAACCTAACACAAGAGCATCCCAAGAAAGATTTAAAGAAAAAGAAGGAACTCGGCAAACATAAATCTCGCCTGTTTACCAAAAACATCGCCTCTTGTCACCTATAAGAGGTCCAGCCTGCCCAGTGACTCTTGTTCAACGGCCGCGGTATCCTAACCGTGCGAAGGTAGCGTAATCACTTGTCTTTTAAATAAAGACTAGTATGAAAGGCACCACGAAGATTAAACTGTCTCCTCTCTCCAATCAGTGAACCTAATCTCCCCGTGAAAAAGCGGGAATTTTTATATAAGACGAGAAGACCCTATGGAGCTTAAAACATCATAACACTGCACCAA-------------CCCCACAGCACACTGATTATATGTTTTCGGTTGGGGTGACCGCGGAGAAAAACCCATCCCCCGCGATGATG-GGGAACCCCCCCACAATAAGTCACAACTTTACGTATCAACAAATTGACATTATTGACCCAATATATTGATTAACGAACCAAGTTACCCTAGGGATAACAGCGCAATCCACTTTGAGAGCCCCTATCGACAAGTGGGCTTACGACCTCGATGTTGGATCGGGATACCCAAGTGGTGCAGCCGCTACTAAAGGTTCGTTTGTTCAACGA-------------------------------------------------------------------------------------------------------------------------------------------------------------------------------------------------------------------------------------------------------------------------------------------------------------------------------------------------------------------------------------------------------------------------------------------------------------------------------------------------------------------------------------------------------------------------------------------------------------------------------------------------------------------------------------------------------------------------------------------------------------------------------------------------------------------------------------------------------------------------------------------------------------------------------------------------------------------------------------------------------------------------------------------------------------------------------------------------------------------------------------------------------------------------------------------------------------------------------------------------------------------------------------------------------------------------------------------------------------------------------------------------------------------------------------------------------------------------------------------------------------------------------------------------------------------------------------------------------------------------------------------------------------------------------------------------------------------------------------------------------------------------------------------------------------------------------------------------------------------------------------------------------------------------------------------------------------------------------------------------------------------------------------------------------------------------------------------------------------------------------------------------------------------------------------------------------------------------------------------------------------------------------------------------------------------------------------------------------------------------------------------
	Pristimantis_c.sp._5_QCAZ_52466        ------------------------------------------------------------------------------------------------------------------------------------------------------------------------------------------------------------------------------------------------------------------------------------TCAACCCCTTTCACCCTACTGAGAACTTCTATAAATTATAGAACCTTTAATGTTAAAACTAGTAACAAGAGATAACCCTCTCTATAATGCAAACTCAAACCAGCAAGAACCTATCACTGGTGATTAACAGAAACAAAGTAGTAACTTTCTCAAGAAAACTCTACCACTGTTAACCTAACACAAGAGCATCCCAAGAAAGATTTAAAGAAAAAGAAGGAACTCGGCAAACATAAATCTCGCCTGTTTACCAAAAACATCGCCTCTTGTCACCTATAAGAGGTCCAGCCTGCCCAGTGACTCTTGTTCAACGGCCGCGGTATCCTAACCGTGCGAAGGTAGCGTAATCACTTGTCTTTTAAATAAAGACTAGTATGAAAGGCACCACGAAGATTAAACTGTCTCCTCTCTCCAATCAGTGAACCTAATCTCCCCGTGAAAAAGCGGGAATTTTTATATAAGACGAGAAGACCCTATGGAGCTTAAAACATCATAACACTGCACCAA-------------CCCCACAGCACACTGATTATATGTTTTCGGTTGGGGTGACCGCGGAGAAAAACCCATCCCCCGCGATGATG-GGGAACCCCCCCACAATAAGTCACAACTTTACGTATCAACAAATTGACATTATTGACCCAATATATTGATTAACGAACCAAGTTACCCTAGGGATAACAGCGCAATCCACTTTGAGAGCCCCTATCGACAAGTGGGCTTACGACCTCGATGTTGGATCGGGATACCCAAGTGGTGCAGCCGCTACTAAAGGTTCGTTTGTTCAACGA-------------------------------------------------------------------------------------------------------------------------------------------------------------------------------------------------------------------------------------------------------------------------------------------------------------------------------------------------------------------------------------------------------------------------------------------------------------------------------------------------------------------------------------------------------------------------------------------------------------------------------------------------------------------------------------------------------------------------------------------------------------------------------------------------------------------------------------------------------------------------------------------------------------------------------------------------------------------------------------------------------------------------------------------------------------------------------------------------------------------------------------------------------------------------------------------------------------------------------------------------------------------------------------------------------------------------------------------------------------------------------------------------------------------------------------------------------------------------------------------------------------------------------------------------------------------------------------------------------------------------------------------------------------------------------------------------------------------------------------------------------------------------------------------------------------------------------------------------------------------------------------------------------------------------------------------------------------------------------------------------------------------------------------------------------------------------------------------------------------------------------------------------------------------------------------------------------------------------------------------------------------------------------------------------------------------------------------------------------------------------------------------
	Pristimantis_c.sp._5_QCAZ_52489        --------------------------------------------------------------------------------TAGTCCAACCTAAAGTTATACAAATTACATAAATTTTCCCCCACTTTAGAGCAATTCAAATGAGGTACAGCCCATTTGATACAGGATCCAACCTTTACTAACGGGTAATATCTAATACCCCCAAGTAGGCTTAAGAGCAGCCACCTTTTAAAAAGCGTCAAACCTTAAC-GTTTAACACCAATTCACAACCCCCCATCAACCCCTTTCACCCTACTGAGAACTTCTATAAATTATAGAACCTTTAATGTTAAAACTAGTAACAAGAGATAACCCTCTCTATAATGCAAACTCAAACCAGCAAGAACCTATCACTGGTGATTAACAGAAACAAAGTAGTAACTTTCTCAAGAAAACTCTACCACTGTTAACCTAACACAAGAGCATCCCAAGAAAGATTTAAAGAAAAAGAAGGAACTCGGCAAACATAAATCTCGCCTGTTTACCAAAAACATCGCCTCTTGCCACCTATAAGAGGTCCAGCCTGCCCAGTGACTCTTGTTCAACGGCCGCGGTATCCTAACCGTGCGAAGGTAGCGTAATCACTTGTCTTTTAAATAAAGACTAGTATGAAAGGCACCACGAAGATTAAACTGTCTCCTCTCTCCAATCAGTGAACCTAATCTCCCCGTGAAAAAGCGGGA-TTTTTAT--------------------------------------------------------------------------------------------------------------------------------------------------------------------------------------------------------------------------------------------------------------------CGACAAGTGGGCTTACGACCTCGATGTTGGATCGGGATACCCAAGTGGTGCAGCCGCTACTAAAGGTTCGTTTGTTCAACGATTAAAACCCCACGTGATCTGAGTTCAGACCGGAGTAATCCAGGTCAGTTTCTATCTATAAGGCTATTTTTAGTACGAAAGGACCAAAATAGCCGGCCATACCTCTGGCAAGCCTTATTAATTAATTTAGACTTCCACTCAAAAACATTAACCTAACACCCAC----------------------------------------------------------------------------------------------------------------------------------------------------------------------------------------------------------------------------------------------------------------------------------------------------------------------------------------------------------------------------------------------------------------------------------------------------------------------------------------------------------------------------------------------------------------------------------------------------------------------------------------------------------------------------------------------------------------------------------------------------------------------------------------------------------------------------------------------------------------------------------------------------------------------------------------------------------------------------------------------------------------------------------------------------------------------------------------------------------------------------------------------------------------------------------------------------------------------------------------------------------------------------------------------------------------------------------------------------------------------------------------------------------------------------------------------------------------------------------------------------------------------------------------------------------------------------------------TCCAGTGAGGTTTATTTCCCTCGTAACAATGCTGTGGAGTGGAAGCCTCACTGTTCCAAATGTGATGTTTGTTCCTCCAAAAATTGGGGTAAGAGAAAGACGACAATGCACCAAAACTCTCTTATCAAAAAGAGGAAACTCAATGTGGAACATAGAAAGAAAGACAAAAATGGAAAAATCTCCCCCCTCTGGAAGAAGAATAGGACCCTGAATCAAATCAGGAACAAGTGCAAACAAATCCACCTTGATTCCAATTTACTGGTTGTTGACTATCCCTCCGATTTTACAAAGTCGTTCACATGCCAAGTGTGTGAGCACATATTGTCTGATGCAGTGCAAACCTCATGCAAACATTTGTTCTGCAGAATTTGCATCCTCAAATATTTCAAGATTATGGGTTGCTACTGCCCATCTTGCAGACACACTTGCTTCCCAACGGATCTTGCACCACCCGTGAAGTCATTTCTTAACATTTTAAACTCCTTGGTCTTAAAGTGCGCAGTGACTGGATGTGATGAGGAAATCCTGCTTGGAAAATACTCCCAACATATTGCTAAACATAAA---------------------------------------------
	Pristimantis_c.sp._5_QCAZ_56440        --------------------------------------------------------GCTGGTTTCTCAAAAAAA---TCTTAGTCCAACCTAA-GTTATACAAATTACATAAATTTTCCCCCACTTTAGAGCAATTCAAATGAGGTACAGCCCATTTGATACAGGATCCAACCTTTACTAACGGGTAATATCTGATACCCCCAAGTAGGCTTAAGAGCAGCCACCTTTTAAAAAGCGTCAAACCTTAAC-GTTTAACACCAATTCACAACCCCCCATCAACCCCTTTCACCCTACTGAGAAATTCTATAAATTATAGAACCTTTAATGTTAAAACTAGTAACAAGAGATAACCCTCTCTATAATGCAAACTCAAACCAGCAAGAACCTATCACTGGTGATTAACAGAAACAAAGTAGTAACTTTCTCAAGAAAACTCTACTACTGTTAACCTAACACAAGAGCATCCCAAGAAAGATTTAAAGAAAAAGAAGGAACTCGGCAAACATAAATCTCGCCTGTTTACCAAAAACATCGCCTCTTGTCACCTATAAGAGGTCCAGCCTGCCCAGTGACTCTTGTTCAACGGCCGCGGTATCCTAACCGTGCGAAGGTAGCGTAATCACTTGTCTTTTAAATAAAGACTAGTATGAAAGGCACCACGAAGATTAAACTGTCTCCTCTCTCCAATCAGTGAACCTAATCTCCCCGTGAAAAAGCGGGAATTTTTATATAAGACGAG---------------------------------------------------------------------------------------------------------------------------------------------------------------------------------------------------------------------------------------------------------------------------------------------------------------------------------------------------------------------------------------------------------------------------------------------------------------------------------------------------------------------------------------------------------------------------------------------------------------------------------------------------------------------------------------------------------------------------------------------------------------------------------------------------------------------------------------------------------------------------------------------------------------------------------------------------------------------------------------------------------------------------------------------------------------------------------------------------------------------------------------------------------------------------------------------------------------------------------------------------------------------------------------------------------------------------------------------------------------------------------------------------------------------------------------------------------------------------------------------------------------------------------------------------------------------------------------------------------------------------------------------------------------------------------------------------------------------------------------------------------------------------------------------------------------------------------------------------------------------------------------------------------------------------------------------------------------------------------------------------------------------------------------------------------------------------------------------------------------------TTCCCTCGTAACAATGCTGTGGAGTGGAAGCCTCACTGTTCCAAATGTGATGTTTGTTCCTCCAAAAATTGGGGTAAGAGAAAGACGACAATGCACCAAAACTCTCTTATCAAAAAGAGGAAACTCAATGTGGAACATAGAAAGAAAGACAAAAATGGAAAAATCTCCCCCCTCTGGAAGAAGAATAGGACCCTGAATCAAATCAGGAACAAGTGCAAACAAATCCACCTTGATTCCAATTTACTTGTTGTTGACTATCCCTCCGATTTTACAAAGTCGTTCACATGCCAGGTGTGTGAGCACATATTGTCTGATGCAGTGCAAACCTCATGCAAACATTTGTTCTGCAGAATTTGCATCCTCAAATATTTCAAGATTATGGGTTGCTACTGCCCATCTTGCAGACACACTTGCTTCCCAACGGATCTTGCACCACCCGTGAAGTCATTTCTTAACATTTTAAACTCCTTGGTCTTAAAGTGCGCAGTGACTGGATGTGATGAGGAAATCCTGCTTGGAAAATACTCCCAACATATTGCTAAACATAAA---------------------------------------------
	Pristimantis_c.sp._5_QCAZ_58972        ------------------------------------------------------------------------------------CCAACCTAAAGTTATACAAATTACATAAATTTCCCCC-ACTTTAGAGCAATTCAAATGAGGTACAGCCCATTTGATACAGGATCCAACCTTTACTAACGGGTAATATCTGATACCCCCAAGTAGGCTTAAGAGCAGCCACCTTTTAAAAAGCGTCAAACCTTAAC-GTTTAACACCAATTCACAACCCCCCATCAACCCCTTTCACCCTACTGAGAAATTCTATAAATTATAGAACCTTTAATGTTAAAACTAGTAACAAGAGATAACCCTCTCTATAATGCAAACTCAAACCAGCAAGAACCTATCACTGGTGATTAACAGAAACAAAGTAGTAACTTTCTCAAGAAAACTCTACCACTGTTAACCTAACACAAGAGCATCCCAAGAAAGATTTAAAGAAAAAGAAGGAACTCGGCAAACATAAATCTCGCCTGTTTACCAAAAACATCGCCTCTTGTCACCTATAAGAGGTCCAGCCTGCCCAGTGACTCTTGTTCAACGGCCGCGGTATCCTAACCGTGCGAAGGTAGCGTAATCACTTGTCTTTTAAATAAAGACTAGTATGAAAGGCACCACGAAGATTAAACTGTCTCCTCTCTCCAATCAGTGAACCTAATCTCCCCGTGAAA-----------------------------------------------------------------------------------------------------------------------------------------------------------------------------------------------------------------------------------------------------------------------------------------------------------------------------------------------------------------------------------------------------------------------------------------------------------------------------------------------------------------------------------------------------------------------------------------------------------------------------------------------------------------------------------------------------------------------------------------------------------------------------------------------------------------------------------------------------------------------------------------------------------------------------------------------------------------------------------------------------------------------------------------------------------------------------------------------------------------------------------------------------------------------------------------------------------------------------------------------------------------------------------------------------------------------------------------------------------------------------------------------------------------------------------------------------------------------------------------------------------------------------------------------------------------------------------------------------------------------------------------------------------------------------------------------------------------------------------------------------------------------------------------------------------------------------------------------------------------------------------------------------------------------------------------------------------------------------------------------------------------------------------------------------------------------------------------------------------------------------------------------------CGTAACAATGCTGTGGAGTGGAAGCCTCACTGTTCCAAATGTGATGTTTGTTCCTCCAAAAATTGGGGTAAGAGAAAGACGACAATGCACCAAAACTCTCTTATCAAAAAGAGGAAACTCAATGTGGAACATAGAAAGAAAGACAAAAATGGAAAAATCTCCCCCCTCTGGAAGAAGAATAGGACCCTGAATCAAATCAGGAACAAGTGCAAACAAATCCACCTTGATTCCAATTTACTGGTTGTTGACTATCCCTCCGATTTTACGAAGTCGTTCACATGCCAAGTGTGTGAGCACATATTGTCTGATGCAGTGCAAACCTCATGCAAACATTTGTTCTGCAGAATTTGCATCCTCAAATATTTCAAGATTATGGGTTGCTACTGCCCATCTTGCAGACACACTTGCTTCCCAACGGATCTTGCACCACCCGTGAAGTCATTTCTTAACATTTTAAACTCCTTGGTCTTAAAGTGCGCAGTGACTGGATGTGATGAGGAAATCCTGCTTGGAAAATACTCCCAACATATTGCTAAACATAAA---------------------------------------------
	Pristimantis_ganonotus_DHMECN_15608    -----------------------------------------------------------------------------------------------------------------------------------------------------------------------------------------------------------------------------------------------------------------------------------------------------------------------------------------------------------------------------------------------------------------------------------------------------------------------------------------------------------------------------------------------------------------------------------------------------------------------------------------------------TTTTAAATAAAGAC-AGTATGAAAGGTGCCACGAGGATTAAACTGTCTCCTTTCTCTAATCAGTGAACCTAATCTCCCCGTGAAGAAGCGGGGATTATTATATAAGACGAGAAGACCCTGTGGAGCTTAAAACATCTTTTCACTGCCATACCCTGG-TAACTCACCTCCTGGCACGCTGATTTCATGTTTTCGGTTGGGGTGACCACGGAGAAAAACACATCCTCCGTAATAAAA-GAAAACTCCTAAACTATAAGCAACAGCTTTATGTATCAACAAATTGACATCTTTGACCCAATATATTGATTAATGAACCAAGTTACCCCAGGGATAACAGCGCAATCCACTTCAAGAGTTCATATCGACAAGTGGGC-------------------------------------------------------------------------------------------------------------------------------------------------------------------------------------------------------------------------------------------------------------------T-GGAACAAGGAGTCGATATCAGGCACAATACTCGCCCAAAACATCTAGCCAAGCCACACCCACAAGGGTCCTCAGCAGTGATTAACATTAAAAATAAACGTCAGTTTGATTTAGTAAATGAAAACAGAGCCGGCCAACCTGGTGCCAGCCGCCGCGGTTACACCATGAGGCTCAAATTGATTTTTTCCGGCGTAAAGCGTGATTAAAGAGAACTAGGGCTGAACTTAAACTAAGCTGTAGTACGCTTGTTCT-AGGAAAGCC-GACTTCGAAAGATGCCCTAATCTACCAACTTGAACTCACGATAGCTGGGTCACAAACTGGGATTAGATACCCCACTATGCCCAGCCATAAACTTTAAATTACACCACCTTCGCCCGGGAACTACGAGCAAAGCTTAAAACCCAAGGGACTTGACGGTACCCCAAACCCCCCTAGAGGAGCCTGTCCTATAATCGATACCCCCCGTTTAACCTCACCATTTTTAGTTTCTCAGCCTGTATACTTCCGTCGCCAGCTTACCGCGTGAGCGATCAAGTAAGCTTAATGTCT-CCCACCAACACGTCAGGTCAAAGTGCAGTAAATAATTTGGGAAGAGATGGGCTACATTTTTTATTTTAAAAAATACGAAAAACTATGTGAAACCATAGTTCAAAGGCGGATTTAGAAGTAAAAAGAAAATAGAGTGTTCTTTTAAACCCGGCACTGGGGTGTGTACACACCGCCCGTCACCCTCTTCAACAAATCAGATCAGTAAATAACAA---------------------------------------------------------------------------------------------------------------------------------------------------------------------------------------------------------------------------------------------------------------------------------------------------------------------------------------------------------------------------------------------------------------------------------------------------------------------------------------------------------------------------------------------------------------------------------------------------------------------------------------------------------------------------------------------------------------------------------------------------------------------------------------------TGCTGTGGAGTGGAAACTGCACTGTTCCAAATGTGATGTTTGTTCCTCCAAAAATTGGGGTAAGAGAAAGACGACAATGCACCAAAACCCTCTTATCAAAAAGAGAAAACTCAATGTAGAACATAGAAAGAAGAATAAAAATGGAAAAATCTCTCCCCTCTGGAAAAAGAATAGGACCCTGAATCAAATCAGGAACAAGTGCAAACAAATCCACCTTGATTCCAACTTACTGGTTGTTGACTATCCTTCCGATTTTACGAAGTCGTTCACATGCCAGGTGTGTGAGCACATATTGTCTGATCCAGTGCAAACCTCATGCACACATTTGTTCTGCAGGATTTGCATCCTGAAATATTTCAAGATTATGGGTTGCTACTGTCCATCTTGCAGACACACTTGCTTCCCAACAGATCTTGCACCACCCGTGAAGTCATTTCTTAACATTTTAAACTCCTTGGTCTTAAAGTGCGCAGTGACGGGATGTGATGAGGAAATCCTGCTTGGAAAATACTCCCAACATATTGCTAAACATAAAGAAATCAAAGGTAAAGTTGCTTATGCCCCTATCAACAAAGGAGGA
	Pristimantis_ganonotus_DHMECN_19960    -AAAATAGTGGGAAGACCTTAAAATAGAGGTGACAAGCCTAACGAACTTAGTCATAGCTGGTTTCTCAAGAAAAGAATATTAGTTCAACCTAAAGAAACACAAATCACA-AAATTTCATTATTCTTTAGAGTAATTCAAATGAGGTACAGCCCATTTGAAACCGGACTCAACCTTTACTAACGGGTAACACTTAACACTCACAAGTTGGCCTAAGAGCAGCCACCTTTTAAAAAGCGTCAAACCTTCACCGTTAATTTTTAATCTAAATACCTCTATCGACCCCTTTAACCGTACTGAGAATTTCTATAGACTATAGAACCTTTTATGCTAAAACTAGTAACAAGAGATACCCCTCTCTACTATGCTAACACAAGCCAGCATAAACCCATTACTGGCAACTAACAGACATAAAGCAACAACCACCTCAAGAAAACCTTGCTACCGTTAACCTAACACCAGAGCATCTCAAGAAAGATTAAAAGAAAAAGAAGGAACTCGGCAAACATTAATCCCGCCTGTTTACCAAAAACATCGCCCCCTG--ACCTATGGGGGGTCAAACCTGCCCAGTGACTCAAGTTCAACGGCCGCGGTATCCTAACCGTGCAAAAGTAGCGTAATCATTTGTCTTTTAAATAAAGACCAGTATGAAAGGTGCCACGAGGATTAAACTGTCTCCTTTCTCTAATCAGTGAACCTAATCTCCCCGTGAAGAAGCGGGGATTATTATATAAGACGAGAAGACCCTGTGGAGCTTAAAACATCTTTTCACTGCCATACCCTGG-TAACTCACCTCCTGGCACGCTGATTTCATGTTTTCGGTTGGGGTGACCACGGAGAAAAACACATCCTCCGTAATAAAA-GAAAACTCCTAAACTATAAGCAACAGCTTTATGTATCAACAAATTGACATCTTTGACCCAATATATTGATTAATGAACCAAGTTACCCCAGGGATAACAGCGCAATCCACTTCAAGAGTTCATATCGACAAGTGGGCTTACGACCTCGATGTTGGATCAGGGTATCCCAGTGGTGCAGCCGCTACTAAAGGTTCGTTTGTTCAACGATTAAAACCCT--------------------------------------------------------------------------------------------------------------------------------------------------------ACACCCGTGAAAACACCCTTAACCCCCCTGGAACAAGGAGTCGATATCAGGCACAATACTCGCCCAAAACATCTAGCCAAGCCACACCCACAAGGGTCCTCAGCAGTGATTAACATTAAAAATAAACGTCAGTTTGATTTAGTAAATGAAAACAGAGCCGGCCAACCTGGTGCCAGCCGCCGCGGTTACACCATGAGGCTCAAATTGATTTTTTCCGGCGTAAAGCGTGATTAAAGAGAACTAGGGCTGAACTTAAACTAAGCTGTAGTACGCTTGTTCT-AGGAAAGCC-GACTTCGAAAGATGCCCTAATCTACCAACTTGAACTCACGATAGCTGGGTCACAAACTGGGATTAGATACCCCACTATGCCCAGCCATAAACTTTAAATTACACCACCTTCGCCCGGGAACTACGAGCAAAGCTTAAAACCCAAGGGACTTGACGGTACCCCAAACCCCCCTAGAGGAGCCTGTCCTATAATCGATACCCCCCGTTTAACCTCACCATTTTTAGTTTCTCAGCCTGTATACTTCCGTCGCCAGCTTACCGCGTGAGCGATCAAGTAAGCTTAATGTCT-CCCACCAACACGTCAGGTCAAAGTGCAGTAAATAATTTGGGAAGAGATGGGCTACATTTTTTATTTTAAAAAATACGAAAAACTATGTGAAACCATAGTTCAAAGGCGGATTTAGAAGTAAAAAGAAAATAGAGTGTTCTTTTAAACCCGGCACTGGGGTGTGTACACACCGCCCGTCACCCTCTTCAACAAATCAGATCAGTAAATAACAACCCCCCATACCTTAGAAGAGGCAAGTCGTAACATGGTAAGTATACCGGAAGGTGTACTTGGAAA---------------------------------------------------------------------------------------------------------------------------------------------------------------------------------------------------------------------------------------------------------------------------------------------------------------------------------------------------------------------------------------------------------------------------------------------------------------------------------------------------------------------------------------------------------------------------------------------------------------------------------------------------------------------------------------------------------------------------------------------------------------------------------------------------------------------------------------------------------------------------------------------------------------------------------------------------------------------------------------------------------------------------------------------------------------------------------------------------------------------------------------------------------------------------------------------------------------------------------------------------------------------------------------------------------------------------------
	Pristimantis_ganonotus_DHMECN_19961    -AAAATAGTGGGAAGACCTTAAAATAGAGGTGACAAGCCTAACGAACTTAGTCATAGCTGGTTTCTCAAGAAAAGAATATTAGTTCAACCTAAAGAAACACAAATCACA-AAATTTCATTATTCTTTAGAGTAATTCAAATGAGGTACAGCCCATTTGAAACCGGACTCAACCTTTACTAACGGGTAACACTTAACACTCACAAGTTGGCCTAAGAGCAGCCACCTTTTAAAAAGCGTCAAACCTTCACCGTTAATTTTTAATCTAAATACCTCTATCGACCCCTTTAACCGTACTGAGAATTTCTATAGACTATAGAACCTTTTATGCTAAAACTAGTAACAAGAGATACCCCTCTCTACTATGCTAACACAAGCCAGCATAAACCCATTACTGGCAACTAACAGACATAAAGCAACAACCACCTCAAGAAAACCTTGCTACCGTTAACCTAACACCAGAGCATCTCAAGAAAGATTAAAAGAAAAAGAAGGAACTCGGCAAACATTAATCCCGCCTGTTTACCAAAAACATCGCCCCCTG--ACCTATGGGGGGTCAAACCTGCCCAGTGACTCAAGTTCAACGGCCGCGGTATCCTAACCGTGCAAAAGTAGCGTAATCATTTGTCTTTTAAATAAAGACCAGTATGAAAGGTGCCACGAGGATTAAACTGTCTCCTTTCTCTAATCAGTGAACCTAATCTCCCCGTGAAGAAGCGGGGATTATTATATAAGACGAGAAGACCCTGTGGAGCTTAAAACATCTTTTCACTGCCATACCCTGG-TAACTCACCTCCTGGCACGCTGATTTCATGTTTTCGGTTGGGGTGACCACGGAGAAAAACACATCCTCCGTAATAAAA-GAAAACTCCTAAACTATAAGCAACAGCTTTATGTATCAACAAATTGACATCTTTGACCCAATATATTGATTAATGAACCAAGTTACCCCAGGGATAACAGCGCAATCCACTTCAAGAGTTCATATCGACAAGTGGGCTTACGACCTCGATGTTGGATCAGGGTATCCCAGTGGTGCAGCCGCTACTAAAGGTTCGTTTGTTCAACGATTAAAACCCT--------------------------------------------------------------------------------------------------------------------------------------------------------ACACCCGTGAAAACACCCTTAACCCCCCTGGAACAAGGAGTCGATATCAGGCACAATACTCGCCCAAAACATCTAGCCAAGCCACACCCACAAGGGTCCTCAGCAGTGATTAACATTAAAAATAAACGTCAGTTTGATTTAGTAAATGAAAACAGAGCCGGCCAACCTGGTGCCAGCCGCCGCGGTTACACCATGAGGCTCAAATTGATTTTTTCCGGCGTAAAGCGTGATTAAAGAGAACTAGGGCTGAACTTAAACTAAGCTGTAGTACGCTTGTTCT-AGGAAAGCC-GACTTCGAAAGATGCCCTAATCTACCAACTTGAACTCACGATAGCTGGGTCACAAACTGGGATTAGATACCCCACTATGCCCAGCCATAAACTTTAAATTACACCACCTTCGCCCGGGAACTACGAGCAAAGCTTAAAACCCAAGGGACTTGACGGTACCCCAAACCCCCCTAGAGGAGCCTGTCCTATAATCGATACCCCCCGTTTAACCTCACCATTTTTAGTTTCTCAGCCTGTATACTTCCGTCGCCAGCTTACCGCGTGAGCGATCAAGTAAGCTTAATGTCT-CCCACCAACACGTCAGGTCAAAGTGCAGTAAATAATTTGGGAAGAGATGGGCTACATTTTTTATTTTAAAAAATACGAAAAACTATGTGAAACCATAGTTCAAAGGCGGATTTAGAAGTAAAAAGAAAATAGAGTGTTCTTTTAAACCCGGCACTGGGGTGTGTACACACCGCCCGTCACCCTCTTCAACAAATCAGATCAGTAAATAACAACCCCCCATACCTTAGAAGAGGCAAGTCGTAACATGGTAAGTATACCGGAAGGTGTACTTGGAAA---------------------------------------------------------------------------------------------------------------------------------------------------------------------------------------------------------------------------------------------------------------------------------------------------------------------------------------------------------------------------------------------------------------------------------------------------------------------------------------------------------------------------------------------------------------------------------------------------------------------------------------------------------------------------------------------------------------------------------------------------------------------------------------------------------------------------------------------------------------------------------------------------------------------------------------------------------------------------------------------------------------------------------------------------------------------------------------------------------------------------------------------------------------------------------------------------------------------------------------------------------------------------------------------------------------------------------
	Pristimantis_marcoreyesi_DHMECN_14444  CAAAATAGTGGGAAGACCCTAAAATAGAGGTGATAAACCTAACGAACTTAGTTATAGCTGGTTTCTCAAGAAAAGAATTTTAGTCCAACCTAAAGTTACATAAATCATATAAATACCCTTCCACTTTAGAGCAATTCAAATGAGGTACAGCCCATTTGATACAGGATCCAACCTTCACTAACGGGTAACACTTAATACTCACAAGTAGGCCTAAAAGCAGCCACCTTTTAAAAAGCGTCAAACCTTAGCTGTTTTACACCAATTCATAACCCCCCATCGACCCCTTTCACCATATTGAGAACTTCTATATATTATGGAACCTTTAATGTTAAAACTAGTAACAAGAGGAACCCCTCTCTATAATGCAAACTCAAGCCAGCAAGAATCCATCACTGGCAGTTAACAGACATAAAGTAGGAACTCT-TCAAGAAAACTCTACTACTGTTAACCTTACACAAGAGCATTTCAAGAAAGATTT-AAGAAAAAGAAGGAACTCGGCAAATATAAATCCCGCCTGTTTACCAAAAACATCGCCTCTTGTCACCAATAAGAGGTCCAGCCTGCCCAGTGACTCTTGTTCAACGGCCGCGGTATCCTAACCGTGCGAAGGTAGCGTAATCACTTGTCTTTTAAATAAAGACTAGTATGAAAGGCACCACGAGGATTAAACTGTCTCCTTTTTCTAATCAGTGAACCTAATCTCCCCGTGAAAAAGCGGGGATTTTTATATAAGACGAGAAGACCCTATGGAGCTTAAAACATCATAACACTGCACCAATTCAGATTTTAACCCCAACAGCACGCTGATTATATGTTTTCGGTTGGGGTGACCGCGGAGGAAAACCCATCCTCCGCGATACAAAGGGACC-CCCCAACAATAAGTCACAACTTTATGTATCAACAAATTGACATTATTGACCCAATATATTGATTAACGAACCAAGTTACCCTAGGGATAACAGCGCAATCCACTTTGAGAGCCCCTATCGACAAGTGGGCTTACGACCTCGATGTTGGATCGGGGTATCCTAGTGGTGCAGCCGCTACTAAAGGTTCGTTTGTTCAACGATTAAAACCCC--------------------------------------------------------------------------------------------------------------------------------------------------------ACACCCGTGAAAACGCCCTTTACCATTTAGGAGTTAGGAGCTGATATCAGGCACAATATTTGCCCAAAACATCTAGCTAAGCCACACCCACACGGGCCCTCAGCAGTGATTAATATTAAAACTGAACGCAAGTTTGATTTAGTTAATGAAAACAGAGCCGGCCAATCTGGTGCCAGCCGCCGCGGTTACACCAAGTGGCTCAAATTGATTTTATGCGGCGTAAAGCGTGATTAAAGAGAATTAAGATTAAACTTAAACTAAGCTGTAGCACGCTTGTTTTTAGGAAAGCCACAATTCGAAAGATATCTCAACACACCAACTTGAATTCACGACAACTAGGACACAAACTGGGATTAGATACCCCACTATGCCTGGTCGTAAACTTTAAATTACACCCACATCGCCCGGGAACTACGAGCAAAGCTTAAAACCCAAAGGACTTGACGGTAACCCACACCCTTCTAGAGGAGCCTGTCCTATAACCGATACCCCACGTTCAACCTCACCATTTTTAGCCTCTCAGCCTATATACTTCCGTCGCCAGCTTACCGCGTGAGCGATCTAGTAAGCTTAATGTTTAACCACCAATACGTCAGGTCAAAGTGTAGTAAATAAAATGGGAAGAGATGGGCTACACTCTCTACCGTAGAAAACACGAAAAACTATGTGAAACCATAGCTGGAAGGCGGATTTAGTAGTAAAAAGAAAATAGAATGCTCTTTTTAATTCGGCACTGGGATGTGTACATACCGCCCGTCACCCTCTTCAACAAATTACCTAAGTACATAACAACTAACTACCCCCTAGAAGAGGCAAGTCGTAACATGGTAAGTATACCGGAAGGTGTGCTTGGAAATACTTTATACCTGGTATTTGGGGCCTGTGCCGGGATAGTCGGAACAGCCCTTAGCCTTCTAATCCGGGCCGAGTTGAGTCAGCCAGGCTCACTTCTGGGAACGATCAAATTTACAATGTTATCGTCACTGCCCACGCTTTTGTCATAATCTTTTTCATAGTTATGCCTGTTATAATTGGGGGCTTCGGAAATTGACTAGTCCCCCTTATAATTGGGGCACCGACATGGCTTTCCCACGTATAAACAATATAAGCTTCTGGCTTCTCCCACCCTCATTTCTCCTGCTCCTTTCCTCCGCCGGCCTTGAAGCGGGGCCGGTACCGGCTGAACTGTCTATCCACCCCTGCTGCCAATTTAGCCCACGCGGGCCCCTCGGTGGACTTAACCATCTTTTCACTCCATTTAGCTGGAATCTCCTCAATTCTGGGGCGATCAACTTTATCACCACCATTTTCAACATGAAACCCCCCGCTTTTACCCAATACCAAACCCCCTTGTTTGTGTGATCTGTTCTTGTTACTGCAGTACTCCTACTCCTTTCCCTCCCGTCCTGGCGGCCGGAATCACTATACTCCTACCGACCGAAATCTAAACACCTCATTTTTTGACCCGGCAGGAGGAGGCGACCCCATCCTTTACCAACACCTATTCCATCAAAAATTCAGCAATTCCTCCAGTGAGGTTTATTTCCCTCGTAACAATGCTGTGGAGTGGGAGCGTCACTGTTCCAAATGTGATGTTTGTTCCTCCAAAAATTGGGGTAAGAGAAAGACGACAATGCACCAAAACTCTCTTATCAAAAAGAGGAAACTCAATGTGGAACATAGAAAGAAAGACAAAAATGGAAAAATCTCCCCCCTCTGGAAGAAGAATAGGACCCTGAATCAAATCAGGAACAAGTGCAAACAAATCCACCTTGATTCCAATTTACTGGTTGTTGACTATCCCTCCGATTTTACGAAGTCGTTCACATGCCAGGTGTGTGACCATATATTGTCTGATCCAGTGCAAACCTCATGCAAACATTTGTTCTGCAGAATTTGCATCCTCAAATATTTCAAGATTATGGGTTGCTACTGCCCATCTTGCAGACACACTTGCTTCCCAACGGATCTTGCACCACCCGTGAAGTCATTTCTTAACATTTTAAACTCCTTGGTCTTAAAGTGCGCAGTGACTGGATGTGATGAGGAAATCCTGCTTGGAAAATACTCCCAACATATTGCTAAACATAAAGAAATCAAAGGTAAAGTTGCTTATGCTCCTATCAACAAAGGAGGA
	Pristimantis_marcoreyesi_DHMECN_16204  CAAAATAGTGGGAAGACCCTAAAATAGAGGTGATAAACCTAACGAACTTAGTTATAGCTGGTTTCTCAAGAAAAGAATTTTAGTCCAACCTAAAGTTACATAAATCATATAAATACCCTTCCACTTTAGAGCAATTCAAATGAGGTACAGCCCATTTGATACAGGATCCAACCTTCACTAACGGGTAACACTTAATACTCACAAGTAGGCCTAAAAGCAGCCACCTTTTAAAAAGCGTCAAACCTTAGCTGTTTTACACCAATTCATAACCCCCCATCGACCCCTTTCACCATATTGAGAACTTCTATATATTATAGAACCTTTAATGTTAAAACTAGTAACAAGAGGAACCCCTCTCTATAATGCAAACTCAAGCCAGCAAGAATCCATCACTGGCAGTTAACAGACGTAAAGTAAGAACTCT-TCAAGAAAACTCTACTACTGTTAACCTTACACAAGAGCATTTCAAGAAAGATTT-AAGAAAAAGAAGGAACTCGGCAAATATAAATCCCGCCTGTTTACCAAAAACATCGCCTCTTGTCACCAATAAGAGGTCCAGCCTGCCCAGTGACTCTTGTTCAACGGCCGCGGTATCCTAACCGTGCGAAGGTAGCGTAATCACTTGTCTTTTAAATAAAGACTAGTATGAAAGGCACCACGAGGATTAAACTGTCTCCTTTTTCTAATCAGTGAACCTAATCTCCCCGTGAAAAAGCGGGGATTTTTATATAAGACGAGAAGACCCTATGGAGCTTAAAACATCATAACACTGCACCAATTCAGATTTTAACCCCAACAGCACGCTGATTATATGTTTTCGGTTGGGGTGACCGCGGAGGAAAACCCATCCTCCGCGATACAAAGGGACC-CCCAAACAATAAGTCACAACTTTATGTATCAACAAATTGACATTATTGACCCAATATATTGATTAACGAACCAAGTTACCCTAGGGATAACAGCGCAATCCACTTTGAGAGCCCCTATCGACAAGTGGGCTTACGACCTCGATGTTGGATCGGGGTATCCTAGTGGTGCAGCCGCTACTAAAGGTTCGTTTGTTCAACGATTAAAACCCC--------------------------------------------------------------------------------------------------------------------------------------------------------ACACCCGTGAAAACGCCCTTTACCATTTAGGAATTAGGAGCTGATATCAGGCACAATATTTGCCCAAAACATCTAGCTAAGCCACACCCACACGGGCCCTCAGCAGTGATTAATATTAAAACTGAACGCAAGTTTGATTTAGTTAATGAAAACAGGGCCGGCCAATCTGGTGCCAGCCGCCGCGGTTACACCAAGTGGCTCAAACTGATTTTATGCGGCGTAAAGCGTGATTAAAGAGAATTAAGATTAAACTTAAACTAAGCTGTAGCACGCTTGTTTTTAGGAAAGCCACAATTCGAAAGATATCTCAACACACCAACTTGAATTCACGACAACTAGGACACAAACTGGGATTAGATACCCCACTATGCCTAGCCGTAAACTTTAAATTACACCCACATCGCCCGGGAACTACGAGCAAAGCTTAAAACCCAAAGGACTTGACGGTAACCCACACCCTTCTAGAGGAGCCTGTCCTATAACCGATACCCCACGTTCAACCTCACCATTTTTAGCCTCTCAACCTATATACTTCCGTCGCCAGCTTACCGCGTGAGCGATCTAGTAAGCTTAATGTTTAACCACCAGTACGTCAGGTCAAAGTGTAGTAAATAAAATGGGAAGAGATGGGCTACACTCTCTACCGTAGAAAACACGAAAAACTATGTGAAACCATAGCTGGAAGGCGGATTTAGTAGTAAAAAGAAAATAGAATGCTCTTTTTAATTCGGCACTGGGATGTGTACATACCGCCCGTCACCCTCTTCAACAAATCACCTAAGTACATAACAACTAACTACCCCCTAGAAGAGGCAAGTCGTAACATGGTAAGTATACCGGAAGGTGTGCTTGGAAATACTTTATACCTGGTATTTGGGGCCTGTGCCGGGATAGTCGGAACAGCCCTTAGCCTTCTAATCCGGGCCGAGTTGAGTCAGCCAGGCTCACTTCTGGGAACGATCAAATTTACAATGTTATCGTCACTGCCCACGCTTTTGTCATAATCTTTTTCATAGTTATGCCTGTTATAATTGGGGGCTTCGGAAATTGACTAGTCCCCCTTATAATTGGGGCACCGACATAGCTTTCCCACGTATAAACAATATAAGCTTCTGGCTTCTCCCACCCTCATTTCTCCTGCTCCTTTCCTCCGCCGGCCTTGAAGCGGGGCCGGTACCGGCTGAACTGTCTATCCACCCCTGCTGCCAATTTAGCCCACGCGGGCCCCTCAGTGGACTTAACCATCTTTTCACTCCATTTAGCTGGAATCTCCTCAATTCTGGGGCGATCAACTTTATCACCACCATTTTCAACATGAAACCCCCCGCTTTTACCCAATACCAAACCCCCTTGTTTGTGTGATCTGTTCTTGTTACTGCAGTACTCTTACTCCTTTCCCTCCCGTCCTGGCGGCCGGAATCACTATACTCCTACCGACCGAAATCTAAACACCTCATTTTTTGACCCGGCAGGAGGAGGCGACCCCATCCTTTACCAACACCTATTCCATCAAAAATTCAGCAATTCCTCCAGTGAGGTTTATTTCCCTCGTAACAATGCTGTGGAGTGGAAGCGTCACTGTTCCAAATGTGATGTTTGTTCCTCCAAAAATTGGGGTAAGAGAAAGACGACAATGCACCAAAACTCTCTTATCAAAAAGAGGAAACTCAATGTGGAACATAGAAAGAAAGACAAAAATGGAAAAATCTCCCCCCTCTGGAAGAAGAATAGGACCCTGAATCAAATCAGGAACAAGTGCAAACAAATCCACCTTGATTCCAATTTACTGGTTGTTGACTATCCCTCCGATTTTACGAAGTCGTTCACATGCCAGGTGTGTGACCACATATTGTCTGATCCAGTGCAAACCTCATGCAAACATTTGTTCTGCAGAATTTGCATCCTCAAATATTTCAAGATTATGGGTTGCTACTGCCCATCTTGCAGACACACTTGCTTCCCAACGGATCTTGCACCACCCGTGAAGTCATTTCTTAACATTTTAAACTCCTTGGTCTTAAAGTGCGCAGTGACTGGATGTGATGAGGAAATCCTGCTTGGAAAATACTCCCAACATATTGCTAAACATAAAGAAATCAAAGGTAAAGTTGCTTATGCTCCTATCAACAAAGGAG--
	Pristimantis_nelsongalloi_QCAZ31860    ---------------------------------------------------------------TCTCAAAAAAAGAATTTTAGTCCAACCTAAAGTTATATAAATTCCATAAATTTCCCCCCACTTTAGAGCAACTCAAATGAGGTACAGCCCATTTGATACAGGATCCAACCTTTACTAACGGGTAATACCTGATACCC-CAAGTAGGCTTAAGAGCAGCCACCTTTTAAAAAGCGTCAAACCTTAACTGTTTAACACCAATTCACAAACCCCCATCGACCCCTTTCACCCTACTGAGAACTTCTATAAATTATAGAACCTTTAATGTTAAAACTAGTAACAAGAGATA-CCCTCTCTGTAATGTAAACTAAAGCCAGCAAGAACCCATCACTGGCAATCAACAGAAACAAAGTAGTAAATTTCTCCAGAAAACTCTACTACTGTTAACCTAACACAAGAACATTCTAAGAAAGATTTAAAGAAAAAGAAGGAACTCGGCAAACATTAATCTCGCCTGTTTACCAAAAACATCGCCTCTTGTCACCCATAAGAGGTCCAGCCTGCCCAGTGACTCTTGTTCAACGGCCGCGGTATCCTAACCGTGCGAAGGTAGCGTAATCACTTGTCTTTTAAATAGAGACTTGTATGAAAGGCACCACGAGGATTAAGCTGTCTCCTCTCTCCAATCAGTGAACCTAATCTCCCCGTGAAAAAGCGGGAAT-------------------------------------------------------------------------------------------------------------------------------------------------------------------------------------------------------------------------------------------------------------------------------------------------------------------------------------------------------------------------------------------------------------------------------------------------------------------------------------------------------------------------------------------------------------------------------------------------------------------------------------------------------------------------------------------------------------------------------------------------------------------------------------------------------------------------------------------------------------------------------------------------------------------------------------------------------------------------------------------------------------------------------------------------------------------------------------------------------------------------------------------------------------------------------------------------------------------------------------------------------------------------------------------------------------------------------------------------------------------------------------------------------------------------------------------------------------------------------------------------------------------------------------------------------------------------------------------------------------------------------------------------------------------------------------------------------------------------------------------------------------------------------------------------------------------------------------------------------------------------------------------------------------------------------------------------------------------------------------------------------------------------------------------------------------------------------------------------------------------------------------------------AATGCTGTGGAGTGGAAGCCTCACTGTTCCAAATGTGATGTTTGTTCTTCCAAAAATTGGGGTAAGAGAAAGACGACAATGCACCAAAACTCTCTTATAAAAAAGAGGAAACTCAATGTGGAACATAGAAAGAAAGACAAAAATGGAAAAATCTCCCCCCTCTGGAAGAAGAATAGGACCCTGAATCAAATCAGGAACAAGTGCAAACAAATCCACCTTGATTCCAATTTACTGGTTGTTGACTATCCCTCCGATTTTACGAAGTCGTTCACATGCCAGGTGTGTGAGCACATATTGTCTGATCCAGTGCAAACCTCATGCAAACATTTGTTCTGCAGAATTTGCATCCTCAAATATTTCAAGATTATGGGTTGCTACTGCCCATCTTGCAGACACACTTGCTTCCCAACGGATCTTGCACCACCCGTGAAGTCATTTCTTAACATTTTAAACTCCTTGGTCTTAAAGTGCGCAGTGACTGGATGTGATGAGGAAATCCTGCTTGGAAAATACTCCCAACATATTGCTAAACATAAA---------------------------------------------
	Pristimantis_nelsongalloi_QCAZ31861    --------------------------------------------------------------TTCTCAAAAAAAGAATTTTAGTCCAACCTAAAGTTATATAAATTCCATAAATTTCCCCCCACTTTAGAGCAACTCAAATGAGGTACAGCCCATTTGATACAGGATCCAACCTTTACTAACGGGTAATACCTGATACCC-CAAGTAGGCTTAAGAGCAGCCACCTTTTAAAAAGCGTCAAACCTTAACTGTTTAACACCAATTCACAAACCCCCATCGACCCCTTTCACCCTACTGAGAACTTCTATAAATTATAGAACCTTTAATGTTAAAACTAGTAACAAGAGATA-CCCTCTCTGTAATGTAAACTAAAGCCAGCAAGAACCCATCACTGGCAATCAACAGAAACAAAGTAGTAAATTTCTCCAGAAAACTCTACTACTGTTAACCTAACACAAGAACATTCTAAGAAAGATTTAAAGAAAAAGAAGGAACTCGGCAAACATTAATCTCGCCTGTTTACCAAAAACATCGCCTCTTGTCACCCATAAGAGGTCCAGCCTGCCCAGTGACTCTTGTTCAACGGCCGCGGTATCCTAACCGTGCGAAGGTAGCGTAATCACTTGTCTTTTAAATAGAGACTTGTATGAAAGGCACCACGAGGATTAAGCTGTCTCCTCTCTCCAATCAGTGAACCTAATCTCCCCGTGAAAAAGCGGGAATTTTTATATAAGACGAG---------------------------------------------------------------------------------------------------------------------------------------------------------------------------------------------------------------------------------------------------------------------------------------------------------------------------------------------------------------------------------------------------------------------------------------------------------------------------------------------------------------------------------------------------------------------------------------------------------------------------------------------------------------------------------------------------------------------------------------------------------------------------------------------------------------------------------------------------------------------------------------------------------------------------------------------------------------------------------------------------------------------------------------------------------------------------------------------------------------------------------------------------------------------------------------------------------------------------------------------------------------------------------------------------------------------------------------------------------------------------------------------------------------------------------------------------------------------------------------------------------------------------------------------------------------------------------------------------------------------------------------------------------------------------------------------------------------------------------------------------------------------------------------------------------------------------------------------------------------------------------------------------------------------------------------------------------------------------------------------------------------------------------------------------------------------------------------------------------------------------------------------------CCTCACTGTTCCAAATGTGATGTTTGTTCTTCCAAAAATTGGGGTAAGAGAAAGACGACAATGCACCAAAACTCTCTTATCAAAAAGAGGAAACTCAATGTGGAACATAGAAAGAAAGACAAAAATGGAAAAATCTCCCCCCTCTGGAAGAAGAATAGGACCCTGAATCAAATTAGGAACAAGTGCAAACAAATCCACCTTGATTCCAATTTACTGGTTGTTGACTATCCCTCCGATTTTACGAAGTCGTTCACATGCCAGGTGTGTGAGCACATATTGTCTGATCCAGTGCAAACCTCATGCAAACATTTGTTCTGCAGAATTTGCATCCTCAAATATTTCAAGATTATGGGTTGCTACTGCCCATCTTGCAGACACACTTGCTTCCCAACGGATCTTGCACCACCCGTGAAGTCATTTCTTAACATTTTAAACTCCTTGGTCTTAAAGTGCGCAGTGACTGGATGTGATGAGGAAATCCTGCTTGGAAAATACTCCCAA---------------------------------------------------------------
	Pristimantis_nelsongalloi_QCAZ_37182   ------------------------------------------------------------------------------------------------------------------------------------------------------------------------------------------------------------------------------------------------------------------------------------TCGACCCCTTTCACCCTACTGAGAACTTCTATAAATTATAGAACCTTTAATGTTAAAACTAGTAACAAGAGATA-CCCTCTCTGTAATGTAAACTAAAGCCAGCAAGAACCCATCACTGGCAATCAACAGAAACAAAGTAGTAAATTTCTCCAGAAAACTCTACTACTGTTAACCTAACACAAGAACATTCTAAGAAAGATTTAAAGAAAAAGAAGGAACTCGGCAAACATTAATCTCGCCTGTTTACCAAAAACATCGCCTCTTGTCACCCATAAGAGGTCCAGCCTGCCCAGTGACTCTTGTTCAACGGCCGCGGTATCCTAACCGTGCGAAGGTAGCGTAATCACTTGTCTTTTAAATAGAGACTTGTATGAAAGGCACCACGAGGATTAAGCTGTCTCCTCTCTCCAATCAGTGAACCTAATCTCCCCGTGAAAAAGCGGGAATTTTTATATAAGACGAGAAGACCCCATGGAGCTTAAAACATTATAACACTGCACCAATTCAGATATTAACACCCACGGCACACTAATTATATGTTTTCGGTTGGGGTGACCGCGGAGGAAAACCCATCCCCCACGATGACAGGGGACCCCCCAAACAATAAGTTACACCTTTATGTATCAACAAATTGACATTATTGACCCAATATATTGATTAACGAACCAAGTTACCCTGGGGATAACAGCGCAATCCACTTTGAGAGCCCATATCGACAAGTGGGCTTACGACCTCGATGTTGGATCAGGGTACCCCAGTGGTGCAGCCGCTACTAAAGGTTCGTTTGTTCAACGA-------------------------------------------------------------------------------------------------------------------------------------------------------------------------------------------------------------------------------------------------------------------------------------------------------------------------------------------------------------------------------------------------------------------------------------------------------------------------------------------------------------------------------------------------------------------------------------------------------------------------------------------------------------------------------------------------------------------------------------------------------------------------------------------------------------------------------------------------------------------------------------------------------------------------------------------------------------------------------------------------------------------------------------------------------------------------------------------------------------------------------------------------------------------------------------------------------------------------------------------------------------------------------------------------------------------------------------------------------------------------------------------------------------------------------------------------------------------------------------------------------------------------------------------------------------------------------------------------------------------------------------------------------------------------------------------------------------------------------------------------------------------------------------------------------------------------------------------------------------------------------------------------------------------------------------------------------------------------------------------------------------------------------------------------------------------------------------------------------------------------------------------------------------------------------------------------------------------------------------------------------------------------------------------------------------------------------------------------------------------------------------------
	Pristimantis_nelsongalloi_QCAZ_49035   ------------------------------------------------------------------------------------------------------------------------------------------------------------------------------------------------------------------------------------------------------------------------------------TCGACCCCTTTCACCCTACTGAGAACTTCTATAAATTATAGAACCTTTAATGTTAAAACTAGTAACAAGAGATA-CCCTCTCTGTAATGTAAACTAAAGCCAGCAAGAACCCATCACTGGCAATCAACAGAAACAAAGTAGTAAATTTCTCCAGAAAACTCTACTACTGTTAACCTAACACAAGAACATTCTAAGAAAGATTTAAAGAAAAAGAAGGAACTCGGCAAACATTAATCTCGCCTGTTTACCAAAAACATCGCCTCTTGTCACCCATAAGAGGTCCAGCCTGCCCAGTGACTCTTGTTCAACGGCCGCGGTATCCTAACCGTGCGAAGGTAGCGTAATCACTTGTCTTTTAAATAGAGACTTGTATGAAAGGCACCACGAGGATTAAGCTGTCTCCTCTCTCCAATCAGTGAACCTAATCTCCCCGTGAAAAAGCGGGAATTTTTATATAAGACGAGAAGACCCCATGGAGCTTAAAACATTATAACACTGCACCAATTCAGATATTAACACCCACGGCACACTAATTATATGTTTTCGGTTGGGGTGACCGCGGAGGAAAACCCATCCCCCACGATGACAGGGGACCCCCCAAACAATAAGTTACACCTTTATGTATCAACAAATTGACATTATTGACCCAATATATTGATTAACGAACCAAGTTACCCTGGGGATAACAGCGCAATCCACTTTGAGAGCCCATATCGACAAGTGGGCTTACGACCTCGATGTTGGATCAGGGTACCCCAGTGGTGCAGCCGCTACTAAAGGTTCGTTTGTTCAACGA-------------------------------------------------------------------------------------------------------------------------------------------------------------------------------------------------------------------------------------------------------------------------------------------------------------------------------------------------------------------------------------------------------------------------------------------------------------------------------------------------------------------------------------------------------------------------------------------------------------------------------------------------------------------------------------------------------------------------------------------------------------------------------------------------------------------------------------------------------------------------------------------------------------------------------------------------------------------------------------------------------------------------------------------------------------------------------------------------------------------------------------------------------------------------------------------------------------------------------------------------------------------------------------------------------------------------------------------------------------------------------------------------------------------------------------------------------------------------------------------------------------------------------------------------------------------------------------------------------------------------------------------------------------------------------------------------------------------------------------------------------------------------------------------------------------------------------------------------------------------------------------------------------------------------------------------------------------------------------------------------------------------------------------------------------------------------------------------------------------------------------------------------------------------------------------------------------------------------------------------------------------------------------------------------------------------------------------------------------------------------------------------
	Pristimantis_nelsongalloi_QCAZ59202    ------------------------------------------------------TAGCTGGTTTCTCAAAAAAAGAATTTTAGTCCAACCTAAAGTTATATAAATTCCATAAATTTCCCCCCACTTTAGAGCAACTCAAATGAGGTACAGCCCATTTGATACAGGATCCAACCTTTACTAACGGGTAATACCTGATACCC-CAAGTAGGCTTAAGAGCAGCCACCTTTTAAAAAGCGTCAAACCTTAACTGTTTAACACCAATTCACAAACCCCCATCGACCCCTTTCACCCTACTGAGAACTTCTATAAATTATAGAACCTTTAATGTTAAAACTAGTAACAAGAGATA-CCCTCTCTGTAATGTAAACTAAAGCCAGCAAGAACCCATCACTGGCAATCAACAGAAACAAAGTAGTAAATTTCTCCAGAAAACTCTACTACTGTTAACCTAACACAAGAACATTCTAAGAAAGATTTAAAGAAAAAGAAGGAACTCGGCAAACATTAATCTCGCCTGTTTACCAAAAACATCGCCTCTTGTCACCCATAARAGGTCCAGCCTGCCCAGTGACTCTTGTTCAACGGCCGCGGTATCCTAACCGTGCGAAGGTAGCGTAATCACTTGTCTTTTAAATAGAGACTTGTATGAAAGGCACCACGAGGATTAAGCTGTCTCCTCTCTCCAATCAGTGAACCTAATCTCCCCGTGAAAAAGCGGGAATTTTTATATAAGACGAGAAGACCCCATGGAGCTTAAAACATTATAACACTGCACCA-TTCAGATAT-AACACCCMCGGCACACTAATTATATGTTTTCGGTTGGGGKGACCGCGGAGGAAAACCCATCCCCCACGATGACGGGGGACCCCCCAAACAATAAGTTACACCTTTATGTATCAACAAATTGACATTATTGACCCAATATATTGATTAACGAACCAAGTTACCCTGGGGATAACAGCGCAATCCACTTTGAGAGCCCATATCGACAAGTGGGCTTACGACCTCGATGTTGGATCAGGGTACCCCAGTGG-GCAGCCGCTACTAAAGGTTCGTTTGTTC-----------------------------------------------------------------------------------------------------------------------------------------------------------------------ACACCCGTGAGAACGCCCTCTACCACTTAGGAATTAGGAGCTGATATCAGGCACAATATTTGCCCAAAACATCTAGCCAAGCCACACCCACACGGGCCCTCAGCAGTGATTAATATTAAGACTAAACGTAAGTTTGACTTAGTTAATGAAAACAGAGCCGGCCAATCTGGTGCCAGCCGCCGCGGTTACACCAAGTGGCTCAAATTGATATTGCACGGCGTAAAGCGTGATTAAAAAATATTGAGATTAAACTTAAACTAAGCTGTAGTACGCTTGTTTTTAGGAAGCCCATATTTCGAAAGAWATCTCAACACACCAACTTGAATTCACGATAACTAGGACACAAACTGGGATTAGATACCCCACTATGCCTAGTCGTAAACTTTAAATTACACCTACATCACCCGGGAACTACGAGCAAAGCTTAAAACCCAAAGGACTTGACGGTACCCCACACCCTTCTAGAGGAGCCTGTCCTGTAACCGATACTCCACGTTCAACCTCACCATTTTTAGCCTTTCAGTCTATATACTTCCGTCGCCAGCTTACCGCGTGAGCGATCTAGTAAGCTCAATGTTTATCCACCAGCACGTCAGGTCAAAGTGTAGCAAATAAAATGGAAAGAGATGGGCTACACTCTCTAGCATAGAAAACACGAAAAACTATGTGAAATCATAGCTGG-AGGCGGATTTAGCAGTAAAAAGAGAATAGAATACCCTTTTTAACCCGGCACTGGGGTGTGTACACACCGCCCGTCACCCTCTTC--------------------------------------------------------------------------------------------------------------------------------------------------------------------------------------------------------------------------------------------------------------------------------------------------------------------------------------------------------------------------------------------------------------------------------------------------------------------------------------------------------------------------------------------------------------------------------------------------------------------------------------------------------------------------------------------------------------------------------------------------------------------------------------------------------------------------------------------------------------------------------------------------------------------------------------------------------------------------------------------------------------------------------------------------------------------------------------------------------------------------------------------------------------------------------------------------------------------------------------------------------------------------------------------------------------------------------------------------------------------------------------------------------------------------
	Pristimantis_nelsongalloi_QCAZ_59211   CAAAATAGTGGGAAGACCCTAAAATAGAGGTGACAAGCCTAACGAACTTAGTTATAGCTGGTTTCTCAAAAAAAGAATTTTAGTCCAACCTAAAGTTATATAAATTCCATAAATTTCCCCCCACTTTAGAGCAACTCAAATGAGGTACAGCCCATTTGATACAGGATCCAACCTTTACTAACGGGTAATACCTGATCCCC--AAGTAGGCTTAAGAGCAGCCACCTTTTAAAAAGCGTCAAACCTTAACTGTTTAAC-CCAATTCACAAACCCCCATCGACCCCTTTCACCCTACTGAGAACTTCTATAAATTATAGAACCTTTAATGTTAAAACTAGTAACAAGAGATAACCCTCTCTGTAATGTAAACTAAAGCCAGCAAGAACCCATCACTGGCAATCAACAGAAACAAAGTAGTAAATTTCTCCAGAAAACTCTACTACTGTTAACCTAACACAAGAACATTCTAAGAAAGATTAA-AGAAAAAGAAGGAACTCGGCAAACATTAATCTCGCCTGTTTACCAAAAACAT?GCCTCTT-T-ACCCATAAGAGGTCCAGCCTGCCCAGTGACT-TTGTT?AACGGCCGCGGTATCCTAACCGTGCGAAGGTAG?GTAATCACTTGT?TTTTAAATAGAGACTTGT?TGAAAGGCACC?CGAGG?TTAAGCTGT?TCCTCT-TCCAATCAGTGAACCTAATCTCCC?GTGAAAAAGCGGGAATTTTTATATAAGACGAGAAGACCCCATGGAGCTTAAAACATTATAACACTGCAC?AATT-AGATATTAACACCCACGGCACACTAATTATATGTTTTCGGTTGGGGTGACCG?GGAGGAAAACCCATCCCCCACGATGAC--GG-ACC-CCCAAACAATAAGTTACACCTTTATGTATCAACAAATTGAC-TTATTGACCCAATATATTGATTAACGAACCAAGTTACCCTGGGGATAACAGCGCAATCCACTTTGAGAGCCCATATCGACAAGTGGGCTTACGACCTCGAT?TTGGA?CAGGGTACCCCAGTGGTGCAGCC?CTACT-----TTCGTTT----------------------------------------------------------------------------------------------------------------------------------------------------------------------------------------------------------------------------------------------------------------------------------------------------------------------------------------------------------------------------------------------------------------------------------------------------------------------------------------------------------------------------------------------------------------------------------------------------------------------------------------------------------------------------------------------------------------------------------------------------------------------------------------------------------------------------------------------------------------------------------------------------------------------------------------------------------------------------------------------------------------------------------------------------------------------------------------------------------------------------------------------------------------------------------------------------------------------------------------------------------------------------------------------------------------------------------------------------------------------------------------------------------------------------------------------------------------------------------------------------------------------------------------------------------------------------------------------------------------------------------------------------------------------------------------------------------------------------------------------------------------------------------------------------------------------------------------------------------------------------------------------------------------------------------------------------------------------------------------------------------------------------------------------------------------------------------------------------------------------------------------------------------------------------------------------------------------------------------------------------------------------------------------------------------------------------------------------------------------------------------------------------
	Pristimantis_paganus_DHMECN15588       ---------------------------------------------------------------------------------------------------------------------------------------------------------------------------------------------------------------------------------------------------------------------------------------------------------------------------------------------------------------------------------------------------------------------------------------------------------------------------------------------------------------------------------------------------------------------------------------------------------GGCCGCGGTATCCTAACCGTGCGAAGGTAGCGTAATCACTTGTCTTTTAAATAAAGACTAGTATGAAAGGCACCACGAGGATTAAACTGTCTCCTTTTTCTAATCAGTGAACCTAATCTCCCCGTGAAAAAGCGGGAATTTTTATATAAGACGAGAAGACCCTATGGAGCTTAAAACATCATAACACTGCACCAATTCAGATTTTAACCCCAACAGCACGCTGATTATATGTTTTCGGTTGGGGTGACCGCGGAGGAAAATCCATCCTCCGCGATACAAAGGGACC-CCCAAACAATAAGTCACAACTTTATGTATCAACAAATTGACATTATTGATCCAATATATTGATTAACGAACCAAGTTACCCTAGGGATAACAGCGCAATCCACTTTGAGAGCTCCTATCGACAAGTGGGCTTACGACCTCGATGTTGGATCGGGG---------------------------------------------------------------------------------------------------------------------------------------------------------------------------------------------------------------------GTGAAAACGCCCTTTACCACTTAGGAGTTAGGAGCTGATATCAGGCACTATATTTGCCCAAAACATCTAGCTAAGCCACACCCACACGGGCCCTCAGCAGTGATTAACATTAAAACTAAACGCAAGTTTGATTTAGTTAATGAAAACAGAGCCGGCCAATCTGGTGCCAGCCGCCGCGGTTACACCAAGTGGCTCAAATCGATTCTATGCGGCGTAAAGCGTGATTAAAGAGAATTAAGATTAAACTTAAACTAAGCTGTAGCACGCTTGTTTTTAGGAAAACCACACT-CGAAAGACATCTCAACACACCAACTTGAATTCACGACAACTAGGACACAAACTGGGATTAGATACCCCACTATGCCTAGTCGTAAACTTTAAATTACACCTACATCGCCCGGGAACTACGAGCAAAGCTTAAAACCCAAAGGACTTGACGGTAACCCACACCCTTCTAGAGGAGCCTGTCCTATAACCGATACCCCACGTTCAACCTCACCATTTTTAGCCTCTCAACCTATATACTTCCGTCGCCAGCTTACCGCGTGAGCGATCTAGTAAGCTTAATGTTTAACCACCAATACGTCAGGTCAAAGTGTAGTAAATAAAATGGGAAGAGATGGGCTACACTCTCTACCGTAGAAAACACGAAAAACTATGTGAAACCATAGCTGGAAGGCGGATTTAGTAGTAAAAAGAAAATAGAATGCTCTTTTTAATTCGGCACTGGGATGTGTACATACCGCCCGTCACCCTCTTCAACAATTTACTTAAGTATATAACAACTAACTACTCCCTAGAAGAGGCAAGTCGT------------------------------------------------------------------------------------------------------------------------------------GGGATGATCAAATTTACAATGTTGTCGTCACCGCTCACGCTTTTGTCATAATCTTTTTCATAGTCATACCTGTTATAATTGGGGGCTTCGGAAATTGATTAGTCCCCCTTATAATCGGGGCCCCGACATGGCTTTCCCACGTATGAATAATATAAGCTTCTGACTTCTCCCACCCTCATTTCTCCTTCTCCTTTCCTCCGCCGGGGTTGAAGCAGGGCCGGTACCGGCTGAACTGTCTATCCACCCCTGCTGCTAATCTAGCCCACGCAGGTCCCTCAGTGGACTTAACCATCTTTTCACTTCATTTGGCTGGAGTCTCTTCAATTCTGGAGCCATTAACTTCATTACCACTATCTTC------------------------------------------------------------------------------------------------------------------------------------------------------------------------------------------------------------------------------------------------------TGCTGTGGAGTGGAAGCATCACTGTTCCAAATGTGATGTTTGTTCCTCCAAAAATTGGGGTAAGAGAAAGACGATAATGCACCAAAACTCTCTTATCAAAAAGAGGAAACTCAATGTGGAACATAGAAAGAAAGACAAAAATGGAAAAATCTCCCCCCTCTGGAAGAAGAATAGGACCCTGAATCAAATCAGGAACAAGTGCAAACAAATCCACCTTGATTCCAATTTACTGGTTGTTGACTATCCCTCCGATTTTACGAAGTCGTTCACATGCCAGGTGTGTGACCACATATTGTCTGATCCAGTGCAAACCTCATGCAAACATTTGTTCTGCAGAATTTGCATCCTCAAATATTTCAAGATTATGGGTTGCTACTGCCCATCTTGCAGACACACTTGCTTCCCAACGGATCTTGCACCACCCGTGAAGTCATTTCTTAACATTTTAAACTCCTTGGTCTTAAAGTGCGCAGTGACTGGATGTGATGAGGAAATCCTGCTTGGAAAATACTCCCAACATATTGCTAAACATAAAGAAATCAAAGGTAAAGTTGCTTATGCTCCTATCAACAAAGGAGGA
	Pristimantis_paganus_DHMECN15589       ----------------------------------------------------------------------------------------------------------------------------------------------------------------------------------------------------------------------------------------------------------------------------------------------------------------------------------------------------------------------------------------------------------------------------------------------------------------------------------------------------------------------------------------------------------------------------------------------TCTTGTTCAACGGCCGCGGTATCCTAACCGTGCGAAGGTAGCGTAATCACTTGTCTTTTAAATAAAGACTAGTATGAAAGGCACCACGAGGATTAAACTGTCTCCTTTTTCTAATCAGTGAACCTAATCTCCCCGTGAAAAAGCGGGAATTTTTATATAAGACGAGAAGACCCTATGGAGCTTAAAACATCATAACACTGCACCAATTCAGATTTTAACCCCAACAGCACGCTGATTATATGTTTTCGGTTGGGGTGACCGCGGAGGAAAATCCATCCTCCGCGATACAAAGGGACC-CCCAAACAATAAGTCACAACTTTATGTATCAACAAATTGACATTATTGATCCAATATATTGATTAACGAACCAAGTTACCCTAGGGATAACAGCGCAATCCACTTTGAGAGCTCCTATCGACAAGTGGGCTTACGACCTCGATGTTGGATCGGGG-------------------------------------------------------------------------------------------------------------------------------------------------------------------------------------------------------------------------------------------------------CTGATATCAGGCACTATATTTGCCCAAAACATCTAGCTAAGCCACACCCACACGGGCCCTCAGCAGTGATTAACATTAAAACTAAACGCAAGTTTGATTTAGTTAATGAAAACAGAGCCGGCCAATCTGGTGCCAGCCGCCGCGGTTACACCAAGTGGCTCAAATCGATTCTATGCGGCGTAAAGCGTGATTAAAGAGAATTAAGATTAAACTTAAACTAAGCTGTAGCACGCTTGTTTTTAGGAAAACCACACT-CGAAAGACATCTCAACACACCAACTTGAATTCACGACAACTAGGACACAAACTGGGATTAGATACCCCACTATGCCTAGTCGTAAACTTTAAATTACACCTACATCGCCCGGGAACTACGAGCAAAGCTTAAAACCCAAAGGACTTGACGGTAACCCACACCCTTCTAGAGGAGCCTGTCCTATAACCGATACCCCACGTTCAACCTCACCATTTTTAGCCTCTCAACCTATATACTTCCGTCGCCAGCTTACCGCGTGAGCGATCTAGTAAGCTTAATGTTTAACCACCAATACGTCAGGTCAAAGTGTAGTAAATAAAATGGGAAGAGATGGGCTACACTCTCTACCGTAGAAAACACGAAAAACTATGTGAAACCATAGCTGGAAGGCGGATTTAGTAGTAAAAAGAAAATAGAATGCTCTTTTTAATTCGGCACTGGGATGTGTACATACCGCCCGTCACCCTCTTCAACAATTTACTTAAGTATATAACAACTAACTACTCCCTAGAAGA-----------------------------------------------------------------------------------------------------------------------------------------TTCTGGGGATGATCAAATTTACAATGTTGTCGTCACCGCTCACGCTTTTGTCATAATCTTTTTCATAGTCATACCTGTTATAATTGGGGGCTTCGGAAATTGATTAGTCCCCCTTATAATCGGGGCCCCGACATGGCTTTCCCACGTATGAATAATATAAGCTTCTGACTTCTCCCACCCTCATTTCTCCTTCTCCTTTCCTCCGCCGGGGTTGAAGCAGGGCCGGTACCGGCTGAACTGTCTATCCACCCCTGCTGCTAATCTAGCCCACGCAGGTCCCTCAGTGGACTTAACCATCTTTTCACTTCATTTGGCTGGAGTCTCTTCAATTCTGGAGCCATTAACTTCATTACCACTATCTTCAACATGAAGCCCCCCGCTTTTACCCAATACCAAACCCCCTTGTTTGTGTGATCTGTTCTTGTTACTGCAGTACTCTTACTCCTTTCCCTCCTGTCCTAGCAGCCGGAATCAC--------------------------------------------------------------------------------------------------------------------------------------TGCTGTGGAGTGGAAGCATCACTGTTCCAAATGTGATGTTTGTTCCTCCAAAAATTGGGGTAAGAGAAAGACGATAATGCACCAAAACTCTCTTATCAAAAAGAGGAAACTCAATGTGGAACATAGAAAGAAAGACAAAAATGGAAAAATCTCCCCCCTCTGGAAGAAGAATAGGACCCTGAATCAAATCAGGAACAAGTGCAAACAAATCCACCTTGATTCCAATTTACTGGTTGTTGACTATCCCTCCGATTTTACGAAGTCGTTCACATGCCAGGTGTGTGACCACATATTGTCTGATCCAGTGCAAACCTCATGCAAACATTTGTTCTGCAGAATTTGCATCCTCAAATATTTCAAGATTATGGGTTGCTACTGCCCATCTTGCAGACACACTTGCTTCCCAACGGATCTTGCACCACCCGTGAAGTCATTTCTTAACATTTTAAACTCCTTGGTCTTAAAGTGCGCAGTGACTGGATGTGATGAGGAAATCCTGCTTGGAAAATACTCCCAACATATTGCTAAAC--------------------------------------------------
	Pristimantis_paganus_DHMECN15590       ---------------------------------------------------------------------------------------------------------------------------------------------------------------------------------------------------------------------------------------------------------------------------------------------------------------------------------------------------------------------------------------------------------------------------------------------------------------------------------------------------------------------------------------------------------------------------------------------------------GGCCGCGGTATCCTAACCGTGCGAAGGTAGCGTAATCACTTGTCTTTTAAATAAAGACTAGTATGAAAGGCACCACGAGGATTAAACTGTCTCCTTTTTCTAATCAGTGAACCTAATCTCCCCGTGAAAAAGCGGGAATTTTTATATAAGACGAGAAGACCCTATGGAGCTTAAAACATCATAACACTGCACCAATTCAGATTTTAACCCCAACAGCACGCTGATTATATGTTTTCGGTTGGGGTGACCGCGGAGGAAAATCCATCCTCCGCGATACAAAGGGACC-CCCAAACAATAAGTCACAACTTTATGTATCAACAAATTGACATTATTGATCCAATATATTGATTAACGAACCAAGTTACCCTAGGGATAACAGCGCAATCCACTTTGAGAGCTCCTATCGACAAGTGGGCTTACGACCTCGATGTTGGATCGGGGTATCCCAGTGGGGCAGCCGCTACTAAAGGT---------------------------------------------------------------------------------------------------------------------------------------------------------------------------------------GTGAAAACGCCCTTTACCACTTAGGAGTTAGGAGCTGATATCAGGCACTATATTTGCCCAAAACATCTAGCTAAGCCACACCCACACGGGCCCTCAGCAGTGATTAACATTAAAACTAAACGCAAGTTTGATTTAGTTAATGAAAACAGAGCCGGCCAATCTGGTGCCAGCCGCCGCGGTTACACCAAGTGGCTCAAATCGATTCTATGCGGCGTAAAGCGTGATTAAAGAGAATTAAGATTAAACTTAAACTAAGCTGTAGCACGCTTGTTTTTAGGAAAACCACACT-CGAAAGACATCTCAACACACCAACTTGAATTCACGACAACTAGGACACAAACTGGGATTAGATACCCCACTATGCCTAGTCGTAAACTTTAAATTACACCTACATCGCCCGGGAACTACGAGCAAAGCTTAAAACCCAAAGGACTTGACGGTAACCCACACCCTTCTAGAGGAGCCTGTCCTATAACCGATACCCCACGTTCAACCTCACCATTTTTAGCCTCTCAACCTATATACTTCCGTCGCCAGCTTACCGCGTGAGCGATCTAGTAAGCTTAATGTTTAACCACCAATACGTCAGGTCAAAGTGTAGTAAATAAAATGGGAAGAGATGGGCTACACTCTCTACCGTAGAAAACACGAAAAACTATGTGAAACCATAGCTGGAAGGCGGATTTAGTAGTAAAAAGAAAATAGAATGCTCTTTTTAATTCGGCACTGGGATGTGTACATACCGCCCGTCACCCTCTTCAACAATTTACTTAAGTATATAACAACTAACTACTCCCTAGAAGAGGCAAGTCGT------------------------------------------------------------------------------------------------------------------------------CTTCTGGGGATGATCAAATTTACAATGTTGTCGTCACCGCTCACGCTTTTGTCATAATCTTTTTCATAGTCATACCTGTTATAATTGGGGGCTTCGGAAATTGATTAGTCCCCCTTATAATCGGGGCCCCGACATGGCTTTCCCACGTATGAATAATATAAGCTTCTGACTTCTCCCACCCTCATTTCTCCTTCTCCTTTCCTCCGCCGGGGTTGAAGCAGGGCCGGTACCGGCTGAACTGTCTATCCACCCCTGCTGCTAATCTAGCCCACGCAGGTCCCTCAGTGGACTTAACCATCTTTTCACTTCATTTGGCTGGAGTCTCTTCAATTCTGGAGCCATTAACTTCATTACCACTATCTTCAACATGAAGCCCCCCGCTTTTACCCAATACCAAACCCCCTTGTTTGTGTGATCTGTTCTTGTTACTGCAGTACTCTTACTCCTTTCCCTCCTGTCCTAGCAGCCGGAATCACTATACTC--------------------------------------------------------------------------------------------------------------------------AACAATGCTGTGGAGTGGAAGCATCACTGTTCCAAATGTGATGTTTGTTCCTCCAAAAATTGGGGTAAGAGAAAGACGATAATGCACCAAAACTCTCTTATCAAAAAGAGGAAACTCAATGTGGAACATAGAAAGAAAGACAAAAATGGAAAAATCTCCCCCCTCTGGAAGAAGAATAGGACCCTGAATCAAATCAGGAACAAGTGCAAACAAATCCACCTTGATTCCAATTTACTGGTTGTTGACTATCCCTCCGATTTTACGAAGTCGTTCACATGCCAGGTGTGTGACCACATATTGTCTGATCCAGTGCAAACCTCATGCAAACATTTGTTCTGCAGAATTTGCATCCTCAAATATTTCAAGATTATGGGTTGCTACTGCCCATCTTGCAGACACACTTGCTTCCCAACGGATCTTGCACCACCCGTGAAGTCATTTCTTAACATTTTAAACTCCTTGGTCTTAAAGTGCGCAGTGACTGGATGTGATGAGGAAATCCTGCTTGGAAAATACTCCCAACATATTGCTAAACA-------------------------------------------------
	Pristimantis_paganus_DHMECN15591       -------------------------------------------------------------------------------------------------------------------------------------------------------------------------------------------------------------------------------------------------------------------------------------------------------------------------------------------------------------------------------------------------------------------------------------------------------------------------------------------------------------------------------------------------------------------------------------------------------ACGGCCGCGGTATCCTAACCGTGCGAAGGTAGCGTAATCACTTGTCTTTTAAATAAAGACTAGTATGAAAGGCACCACGAGGATTAAACTGTCTCCTTTTTCTAATCAGTGAACCTAATCTCCCCGTGAAAAAGCGGGAATTTTTATATAAGACGAGAAGACCCTATGGAGCTTAAAACATCATAACACTGCACCAATTCAGATTTTAACCCCAACAGCACGCTGATTATATGTTTTCGGTTGGGGTGACCGCGGAGGAAAATCCATCCTCCGCGATACAAAGGGACC-CCCAAACAATAAGTCACAACTTTATGTATCAACAAATTGACATTATTGATCCAATATATTGATTAACGAACCAAGTTACCCTAGGGATAACAGCGCAATCCACTTTGAGAGCTCCTATCGACAAGTGGGCTTACGACCTCGATGTTGGATCGGGGTATCCCAGTGGGGCAGCCGCT--------------------------------------------------------------------------------------------------------------------------------------------------------------------------------------------------------------------------------------------------TATTTGCCCAAAACATCTAGCTAAGCCACACCCACACGGGCCCTCAGCAGTGATTAACATTAAAACTAAACGCAAGTTTGATTTAGTTAATGAAAACAGAGCCGGCCAATCTGGTGCCAGCCGCCGCGGTTACACCAAGTGGCTCAAATCGATTCTATGCGGCGTAAAGCGTGATTAAAGAGAATTAAGATTAAACTTAAACTAAGCTGTAGCACGCTTGTTTTTAGGAAAACCACACT-CGAAAGACATCTCAACACACCAACTTGAATTCACGACAACTAGGACACAAACTGGGATTAGATACCCCACTATGCCTAGTCGTAAACTTTAAATTACACCTACATCGCCCGGGAACTACGAGCAAAGCTTAAAACCCAAAGGACTTGACGGTAACCCACACCCTTCTAGAGGAGCCTGTCCTATAACCGATACCCCACGTTCAACCTCACCATTTTTAGCCTCTCAACCTATATACTTCCGTCGCCAGCTTACCGCGTGAGCGATCTAGTAAGCTTAATGTTTAACCACCAATACGTCAGGTCAAAGTGTAGTAAATAAAATGGGAAGAGATGGGCTACACTCTCTACCGTAGAAAACACGAAAAACTATGTGAAACCATAGCTGGAAGGCGGATTTAGTAGTAAAAAGAAAATAGAATGCTCTTTTTAATTCGGCACTGGGATGTGTACATACCGCCCGTCACCCTCTTCAACAATTTACTTAAGTATATAACAACTAACTACTCCCTAGAAGA-----------------------------------------------------------------------------------------------------------------------------------------TTCTGGGGATGATCAAATTTACAATGTTGTCGTCACCGCTCACGCTTTTGTCATAATCTTTTTCATAGTCATACCTGTTATAATTGGGGGCTTCGG-AATTGATTAGTCCCCCTTATAATCGGGGCCCCGACATGGCTTTCCCACGTATGAATAATATAAGCTTCTGACTTCTCCCACCCTCATTTCTCCTTCTCCTTTCCTCCGCCGGGGTTGAAGCAGGGCCGGTACCGGCTGAACTGTCTATCCACCCCTGCTGCTAATCTAGCCCACGCAGGTCCCTCAGTGGACTTAACCATCTTTTCACTTCATTTGGCTGGAGTCTCTTCAATTCTGGGGCCATTAACTTCATTACCACTATCTTCAACATGAAGCCCCCCGCTTTTACCCAATACCAAACCCCCTTGTTTGTGTGATCTGTTCTTGTTACTGCAGTACTCTTACTCCTTTCCCTCCTGTCCTAGCAGCCGGAATCACTATA-----------------------------------------------------------------------------------CAAAAATTCAGCAATTCCTCCAGTGAGGTTTATTTCCCTCGTAACAATGCTGTGGAGTGGAAGCATCACTGTTCCAAATGTGATGTTTGTTCCTCCAAAAATTGGGGTAAGAGAAAGACGATAATGCACCAAAACTCTCTTATCAAAAAGAGGAAACTCAATGTGGAACATAGAAAGAAAGACAAAAATGGAAAAATCTCCCCCCTCTGGAAGAAGAATAGGACCCTGAATCAAATCAGGAACAAGTGCAAACAAATCCACCTTGATTCCAATTTACTGGTTGTTGACTATCCCTCCGATTTTACGAAGTCGTTCACATGCCAGGTGTGTGACCACATATTGTCTGATCCAGTGCAAACCTCATGCAAACATTTGTTCTGCAGAATTTGCATCCTCAAATATTTCAAGATTATGGGTTGCTACTGCCCATCTTGCAGACACACTTGCTTCCCAACGGATCTTGCACCACCCGTGAAGTCATTTCTTAACATTTTAAACTCCTTGGTCTTAAAGTGCGCAGTGACTGGATGTGATGAGGAAATCCTGCTTGGAAAATACTCCCAACATATTGCTAAACATAAAGAAATCAAAGGTAAAGTTGCTTATGCTCCTATCAACAAAGGAGGA
	Pristimantis_paganus_DHMECN15688       ----------------------------------------------------------------------------------------------------------------------------------------------------------------------------------------------------------------------------------------------------------------------------------------------------------------------------------------------------------------------------------------------------------------------------------------------------------------------------------------------------------------------------------------------------------------------------------------------------------------------------------------------------------------------------------------------------------------------------------------------------------------------------------------------------------------------------------------------------------------------------------------------------------------------------------------------------------------------------------------------------------------------------------------------------------------------------------------------------------------------------------------------------------------------------------------------------------------------------------------------------------------------------------------------------------------------------------------------------------------------------------------------------------------------------------------------------------------------------------------------------------------------------------------------------------------------------------------------------------------------------------------------------------------------------------------------------------------------------------------------------------------------------------------------------------------------------------------------------------------------------------------------------------------------------------------------------------------------------------------------------------------------------------------------------------------------------------------------------------------------------------------------------------------------------------------------------------------------------------------------------------------------TTCTGGGGATGATCAAATTTACAATGTTGTCGTCACCGCTCACGCTTTTGTCATAATCTTTTTCATAGTCATACCTGTTATAATTGGGGGCTTCGGAAATTGATTAGTCCCCCTTATAATCGGGGCCCCGACATGGCTTTCCCACGTATGAATAATATAAGCTTCTGACTTCTCCCACCCTCATTTCTCCTTCTCCTTTCCTCCGCCGGGGTTGAAGCAGGGCCGGTACCGGCTGAACTGTCTATCCACCCCTGCTGCTAATCTAGCCCACGCAGGTCCCTCAGTGGACTTAACCATCTTTTCACTTCATTTGGCTGGAGTCTCTTCAATTCTGGGGCCATTAACTTCATTACCACTAT-TTCAACATGAAGCCCCCCGCTTTTACCCAATACCAAACCCCCTTGTTTGTGTGATCTGTTCTTGTTACTGCAGTACTCTTACTCCTTTCCCTCCTGTCCTAGCAGCCGG------------------------------------------------------------------------------------------------------------------------------------------------------------------------------------------------------------------------------------------------------------------------------------------------------------------------------------------------------------------------------------------------------------------------------------------------------------------------------------------------------------------------------------------------------------------------------------------------------------------------------------------------------------------------------------------------------------------------------------------------
	Pristimantis_paganus_DHMECN16770       ---------------------------------------------------------------------------------------------------------------------------------------------------------------------------------------------------------------------------------------------------------------------------------------------------------------------------------------------------------------------------------------------------------------------------------------------------------------------------------------------------------------------------------------------------------------CACCAATAAGAGGTCCAGCCTGCCCAGTGACTCTTGTTCAACGGCCGCGGTATCCTAACCGTGCGAAGGTAGCGTAATCACTTGTCTTTTAAATAAAGACTAGTATGAAAGGCACCACGAGGATTAAACTGTCTCCTTTTTCTAATCAGTGAACCTAATCTCCCCGTGAAAAAGCGGGAATTTTTATATAAGACGAGAAGACCCTATGGAGCTTAAAACATCATAACACTGCACCAATTCAGATTTTAACCCCAACAGCACGCTGATTATATGTTTTCGGTTGGGGTGACCGCGGAGGAAAATCCATCCTCCGCGATACAAAGGGACC-CCCAAACAATAAGTCACAACTTTATGTATCAACAAATTGACATTATTGATCCAATATATTGATTAACGAACCAAGTTACCCTAGGGATAACAGCGCAATCCACTTTGAGAGCTCCTATCGACAAGTGGGCTTACGACCTCGATGTTGGATCGGGGTATCCCAGTGGTGCAGCCGCTACTAAAGGTT---------------------------------------------------------------------------------------------------------------------------------------------------------------------------------------------------------------------------------------------------------------------------------------------------------------------------------------------------------------------------------------------------------------------------------------------------------------------------------------------------------------------------------------------------------------------------------------------------------------------------------------------------------------------------------------------------------------------------------------------------------------------------------------------------------------------------------------------------------------------------------------------------------------------------------------------------------------------------------------------------------------------------------------------------------------------------------------------------------------------------------------------------------------------------------------------------------------------------------------------------------------------------------------------------------------------------------------------------------------------------------------------------------------------------------------------------------------------------------------------------------------------------------------------------------------------------------------------------------------------------------------------------------------------------------------------------------------------------------------------------------------------------------------------------------------------------------------------------------------------------------------------------------------------------------------------------------------------------------------------------------------------------------------------------------------------------------------------------------------------------------------------------------------------------------------------------------------------------------------------------------------------------------------------------------------------------------------------------------------------------------------------------------
	Pristimantis_paganus_DHMECN_16810      CAAAATAGTGGGAAGACCCTAAAATAGAGGTGATAAACCTAACGAACTTAGTTATAGCTGGTTTCTCAAGAAAAGAATTTTAGTCCAACCTAAAGTTACATAAATCATATAAACCCCCCCCCACTTTAGAGTAATTCAAATGAGGTACAGCCCATTTGATACAGGATCCAACCTTCACTAACGGGTAACACTTAATACTCACAAGTAGGCCTAAGAGCAGCCACCTTTTAAAAAGCGTCAAACCTTAGCTGTTTTACACCAATTCACAACCCCCCATCGACCCCTTTCACCATATTGAGAACTTCTATATATTATGGAACCTTTAATGTTAAAACTAGTAACAAGAGAAACCCCTCTCTATAATGCAAACTCAAGCCAGCAAGAACCCATCACTGGCAACTAACA-AAATAAAGTAGAAACTTT-TCCAGAAAACTCTACTACTGTTAACCTTACACAAGAGCATTTCAAGAAAGATTT-AAGAAAAAGAAGGAACTCGGCAAATATAAATCCCGCCTGTTTACCAAAAACATCGCCTCTTGTCACCAATAAGAGGTCCAGCCTGCCCAGTGACTCTTGTTCAACGGCCGCGGTATCCTAACCGTGCGAAGGTAGCGTAATCACTTGTCTTTTAAATAAAGACTAGTATGAAAGGCACCACGAGGATTAAACTGTCTCCTTTTTCTAATCAGTGAACCTAATCTCCCCGTGAAAAAGCGGGAATTTTTATATAAGACGAGAAGACCCTATGGAGCTTAAAACATCATAACACTGCACCAATTCAGATTTTAACCCCAACAGCACGCTGATTATATGTTTTCGGTTGGGGTGACCGCGGAGGAAAATCCATCCTCCGCGATACAAAGGGACC-CCCAAACAATAAGTCACAACTTTATGTATCAACAAATTGACATTATTGATCCAATATATTGATTAACGAACCAAGTTACCCTAGGGATAACAGCGCAATCCACTTTGAGAGCTCCTATCGACAAGTGGGCTTACGACCTCGATGTTGGATCGGGGTATCCCAGTGGTGCAGCCGCTACTAAAGGTTCGTTTGTTCAACGATTAAAACCCC--------------------------------------------------------------------------------------------------------------------------------------------------------ACACCCGTGAAAACGCCCTTTACCACTTAGGAGTTAGGAGCTGATATCAGGCACTATATTTGCCCAAAACATCTAGCTAAGCCACACCCACACGGGCCCTCAGCAGTGATTAACATTAAAACTAAACGCAAGTTTGATTTAGTTAATGAAAACAGAGCCGGCCAATCTGGTGCCAGCCGCCGCGGTTACACCAAGTGGCTCAAATCGATTCTATGCGGCGTAAAGCGTGATTAAAGAGAATTAAGATTAAACTTAAACTAAGCTGTAGCACGCTTGTTTTTAGGAAAACCACACT-CGAAAGACATCTCAACACACCAACTTGAATTCACGACAACTAGGACACAAACTGGGATTAGATACCCCACTATGCCTAGTCGTAAACTTTAAATTACACCTACATCGCCCGGGAACTACGAGCAAAGCTTAAAACCCAAAGGACTTGACGGTAACCCACACCCTTCTAGAGGAGCCTGTCCTATAACCGATACCCCACGTTCAACCTCACCATTTTTAGCCTCTCAACCTATATACTTCCGTCGCCAGCTTACCGCGTGAGCGATCTAGTAAGCTTAATGTTTAACCACCAATACGTCAGGTCAAAGTGTAGTAAATAAAATGGGAAGAGATGGGCTACACTCTCTACCGTAGAAAACACGAAAAACTATGTGAAACCATAGCTGGAAGGCGGATTTAGTAGTAAAAAGAAAATAGAATGCTCTTTTTAATTCGGCACTGGGATGTGTACATACCGCCCGTCACCCTCTTCAACAATTTACTTAAGTATATAACAACTAACTACTCCCTAGAAGAGGCAAGTCGTAACATGGTAAGTATACCGGAAGGTGTGCTTGGAAATACTCTATACCTAGTATTTGGAGCCTGTGCCGGGATAATCGGAACAGCCCTTAGCCTTCTAATCCGGGCTGAATTAAGTCAACCAGGCTCACTTCTGGGGATGATCAAATTTACAATGTTGTCGTCACCGCTCACGCTTTTGTCATAATCTTTTTCATAGTCATACCTGTTATAATTGGGGGCTTCGGAAATTGATTAGTCCCCCTTATAATCGGGGCCCCGACATGGCTTTCCCACGTATGAATAATATAAGCTTCTGACTTCTCCCACCCTCATTTCTCCTTCTCCTTTCCTCCGCCGGGGTTGAAGCAGGGCCGGTACCGGCTGAACTGTCTATCCACCCCTGCTGCTAATCTAGCCCACGCAGGTCCCTCAGTGGACTTAACCATCTTTTCACTTCATTTGGCTGGAGTCTCTTCAATTCTGGGGCCATTAACTTCATTACCACTATCTTCAACATGAAGCCCCCCGCTTTTACCCAATACCAAACCCCCTTGTTTGTGTGATCTGTTCTTGTTACTGCAGTACTCTTACTCCTTTCCCTCCTGTCCTAGCAGCCGGAATCACTATACTCCTACCGACCGAAATCTAAACACCTCGTTTTTTGATCCGGCAGGAGGAGGTGACCCCATCCTTTACCAACACCTATTCCATCAAAAATTCAGCAATTCCTCCAGTGAGGTTTATTTCCCTCGTAACAATGCTGTGGAGTGGAAGCATCACTGTTCCAAATGTGATGTTTGTTCCTCCAAAAATTGGGGTAAGAGAAAGACGATAATGCACCAAAACTCTCTTATCAAAAAGAGGAAACTCAATGTGGAACATAGAAAGAAAGACAAAAATGGAAAAATCTCCCCCCTCTGGAAGAAGAATAGGACCCTGAATCAAATCAGGAACAAGTGCAAACAAATCCACCTTGATTCCAATTTACTGGTTGTTGACTATCCCTCCGATTTTACGAAGTCGTTCACATGCCAGGTGTGTGACCACATATTGTCTGATCCAGTGCAAACCTCATGCAAACATTTGTTCTGCAGAATTTGCATCCTCAAATATTTCAAGATTATGGGTTGCTACTGCCCATCTTGCAGACACACTTGCTTCCCAACGGATCTTGCACCACCCGTGAAGTCATTTCTTAACATTTTAAACTCCTTGGTCTTAAAGTGCGCAGTGACTGGATGTGATGAGGAAATCCTGCTTGGAAAATACTCCCAACATATTGCTAAACATAAAGAAATCAAAGGTAAAGTTGCTTATGCTCCTATCAACAAAGGAG--
	Pristimantis_paganus_DHMECN_16811      CAAAATAGTGGGAAGACCCTAAAATAGAGGTGATAAACCTAACGAACTTAGTTATAGCTGGTTTCTCAAGAAAAGAATTTTAGTCCAACCTAAAGTTACATAAATCATATAAACCCCCCCCCACTTTAGAGTAATTCAAATGAGGTACAGCCCATTTGATACAGGATCCAACCTTCACTAACGGGTAACACTTAATACTCACAAGTAGGCCTAAGAGCAGCCACCTTTTAAAAAGCGTCAAACCTTAGCTGTTTTACACCAATTCACAACCCCCCATCGACCCCTTTCACCATATTGAGAACTTCTATATATTATGGAACCTTTAATGTTAAAACTAGTAACAAGAGAAACCCCTCTCTATAATGCAAACTCAAGCCAGCAAGAACCCATCACTGGCAACTAACA-AAATAAAGTAGAAACTTT-TCCAGAAAACTCTACTACTGTTAACCTTACACAAGAGCATTTCAAGAAAGATTT-AAGAAAAAGAAGGAACTCGGCAAATATAAATCCCGCCTGTTTACCAAAAACATCGCCTCTTGTCACCAATAAGAGGTCCAGCCTGCCCAGTGACTCTTGTTCAACGGCCGCGGTATCCTAACCGTGCGAAGGTAGCGTAATCACTTGTCTTTTAAATAAAGACTAGTATGAAAGGCACCACGAGGATTAAACTGTCTCCTTTTTCTAATCAGTGAACCTAATCTCCCCGTGAAAAAGCGGGAATTTTTATATAAGACGAGAAGACCCTATGGAGCTTAAAACATCATAACACTGCACCAATTCAGATTTTAACCCCAACAGCACGCTGATTATATGTTTTCGGTTGGGGTGACCGCGGAGGAAAATCCATCCTCCGCGATACAAAGGGACC-CCCAAACAATAAGTCACAACTTTATGTATCAACAAATTGACATTATTGATCCAATATATTGATTAACGAACCAAGTTACCCTAGGGATAACAGCGCAATCCACTTTGAGAGCTCCTATCGACAAGTGGGCTTACGACCTCGATGTTGGATCGGGGTATCCCAGTGGTGCAGCCGCTACTAAAGGTTCGTTTGTTCAACGATTAAAACCCC--------------------------------------------------------------------------------------------------------------------------------------------------------ACACCCGTGAAAACGCCCTTTACCACTTAGGAGTTAGGAGCTGATATCAGGCACTATATTTGCCCAAAACATCTAGCTAAGCCACACCCACACGGGCCCTCAGCAGTGATTAACATTAAAACTAAACGCAAGTTTGATTTAGTTAATGAAAACAGAGCCGGCCAATCTGGTGCCAGCCGCCGCGGTTACACCAAGTGGCTCAAATCGATTCTATGCGGCGTAAAGCGTGATTAAAGAGAATTAAGATTAAACTTAAACTAAGCTGTAGCACGCTTGTTTTTAGGAAAACCACACT-CGAAAGACATCTCAACACACCAACTTGAATTCACGACAACTAGGACACAAACTGGGATTAGATACCCCACTATGCCTAGTCGTAAACTTTAAATTACACCTACATCGCCCGGGAACTACGAGCAAAGCTTAAAACCCAAAGGACTTGACGGTAACCCACACCCTTCTAGAGGAGCCTGTCCTATAACCGATACCCCACGTTCAACCTCACCATTTTTAGCCTCTCAACCTATATACTTCCGTCGCCAGCTTACCGCGTGAGCGATCTAGTAAGCTTAATGTTTAACCACCAATACGTCAGGTCAAAGTGTAGTAAATAAAATGGGAAGAGATGGGCTACACTCTCTACCGTAGAAAACACGAAAAACTATGTGAAACCATAGCTGGAAGGCGGATTTAGTAGTAAAAAGAAAATAGAATGCTCTTTTTAATTCGGCACTGGGATGTGTACATACCGCCCGTCACCCTCTTCAACAATTTACTTAAGTATATAACAACTAACTACTCCCTAGAAGAGGCAAGTCGTAACATGGTAAGTATACCGGAAGGTGTGCTTGGAAATACTCTATACCTAGTATTTGGAGCCTGTGCCGGGATAATCGGAACAGCCCTTAGCCTTCTAATCCGGGCTGAATTAAGTCAACCAGGCTCACTTCTGGGGATGATCAAATTTACAATGTTGTCGTCACCGCTCACGCTTTTGTCATAATCTTTTTCATAGTCATACCTGTTATAATTGGGGGCTTCGGAAATTGATTAGTCCCCCTTATAATCGGGGCCCCGACATGGCTTTCCCACGTATGAATAATATAAGCTTCTGACTTCTCCCACCCTCATTTCTCCTTCTCCTTTCCTCCGCCGGGGTTGAAGCAGGGCCGGTACCGGCTGAACTGTCTATCCACCCCTGCTGCTAATCTAGCCCACGCAGGTCCCTCAGTGGACTTAACCATCTTTTCACTTCATTTGGCTGGAGTCTCTTCAATTCTGGGGCCATTAACTTCATTACCACTATCTTCAACATGAAGCCCCCCGCTTTTACCCAATACCAAACCCCCTTGTTTGTGTGATCTGTTCTTGTTACTGCAGTACTCTTACTCCTTTCCCTCCTGTCCTAGCAGCCGGAATCACTATACTCCTACCGACCGAAATCTAAACACCTCGTTTTTTGATCCGGCAGGAGGAGGTGACCCCATCCTTTACCAACACCTATTCCATCAAAAATTCAGCAATTCCTCCAGTGAGGTTTATTTCCCTCGTAACAATGCTGTGGAGTGGAAGCATCACTGTTCCAAATGTGATGTTTGTTCCTCCAAAAATTGGGGTAAGAGAAAGACGATAATGCACCAAAACTCTCTTATCAAAAAGAGGAAACTCAATGTGGAACATAGAAAGAAAGACAAAAATGGAAAAATCTCCCCCCTCTGGAAGAAGAATAGGACCCTGAATCAAATCAGGAACAAGTGCAAACAAATCCACCTTGATTCCAATTTACTGGTTGTTGACTATCCCTCCGATTTTACGAAGTCGTTCACATGCCAGGTGTGTGACCACATATTGTCTGATCCAGTGCAAACCTCATGCAAACATTTGTTCTGCAGAATTTGCATCCTCAAATATTTCAAGATTATGGGTTGCTACTGCCCATCTTGCAGACACACTTGCTTCCCAACGGATCTTGCACCACCCGTGAAGTCATTTCTTAACATTTTAAACTCCTTGGTCTTAAAGTGCGCAGTGACTGGATGTGATGAGGAAATCCTGCTTGGAAAATACTCCCAACATATTGCTAAACATAAAGAAATCAAAGGTAAAGTTGCTTATGCTCCTATCAACAAAGGAG--
	Pristimantis_paganus_DHMECN_19962      CAAAATAGTGGGAAGACCCTAAAATAGAGGTGATAAACCTAACGAACTTAGTTATAGCTGGTTTCTCAAGAAAAGAATTTTAGTCCAACCTAAAGTTACATAAATCATATAAACCCCCCCCCACTTTAGAGTAATTCAAATGAGGTACAGCCCATTTGATACAGGATCCAACCTTCACTAACGGGTAACACTTAATACTCACAAGTAGGCCTAAGAGCAGCCACCTTTTAAAAAGCGTCAAACCTTAGCTGTTTTACACCAATTCACAACCCCCCATCGACCCCTTTCACCATATTGAGAACTTCTATATATTATGGAACCTTTAATGTTAAAACTAGTAACAAGAGAAACCCCTCTCTATAATGCAAACTCAAGCCAGCAAGAACCCATCACTGGCAACTAACA-AAATAAAGTAGAAACTTT-TCCAGAAAACTCTACTACTGTTAACCTTACACAAGAGCATTTCAAGAAAGATTT-AAGAAAAAGAAGGAACTCGGCAAATATAAATCCCGCCTGTTTACCAAAAACATCGCCTCTTGTCACCAATAAGAGGTCCAGCCTGCCCAGTGACTCTTGTTCAACGGCCGCGGTATCCTAACCGTGCGAAGGTAGCGTAATCACTTGTCTTTTAAATAAAGACTAGTATGAAAGGCACCACGAGGATTAAACTGTCTCCTTTTTCTAATCAGTGAACCTAATCTCCCCGTGAAAAAGCGGGAATTTTTATATAAGACGAGAAGACCCTATGGAGCTTAAAACATCATAACACTGCACCAATTCAGATTTTAACCCCAACAGCACGCTGATTATATGTTTTCGGTTGGGGTGACCGCGGAGGAAAATCCATCCTCCGCGATACAAAGGGACC-CCCAAACAATAAGTCACAACTTTATGTATCAACAAATTGACATTATTGATCCAATATATTGATTAACGAACCAAGTTACCCTAGGGATAACAGCGCAATCCACTTTGAGAGCTCCTATCGACAAGTGGGCTTACGACCTCGATGTTGGATCGGGGTATCCCAGTGGTGCAGCCGCTACTAAAGGTTCGTTTGTTCAACGATTAAAACCCC--------------------------------------------------------------------------------------------------------------------------------------------------------ACACCCGTGAAAACGCCCTTTACCACTTAGGAGTTAGGAGCTGATATCAGGCACTATATTTGCCCAAAACATCTAGCTAAGCCACACCCACACGGGCCCTCAGCAGTGATTAACATTAAAACTAAACGCAAGTTTGATTTAGTTAATGAAAACAGAGCCGGCCAATCTGGTGCCAGCCGCCGCGGTTACACCAAGTGGCTCAAATCGATTCTATGCGGCGTAAAGCGTGATTAAAGAGAATTAAGATTAAACTTAAACTAAGCTGTAGCACGCTTGTTTTTAGGAAAACCACACT-CGAAAGACATCTCAACACACCAACTTGAATTCACGACAACTAGGACACAAACTGGGATTAGATACCCCACTATGCCTAGTCGTAAACTTTAAATTACACCTACATCGCCCGGGAACTACGAGCAAAGCTTAAAACCCAAAGGACTTGACGGTAACCCACACCCTTCTAGAGGAGCCTGTCCTATAACCGATACCCCACGTTCAACCTCACCATTTTTAGCCTCTCAACCTATATACTTCCGTCGCCAGCTTACCGCGTGAGCGATCTAGTAAGCTTAATGTTTAACCACCAATACGTCAGGTCAAAGTGTAGTAAATAAAATGGGAAGAGATGGGCTACACTCTCTACCGTAGAAAACACGAAAAACTATGTGAAACCATAGCTGGAAGGCGGATTTAGTAGTAAAAAGAAAATAGAATGCTCTTTTTAATTCGGCACTGGGATGTGTACATACCGCCCGTCACCCTCTTCAACAATTTACTTAAGTATATAACAACTAACTACTCCCTAGAAGAGGCAAGTCGTAACATGGTAAGTATACCGGAAGGTGTGCTTGGAAA---------------------------------------------------------------------------------------------------------------------------------------------------------------------------------------------------------------------------------------------------------------------------------------------------------------------------------------------------------------------------------------------------------------------------------------------------------------------------------------------------------------------------------------------------------------------------------------------------------------------------------------------------------------------------------------------------------------------------------------------------------------------------------------------------------------------------------------------------------------------------------------------------------------------------------------------------------------------------------------------------------------------------------------------------------------------------------------------------------------------------------------------------------------------------------------------------------------------------------------------------------------------------------------------------------------------------------
	Pristimantis_paganus_DHMECN_19963      CAAAATAGTGGGAAGACCCTAAAATAGAGGTGATAAACCTAACGAACTTAGTTATAGCTGGTTTCTCAAGAAAAGAATTTTAGTCCAACCTAAAGTTACATAAATCATATAAACCCCCCCCCACTTTAGAGTAATTCAAATGAGGTACAGCCCATTTGATACAGGATCCAACCTTCACTAACGGGTAACACTTAATACTCACAAGTAGGCCTAAGAGCAGCCACCTTTTAAAAAGCGTCAAACCTTAGCTGTTTTACACCAATTCACAACCCCCCATCGACCCCTTTCACCATATTGAGAACTTCTATATATTATGGAACCTTTAATGTTAAAACTAGTAACAAGAGAAACCCCTCTCTATAATGCAAACTCAAGCCAGCAAGAACCCATCACTGGCAACTAACA-AAATAAAGTAGAAACTTT-TCCAGAAAACTCTACTACTGTTAACCTTACACAAGAGCATTTCAAGAAAGATTT-AAGAAAAAGAAGGAACTCGGCAAATATAAATCCCGCCTGTTTACCAAAAACATCGCCTCTTGTCACCAATAAGAGGTCCAGCCTGCCCAGTGACTCTTGTTCAACGGCCGCGGTATCCTAACCGTGCGAAGGTAGCGTAATCACTTGTCTTTTAAATAAAGACTAGTATGAAAGGCACCACGAGGATTAAACTGTCTCCTTTTTCTAATCAGTGAACCTAATCTCCCCGTGAAAAAGCGGGAATTTTTATATAAGACGAGAAGACCCTATGGAGCTTAAAACATCATAACACTGCACCAATTCAGATTTTAACCCCAACAGCACGCTGATTATATGTTTTCGGTTGGGGTGACCGCGGAGGAAAATCCATCCTCCGCGATACAAAGGGACC-CCCAAACAATAAGTCACAACTTTATGTATCAACAAATTGACATTATTGATCCAATATATTGATTAACGAACCAAGTTACCCTAGGGATAACAGCGCAATCCACTTTGAGAGCTCCTATCGACAAGTGGGCTTACGACCTCGATGTTGGATCGGGGTATCCCAGTGGTGCAGCCGCTACTAAAGGTTCGTTTGTTCAACGATTAAAACCCC--------------------------------------------------------------------------------------------------------------------------------------------------------ACACCCGTGAAAACGCCCTTTACCACTTAGGAGTTAGGAGCTGATATCAGGCACTATATTTGCCCAAAACATCTAGCTAAGCCACACCCACACGGGCCCTCAGCAGTGATTAACATTAAAACTAAACGCAAGTTTGATTTAGTTAATGAAAACAGAGCCGGCCAATCTGGTGCCAGCCGCCGCGGTTACACCAAGTGGCTCAAATCGATTCTATGCGGCGTAAAGCGTGATTAAAGAGAATTAAGATTAAACTTAAACTAAGCTGTAGCACGCTTGTTTTTAGGAAAACCACACT-CGAAAGACATCTCAACACACCAACTTGAATTCACGACAACTAGGACACAAACTGGGATTAGATACCCCACTATGCCTAGTCGTAAACTTTAAATTACACCTACATCGCCCGGGAACTACGAGCAAAGCTTAAAACCCAAAGGACTTGACGGTAACCCACACCCTTCTAGAGGAGCCTGTCCTATAACCGATACCCCACGTTCAACCTCACCATTTTTAGCCTCTCAACCTATATACTTCCGTCGCCAGCTTACCGCGTGAGCGATCTAGTAAGCTTAATGTTTAACCACCAATACGTCAGGTCAAAGTGTAGTAAATAAAATGGGAAGAGATGGGCTACACTCTCTACCGTAGAAAACACGAAAAACTATGTGAAACCATAGCTGGAAGGCGGATTTAGTAGTAAAAAGAAAATAGAATGCTCTTTTTAATTCGGCACTGGGATGTGTACATACCGCCCGTCACCCTCTTCAACAATTTACTTAAGTATATAACAACTAACTACTCCCTAGAAGAGGCAAGTCGTAACATGGTAAGTATACCGGAAGGTGTGCTTGGAAA---------------------------------------------------------------------------------------------------------------------------------------------------------------------------------------------------------------------------------------------------------------------------------------------------------------------------------------------------------------------------------------------------------------------------------------------------------------------------------------------------------------------------------------------------------------------------------------------------------------------------------------------------------------------------------------------------------------------------------------------------------------------------------------------------------------------------------------------------------------------------------------------------------------------------------------------------------------------------------------------------------------------------------------------------------------------------------------------------------------------------------------------------------------------------------------------------------------------------------------------------------------------------------------------------------------------------------
	Pristimantis_paganus__QCAZ_45803       ----------------------------------------------------------------------------------------------------------------------------------------------------------------------------------------------------------------------------------------------------------------------------------------------------TATTGAGAACTTCTATATATTATGGAACCTTTAATGTTAAAACTAGTAACAAGAGAAACCCCTCTCTATAATGCAAACTCAAGCCAGCAAGAACCCATCACTGGCAACTAACA-AAGTAAAGTAGAAACTTT-TCCAGAAAACTCTACTACTGTTAACCTTACACAAGAGCATTTCAAGAAAGATTT-AAGAAAAAGAAGGAACTCGGCAAATATAAATCCCGCCTGTTTACCAAAAACATCGCCTCTTGTCACCAGTAAGAGGTCCAGCCTGCCCAGTGACTCTTGTTCAACGGCCGCGGTATCCTAACCGTGCGAAGGTAGCGTAATCACTTGTCTTTTAAATAAAGACTAGTATGAAAGGCACCACGAGGATTAAACTGTCTCCTTTTTCTAATCAGTGAACCTAATCTCCCCGTGAAAAAGCGGGAATTTTTATATAAGACGAGAAGACCCTATGGAGCTTAAAACATCATAACACTGCCCCAATTCAGAATTTAACCCCCCCCGCACGCTGATTATATGTTTTCGGTTGGGGTGACCGCGGAGGAAAATCCATCCTCCGCGATACAAAGGGACC-CCCAAACAATAAGTCACAACTTTATGTATCAACAAATTGACATTATTGACCCAATATATTGATTAACGAACCAAGTTACCCTAGGGATAACAGCGCAATCCACTTTGAGAGCTCCTATCGACAAGTGGGCTTACGACCTCGATGTTGGATC--------------------------------------------------------------------------------------------------------------------------------------------------------------------------------------------------------------------------------------------------------------------------------------------------------------------------------------------------------------------------------------------------------------------------------------------------------------------------------------------------------------------------------------------------------------------------------------------------------------------------------------------------------------------------------------------------------------------------------------------------------------------------------------------------------------------------------------------------------------------------------------------------------------------------------------------------------------------------------------------------------------------------------------------------------------------------------------------------------------------------------------------------------------------------------------------------------------------------------------------------------------------------------------------------------------------------------------------------------------------------------------------------------------------------------------------------------------------------------------------------------------------------------------------------------------------------------------------------------------------------------------------------------------------------------------------------------------------------------------------------------------------------------------------------------------------------------------------------------------------------------------------------------------------------------------------------------------------------------------------------------------------------------------------------------------------------------------------------------------------------------------------------------------------------------------------------------------------------------------------------------------------------------------------------------------------------------------------------------------------------------------------------------------------------------------------
	Pristimantis_paganus__QCAZ_45805       ------------------------------------------------------------------------------------------------------------------------------------------------------------------------------------------------------------------------------------------------------------------------------------TCGACCCCTTTCACCATATTGAGAACTTCTATATATTATGGAACCTTTAATGTTAAAACTAGTAACAAGAGAAACCCCTCTCTATAATGCAAACTCAAGCCAGCAAGAACCCATCACTGGCAACTAACA-AAGTAAAGTAGAAACTTT-TCCAGAAAACTCTACTACTGTTAACCTTACACAAGAGCATTTCAAGAAAGATTT-AAGAAAAAGAAGGAACTCGGCAAATATAAATCCCGCCTGTTTACCAAAAACATCGCCTCTTGTCACCAGTAAGAGGTCCAGCCTGCCCAGTGACTCTTGTTCAACGGCCGCGGTATCCTAACCGTGCGAAGGTAGCGTAATCACTTGTCTTTTAAATAAAGACTAGTATGAAAGGCACCACGAGGATTAAACTGTCTCCTTTTTCTAATCAGTGAACCTAATCTCCCCGTGAAAAAGCGGGAATTTTTATATAAGACGAGAAGACCCTATGGAGCTTAAAACATCATAACACTGCCCCAATTCAAATTTTAACCCCCCCCGCACGCTGATTATATGTTTTCGGTTGGGGTGACCGCGGAGGAAAATCCATCCTCCGCGATACAAAGGGACC-CCCAAACAATAAGTCACAACTTTATGTATCAACAAATTGACATTATTGACCCAATATATTGATTAACGAACCAAGTTACCCTAGGGATAACAGCGCAATCCACTTTGAGAGCTCCTATCGACAAGTGGGCTTACGACCTCGATGTTGGATCGGGGTATCCTAGTGGTGCAGCCGCTACTAAAGGTTCGTTTGTTCAACGA-------------------------------------------------------------------------------------------------------------------------------------------------------------------------------------------------------------------------------------------------------------------------------------------------------------------------------------------------------------------------------------------------------------------------------------------------------------------------------------------------------------------------------------------------------------------------------------------------------------------------------------------------------------------------------------------------------------------------------------------------------------------------------------------------------------------------------------------------------------------------------------------------------------------------------------------------------------------------------------------------------------------------------------------------------------------------------------------------------------------------------------------------------------------------------------------------------------------------------------------------------------------------------------------------------------------------------------------------------------------------------------------------------------------------------------------------------------------------------------------------------------------------------------------------------------------------------------------------------------------------------------------------------------------------------------------------------------------------------------------------------------------------------------------------------------------------------------------------------------------------------------------------------------------------------------------------------------------------------------------------------------------------------------------------------------------------------------------------------------------------------------------------------------------------------------------------------------------------------------------------------------------------------------------------------------------------------------------------------------------------------------------
	Pristimantis_prolatus_DHMECN11563      -----------------------------------------------------------------------------------------------------------------------------------------------------------------------------------------------------------------------------------------------------------------------------------------------------------------------------------------------------------------------------------------------------------------------------------------------------------------------------------------------------------------------------------------------------CGCCTCTTGTCCCCCATTAGAGGTCCAGCCTGCCCAGTGACTCTTGTTCAACGGCCGCGGTATCCTAACCGTGCAAAGGTAGCGTAATCACTTGTTTTCTAAATAAAGACCAGTATGAAAGGCACCACGAGGGCTAAACTGTCTCCTTTTTTCGATCAATGAAACTAATCTCCCCGTGAAGAAGCGGGGATCAATATATAAGACGAGAAGACCCTGTGGAGCTTAAAACATCATATATACCTGCCTATAAAAATACCCCCCCCCCCCGCAGACTAATTATATGTTTTTGGTTGGGGTGACCGCGGAAAATAACCCATCCTCCGCGATGAAA-GGGAACCCCCTAACAACAAGCCACAACTTTATGTATCAACTAATTGACATCATTGACCCAATACTTTGATTAACGAACCAAGTTACCCCAGGGATAACAGCGCAATCCACTTTAAGAGCTCCTATCGACAAGTGGGCTTACGACCTCGATGTTGGATCAGGGTATCCAAGTGGTGCAACCGCTACTAAAGGTTCGTTTGTTCAACGATTAAAACCCT--------------------------------------------------------------------------------------------------------------------------------------------------------ACACCCGTGAAAACGCCCTTCACCTTATAAGGATAAGGAGCTGATATCAGGCACAATCATAGCCCAAAACATCTAGCTAAGCCACACCCACAAGGGCCCTCAGCAGTGACCAACATTAAAAATAAACGTCAGTTTGATTTAGTCAGTGAAAATAGAGCAGGCCAATCTGGTGCCAGCCGCCGCGGTTATACCACAAGGCTCAAATTGACTCCATCCGGCGTAAAGCGTGATTAAAGAGAATTGGGGCTAAACTTAAACTAAGCCGTAAAACATCTGCTCTTAAGAAAACCATACCTCGAAAGATGCCCCAACCTACCAACTTGAATTCACGATAACTAGGACACAAACTGGGATTAGATACCCCACTATGCCTAGTCGTAAACTTTAACTTACCCCACCATCGCCTGGGAACTACGAGCAAAGCTTAAAACCCAAAGGACTTGACGGTACCCCACATCCCCCTAGAGGAGCCTGTCCTATAATCGATACCCCACGTTTAACCTCACCATTTTTAGCCTTTCAGCCTGTATACTTCCGTCACCAGCTTACCGCATGAGCGATCAAGTAAGCTTAATGTTTTACCAACAATACGTCAGGTCAAAGTGCAGCAAATAATATGGAAAGAGATGGGCTACACTTTTTAATATAAAAAAAACGAAAAGCTAAATGAAATCATAGCAAGAAGGTGGATTTAGTAGT-AAGAGGAAATAGCATATTCCTTTTAATTTGGCACTGGGGTGTGTACACACCGCCCGTCACCCTCTTCAATATTCCCCTTCAGTTTATAACAACTCATCACCCCTAAGAAGAGGC------------------------------------------CACCCTATACTTAGTATTCGGGGCCTGAGCTGGGACAATCGGAACAGCCCTTAGTCTACTGATTCGAGCCGAGCTAAGTCAACCGGGCTCACTCCTCGGGATGATCAGGTCTACAATGTAATTGTTACTGCCCATGCATTCGTAATAATCTTCTTTATAGTTATACCTGTAATAATTGGTGGTTTCGGCAATTGACTCATCCCCCTAATAATAGGAACACCGACATGGCCTTCCCACGCATAAACAATATAAGCTTCTGACTTCTACCACCCTCGTTTCTCCTCCTCCTGGCTTCTGCCGGCGTTGAAGCCGGGCAGGAACCGGCTGAACCGTCTACCCCCCGCTGCTGCCAACTTAGCTCATGCAGGCCCATCAGTAGATCTTACCATTTTTTCCCTCCATTTAGCTGGAGTGTCCTCAATTCTGGCGCAATTAATTTTATTACCACAACTTTTAGCATAAAACCTCCATCTATGTCTCAATACCAAACCCCGCTGTTTGTCTGATCCGTTTTGATTACCGCAGTTCTACTTCTCCTATCACTCCAGTCTTAGCAGCGGGCATTACAATACTTTTACAGACCGGAATCTTAACACTTCCTTTTTTGACCCCGGAGGTGGAGGAGACCCAATCCTTTACCAACACCTATTCCATCAAAAATTCAGCAATTCCTCCAGTGAGGTTTATTTCCCTCGTAACAATGCTGTGCAGTGGAAGTCTCACTGTTCCAAATGTGATGTTTGTTCCTCCAAAAACTGGGGTAAGAGAAAGACGACAATGCACCAAAACCCTCTCATCAAAAAGAGGAAACTCAATGTGGAACATAGAAAGAAGAACAAAAATGGAAAAATTTCCCCCCTCTGGAAAAAGAATAGAACTCTGAATCAAATCAGGAGCAAGTGCAAACAAATCCACCTTGATTCCAACTTACTGGTTGTTGACTATCCTTCCGATTTTACAAAGTCATTCACATGCCAGGTGTGTGAACACATATTGTCTGATCCAGTGCAAACCTCATGCAAACATTTGTTCTGCAGGATTTGCATCCTCAAATATTTCAAGATTATGGGTTGCTACTGCCCATCTTGTAGACACACTTGCTTCCCAACGGATCTTGCACCACCCGTGAAGTCATATCTTAACATTTTAAACTCCTTGGTCTTAAAGTGTGCAGTGACCGGATGTGATGAGGAAATCCTGCTTGGAAAATACTCCCAACATATTGCTAAACATAAAGAAATCAAAGGCAAAGTTGCTTATGCCCCTATCAACAAAGGAG--
	Pristimantis_prolatus_DHMECN_11564     CAAAATAGTGGGAAGAACCCAAAATAGAGGTAACAAGCCTAACGAACTTAGTCATAGCTGGTTTCTCAAGAAAAGAATTTTAGTCCAACCTAAAGTAACACAAATTACAAAAATATCACCCTACTTTAGAGCAACTCAAATGAGGTACAGCCCATTTGATACAGGATCCAACCTTCACAAACGGGTAATATACCAAATCTACAAGTAGGCCTAAAAACAGCCACCTTTAAAAAAGCGTCAAACCTTAAACATTTCATTTTAATATACAAAATCCCACTGACCCCTT-AATTATACTGAGAACTTCTATAAGTTATAGAACCTTTTATGCTAGAACTAGTAATAAGAGACTCACCTCTCTATTATGCGAGTATAAGCCGACAAGAACCCATCACCGGCAATTAACAGACCAAAAGTAGTAACTT-CAATAGAAAACTCTACTCCTGTCAACCTTACACTAGAGCATTTAAAGAAAGATTAAAAGAAAAAGAAGGAACTCGGCAAATATTAACCCCGCCTGTTTACCAAAAACATCGCCTCTTGTCCCCCATTAGAGGTCCAGCCTGCCCAGTGACTCTTGTTCAACGGCCGCGGTATCCTAACCGTGCAAAGGTAGCGTAATCACTTGTTTTCTAAATAAAGACCAGTATGAAAGGCACCACGAGGGCTAAACTGTCTCCTTTTTTCGATCAATGAAACTAATCTCCCCGTGAAGAAGCGGGGATCAATATATAAGACGAGAAGACCCTGTGGAGCTTAAAACATCATATATACCTGCCTATAAAAATACCCCCCCCCCCCGCAGACTAATTATATGTTTTTGGTTGGGGTGACCGCGGAAAATAACCCATCCTCCGCGATGAAA-GGGAACCCCCTAACAACAAGCCACAACTTTATGTATCAACTAATTGACATCATTGACCCAATACTTTGATTAACGAACCAAGTTACCCCAGGGATAACAGCGCAATCCACTTTAAGAGCTCCTATCGACAAGTGGGCTTACGACCTCGATGTTGGATCAGGGTATCCAAGTGGTGCAACCGCTACTAAAGGTTCGTTTGTTCAACGATTAAAACCCT--------------------------------------------------------------------------------------------------------------------------------------------------------ACACCCGTGAAAACGCCCTTCACCTTATAAGGATAAGGAGCTGATATCAGGCACAATCATAGCCCAAAACATCTAGCTAAGCCACACCCACAAGGGCCCTCAGCAGTGACCAACATTAAAAATAAACGTCAGTTTGATTTAGTCAGTGAAAATAGAGCAGGCCAATCTGGTGCCAGCCGCCGCGGTTATACCACAAGGCTCAAATTGACTCCATCCGGCGTAAAGCGTGATTAAAGAGAATTGGGGCTAAACTTAAACTAAGCCGTAAAACATCTGCTCTTAAGAAAACCATACCTCGAAAGATGCCCCAACCTACCAACTTGAATTCACGATAACTAGGACACAAACTGGGATTAGATACCCCACTATGCCTAGTCGTAAACTTTAACTTACCCCACCATCGCCTGGGAACTACGAGCAAAGCTTAAAACCCAAAGGACTTGACGGTACCCCACATCCCCCTAGAGGAGCCTGTCCTATAATCGATACCCCACGTTTAACCTCACCATTTTTAGCCTTTCAGCCTGTATACTTCCGTCACCAGCTTACCGCATGAGCGATCAAGTAAGCTTAATGTTTTACCAACAATACGTCAGGTCAAAGTGCAGCAAATAATATGGAAAGAGATGGGCTACACTTTTTAATATAAAAAAAACGAAAAGCTAAATGAAATCATAGCAAGAAGGTGGATTTAGTAGT-AAGAGGAAATAGCATATTCCTTTTAATTTGGCACTGGGGTGTGTACACACCGCCCGTCACCCTCTTCAATATTCCCCTTCAGTTTATAACAACTCATCACCCCTAAGAAGAGGCAAGTCGTAACATGGTAAGCATATCGGAAGATGTGCTTGGAAACACCCTATACTTAGTATTCGGGGCCTGAGCTGGGACAATCGGAACAGCCCTTAGTCTACTGATTCGAGCCGAGCTAAGTCAACCGGGCTCACTCCTCGGGATGATCAGGTCTACAATGTAATTGTTACTGCCCATGCATTCGTAATAATCTTCTTTATAGTTATACCTGTAATAATTGGTGGTTTCGGCAATTGACTCATCCCCCTAATAATAGGAACACCGACATGGCCTTCCCACGCATAAACAATATAAGCTTCTGACTTCTACCACCCTCGTTTCTCCTCCTCCTGGCTTCTGCCGGCGTTGAAGCCGGGCAGGAACCGGCTGAACCGTCTACCCCCCGCTGCTGCCAACTTAGCTCATGCAGGCCCATCAGTAGATCTTACCATTTTTTCCCTCCATTTAGCTGGAGTGTCCTCAATTCTGGCGCAATTAATTTTATTACCACAACTTTTAGCATAAAACCTCCATCTATGTCTCAATACCAAACCCCGCTGTTTGTCTGATCCGTTTTGATTACCGCAGTTCTACTTCTCCTATCACTCCAGTCTTAGCAGCGGGCATTACAATACTTTTACAGACCGGAATCTTAACACTTCCTTTTTTGACCCCGGAGGTGGAGGAGACCCAATCCTTTACCAACACCTATTCCATCAAAAATTCAGCAATTCCTCCAGTGAGGTTTATTTCCCTCGTAACAATGCTGTGCAGTGGAAGTCTCACTGTTCCAAATGTGATGTTTGTTCCTCCAAAAACTGGGGTAAGAGAAAGACGACAATGCACCAAAACCCTCTCATCAAAAAGAGGAAACTCAATGTGGAACATAGAAAGAAGAACAAAAATGGAAAAATTTCCCCCCTCTGGAAAAAGAATAGAACTCTGAATCAAATCAGGAGCAAGTGCAAACAAATCCACCTTGATTCCAACTTACTGGTTGTTGACTATCCTTCCGATTTTACAAAGTCATTCACATGCCAGGTATGTGAACACATATTGTCTGATCCAGTGCAAACCTCATGCAAACATTTGTTCTGCAGGATTTGCATCCTCAAATATTTCAAGATTATGGGTTGCTACTGCCCATCTTGTAGACACACTTGCTTCCCAACGGATCTTGCACCACCCGTGAAGTCATATCTTAACATTTTAAACTCCTTGGTCTTAAAGTGTGCAGTGACCGGATGTGATGAGGAAATCCTGCTTGGAAAATACTCCCAACATATTGCTAAACATAAAGAAATCAAAGGCAAAGTTGCTTATGCCCCTATCAACAAAGGAG--
	Pristimantis_prolatus_DHMECN_11572     CAAAATAGTGGGAAGAACCCAAAATAGAGGTAACAAGCCTAACGAACTTAGTCATAGCTGGTTTCTCAAGAAAAGAATTTTAGTCCAACCTAAAGTAACACAAATTACAAAAATATCACCCTACTTTAGAGCAACTCAAATGAGGTACAGCCCATTTGATACAGGATCCAACCTTCACAAACGGGTAATATACCAAATCTACAAGTAGGCCTAAAAACAGCCACCTTTAAAAAAGCGTCAAACCTTAAACATTTCATTTTAATATACAAAATCCCACTGACCCCTT-AATTATACTGAGAACTTCTATAAGTTATAGAACCTTTTATGCTAGAACTAGTAATAAGAGACTCACCTCTCTATTATGCGAGTATAAGCCGACAAGAACCCATCACCGGCAATTAACAGACCAAAAGTAGTAACTT-CAATAGAAAACTCTACTCCTGTCAACCTTACACTAGAGCATTTAAAGAAAGATTAAAAGAAAAAGAAGGAACTCGGCAAATATTAACCCCGCCTGTTTACCAAAAACATCGCCTCTTGTCCCCCATTAGAGGTCCAGCCTGCCCAGTGACTCTTGTTCAACGGCCGCGGTATCCTAACCGTGCAAAGGTAGCGTAATCACTTGTTTTCTAAATAAAGACCAGTATGAAAGGCACCACGAGGGCTAAACTGTCTCCTTTTTTCGATCAATGAAACTAATCTCCCCGTGAAGAAGCGGGGATCAATATATAAGACGAGAAGACCCTGTGGAGCTTAAAACATCATATATACCTGCCTATAAAAATACCCCCCCCCCCCGCAGACTAATTATATGTTTTTGGTTGGGGTGACCGCGGAAAATAACCCATCCTCCGCGATGAAA-GGGAACCCCCTAACAACAAGCCACAACTTTATGTATCAACTAATTGACATCATTGACCCAATACTTTGATTAACGAACCAAGTTACCCCAGGGATAACAGCGCAATCCACTTTAAGAGCTCCTATCGACAAGTGGGCTTACGACCTCGATGTTGGATCAGGGTATCCAAGTGGTGCAACCGCTACTAAAGGTTCGTTTGTTCAACGATTAAAACCCT--------------------------------------------------------------------------------------------------------------------------------------------------------ACACCCGTGAAAACGCCCTTCACCTTATAAGGATAAGGAGCTGATATCAGGCACAATCATAGCCCAAAACATCTAGCTAAGCCACACCCACAAGGGCCCTCAGCAGTGACCAACATTAAAAATAAACGTCAGTTTGATTTAGTCAGTGAAAATAGAGCAGGCCAATCTGGTGCCAGCCGCCGCGGTTATACCACAAGGCTCAAATTGACTCCATCCGGCGTAAAGCGTGATTAAAGAGAATTGGGGCTAAACTTAAACTAAGCCGTAAAACATCTGCTCTTAAGAAAACCATACCTCGAAAGATGCCCCAACCTACCAACTTGAATTCACGATAACTAGGACACAAACTGGGATTAGATACCCCACTATGCCTAGTCGTAAACTTTAACTTACCCCACCATCGCCTGGGAACTACGAGCAAAGCTTAAAACCCAAAGGACTTGACGGTACCCCACATCCCCCTAGAGGAGCCTGTCCTATAATCGATACCCCACGTTTAACCTCACCATTTTTAGCCTTTCAGCCTGTATACTTCCGTCACCAGCTTACCGCATGAGCGATCAAGTAAGCTTAATGTTTTACCAACAATACGTCAGGTCAAAGTGCAGCAAATAATATGGAAAGAGATGGGCTACACTTTTTAATATAAAAAAAACGAAAAGCTAAATGAAATCATAGCAAGAAGGTGGATTTAGTAGT-AAGAGGAAATAGCATATTCCTTTTAATTTGGCACTGGGGTGTGTACACACCGCCCGTCACCCTCTTCAATATTCCCCTTCAGTTTATAACAACTCATCACCCCTAAGAAGAGGCAAGTCGTAACATGGTAAGCATATCGGAAGATGTGCTTGGAAACACCCTATACTTAGTATTCGGGGCCTGAGCTGGGACAATCGGAACAGCCCTTAGTCTACTGATTCGAGCCGAGCTAAGTCAACCGGGCTCACTCCTCGGGATGATCAGGTCTACAATGTAATTGTTACTGCCCATGCATTCGTAATAATCTTCTTTATAGTTATACCTGTAATAATTGGTGGTTTCGGCAATTGACTCATCCCCCTAATAATAGGAACACCGACATGGCCTTCCCACGCATAAACAATATAAGCTTCTGACTTCTACCACCCTCGTTTCTCCTCCTCCTGGCTTCTGCCGGCGTTGAAGCCGGGCAGGAACCGGCTGAACCGTCTACCCCCCGCTGCTGCCAACTTAGCTCATGCAGGCCCATCAGTAGATCTTACCATTTTTTCCCTCCATTTAGCTGGAGTGTCCTCAATTCTGGCGCAATTAATTTTATTACCACAACTTTTAGCATAAAACCTCCATCTATGTCTCAATACCAAACCCCGCTGTTTGTCTGATCCGTTTTGATTACCGCAGTTCTACTTCTCCTATCACTCCAGTCTTAGCAGCGGGCATTACAATACTTTTACAGACCGGAATCTTAACACTTCCTTTTTTGACCCCGGAGGTGGAGGAGACCCAATCCTTTACCAACACCTATTCCATCAAAAATTCAGCAATTCCTCCAGTGAGGTTTATTTCCCTCGTAACAATGCTGTGCAGTGGAAGTCTCACTGTTCCAAATGTGATGTTTGTTCCTCCAAAAACTGGGGTAAGAGAAAGACGACAATGCACCAAAACCCTCTCATCAAAAAGAGGAAACTCAATGTGGAACATAGAAAGAAGAACAAAAATGGAAAAATTTCCCCCCTCTGGAAAAAGAATAGAACTCTGAATCAAATCAGGAGCAAGTGCAAACAAATCCACCTTGATTCCAACTTACTGGTTGTTGACTATCCTTCCGATTTTACAAAGTCATTCACATGCCAGGTATGTGAACACATATTGTCTGATCCAGTGCAAACCTCATGCAAACATTTGTTCTGCAGGATTTGCATCCTCAAATATTTCAAGATTATGGGTTGCTACTGCCCATCTTGTAGACACACTTGCTTCCCAACGGATCTTGCACCACCCGTGAAGTCATATCTTAACATTTTAAACTCCTTGGTCTTAAAGTGTGCAGTGACCGGATGTGATGAGGAAATCCTGCTTGGAAAATACTCCCAACATATTGCTAAACATAAAGAAATCAAAGGCAAAGTTGCTTATGCCCCTATCAACAAAGGAG--
	Pristimantis_prolatus_KU177433         CAAAATAGTGGGAAGAACCCAAAATAGAGGTAACAAGCCTAACGAACTTAGTCATAGCTGGTTTCTCAAGAAAAGAATTTTAGTCCAACCTAAAGTAACACAAATTACAAAAATATCACCCTACTTTAGAGCAACTCAAATGAGGTACAGCCCATTTGATACAGGATCCAACCTTCACAAACGGGTAATATACCAAATCTACAAGTAGGCCTAAAAACAGCCACCTTTAAAAAAGCGTCAAACCTTAAACATTTCATTTTAATATACAAAATCCCACTGACCCCTT-AATTATACTGAGAACTTCTATAAGTTATAGAACCTTTTATGCTAGAACTAGTAATAAGAGACTCACCTCTCTATTATGCAAGTATAAGCCGACAAGAACCCATCACCGGCAATTAACAGACCAAAAGTAGTAACTT-CAATAGAAAACTCTACTCCTGTCAACCTTACACTAGAGCATTTAAAGAAAGATTAAAAGAAAAAGAAGGAACTCGGCAAATATTAACCCCGCCTGTTTACCAAAAACATCGCCTCTTGTTCCCCATTAGAGGTCCAGCCTGCCCAGTGACTCTTGTTCAACGGCCGCGGTATCCTAACCGTGCAAAGGTAGCGTAATCACTTGTTTTCTAAATAAAGACCAGTATGAAAGGCACCACGAGGGCTAAACTGTCTCCTTTTTTCGATCAATGAAACTAATCTCCCCGTGAAGAAGCGGGGATCAATATATAAGACGAGAAGACCCTGTGGAGCTTAAAACATCATATATACCTGCCTATAAAAATA----CCCCCCCCGCAGACTAATTATATGTTTTTGGTTGGGGTGACCGCGGAAAATAACCCATCCTCCGCGATGAAA-GGGAACCCCCTAAAAACAAGCCACAACTTTATGTATCAACTAATTGACATCATTGACCCAATACTTTGATTAACGAACCAAGTTACCCCAGGGATAACAGCGCAATCCACTTTAAGAGCTCCTATCGACAAGTGGGCTTACGACCTCGATGTTGGATCAGGGTATCCAAGTGGTGCAACCGCTACTAAAGGTTCGTTTGTTCAACGATTAAAACCCTACGTGATCTGAGTTCAGACCGGAGCAATCCAGGTCAGTTTCTATCTATAAGGCTTTTTTTAGTACGAAAGGACCAAAACAGCTGGCCATAC-TATAGCAAGCCTAATTAATCATTTTAGAACTCCCCTTAAAAAATTTAACCTAACACC-ACACACCCGTGAAAACGCCCTTCACCTTATAAGGATAAGGAGCTGATATCAGGCACAATCATAGCCCAAAACATCTAGCTAAGCCACACCCACAAGGGCCCTCAGCAGTGACCAACATTAAAAATAAACGTCAGTTTGATTTAGTCAGTGAAAATAGAGCAGGCCAATCTGGTGCCAGCCGCCGCGGTTATACCACAAGGCTCAAATTGACTCCATCCGGCGTAAAGCGTGATTAAAGAGAATTAGGGCTAAACTTAAACTAAGCCGTAAAACATCTGCTCTTAAGAAAACCATACCTCGAAAGATGCCCCAACCTACCAACTTGAATTCACGATAACTAGGACACAAACTGGGATTAGATACCCCACTATGCCTAGTCGTAAACTTTAACTTACCCCACCATCGCCTGGGAACTACGAGCAAAGCTTAAAACCCAAAGGACTTGACGGTACCCCACATCCCCCTAGAGGAGCCTGTCCTATAATCGATACCCCACGTTTAACCTCACCATTTTTAGCCTTTCAGCCTGTATACTTCCGTCACCAGCTTACCGCATGAGCGATTAAGTAAGCTTAATGTTTTACCAACAATACGTCAGGTCAAAGTGCAGCAAATAATATGGAAAGAGATGGGCTACACTTTTTAATATAAAAAAAACGAAAAGCTAAATGAAATCATAGCAAGAAGGTGGATTTAGTAGT-AAGAGGAAATAGCATATTCCTTTTAATTTGGCACTGGGGTGTGTACACACCGCCCGTCACCCTCTTCAATATTCCCCTTCAGTTTATAACAACTCATCACCCCTAAGAAGAGGCAAGTCGTAACATGGTAAGCATATCGGAAGATGTGCTTGGAAA---------------------------------------------------------------------------------------------------------------------------------------------------------------------------------------------------------------------------------------------------------------------------------------------------------------------------------------------------------------------------------------------------------------------------------------------------------------------------------------------------------------------------------------------------------------------------------------------------------------------------------------------------------------------------------------------------------------------------------------------------------------------------------------------------------------------------------------------------------------------------------------------------------------------------------------------------------------------------------------------------------------------------------------------------------------------------------------------------------------------------------------------------------------------------------------------------------------------------------------------------------------------------------------------------------------------------------
	Pristimantis_sacharuna_QCAZ_52496      ------------------------------------------------------------------------------------------------------------------------------------------------------------------------------------------------------------------------------------------------------------------------------------------------------------------------------------------------------------------------------------------------------------------------------------------------------------------------------------------------------------------------------------------------------------------------------------------------------------------------------------------------------------------------------------------------------------------------------------------------------------------------------------------------------------------------------------------------------------------------------------------------------------------------------------------------------------------------------------------------------------------------------------GTGGGCTTACGACCTCGATGTTGGATCGGGATACCCCGGTGGTGCAGCCGCTACTAAAGGTTCGTTTGTTCAACGATTAAAATCCCACGTGATCTGAGTTCAGACCGGAGCAATCCAGGTCAGTTTCTATCTATTAGGCTATTTTTAGTACGAAAGGACCAAAATAGCTGGCCATACCCCCAGCAAGCCTTATTAATTACTCTTGACCCCCACTCAAAAAATTTAACCTAATACCCCC----------------------------------------------------------------------------------------------------------------------------------------------------------------------------------------------------------------------------------------------------------------------------------------------------------------------------------------------------------------------------------------------------------------------------------------------------------------------------------------------------------------------------------------------------------------------------------------------------------------------------------------------------------------------------------------------------------------------------------------------------------------------------------------------------------------------------------------------------------------------------------------------------------------------------------------------------------------------------------------------------------------------------------------------------------------------------------------------------------------------------------------------------------------------------------------------------------------------------------------------------------------------------------------------------------------------------------------------------------------------------------------------------------------------------------------------------------------------------------------------------------------------------------------------------------------------------------------TCCAGTGAGGTTTATTTCCCTCGTAACAATGCTGTGGAGTGGAAGCCTCACTGTTCCAAATGTGATGTTTGTTCCTCCAAAAATTGGGGTAAGAGAAAGACGACAATGCACCAAAACTCTCTTATCAAAAAGAGGAAACTCAATGTGGAACATAGAAAGAAAGACAAAAATGGAAAAATCTCCCCCCTCTGGAAGAAGAATAGGACCCTGAATCAAATCAGGAACAAGTGCAAACAAATCCACCTTGATTCCAATTTACTGGTTGTTGACTATCCCTCCGATTTTACGAAGTCGTTCACATGCCAGGTGTGTGAGCACATATTGTCTGATCCAGTGCAAACCTCATGCAAACATTTGTTCTGCAGAATTTGCATCCTCAAATATTTCAAGATTATGGGTTGCTACTGCCCATCTTGCAGACACACTTGCTTCCCAACGGATCTTGCACCACCCGTGAAGTCATTTCTTAACATTTTAAACTCCTTGGTCTTAAAATGCGCAGTGACTGGATGTGATGAGGAAATCCTGCTTGGAAAATACTCCCAACATATTGCTAAACATAAA---------------------------------------------
	Pristimantis_tungurahua_DHMECN_14427   -----------------------------------------------------------------------------------------------------------------------------------------------------------------------------------------------------------------------------------------------------------------------------------------------------------------------------------------------------------------------------------------------------------------------------------------------------------------------------------------------------------------------------------------------------CGCCTCTTGTGACCTATAAGAGGTCCAGCCTGCCCAGTGACTCTTGTTCAACGGCCGCGGTATCCTAACCGTGCGAAGGTAGCGTAATCACTTGTCTTTTAAATAAAGACTAGTATGAAAGGCACCACGAGGATTAAACTGTCTCCTCTTTCCAATCAGTGAACCTAATCTCCCCGTGAAAAAGCGGGAATTTTTATATAAGACGAGAAGACCCTATGGAGCTTAAAACATTATGACACTGCACCAATCCAGATATTAACACCCACAGCACAATGATTATATGTTTTCGGTTGGGGTGACCGCGGAGAAAAACCCATCCTCCGCGATGACAAGGGACCCCCTAA-CGATAAGTCACAACTTTATGTATCAACAAATTGACATTATTGACCCAATATATTGATTAACGAACCAAGTTACCCTAGGGATAACAGCGCAATCCACTTTGAGAGTCCCTATCGACAGGTGGGCTTACGACCTCGATGTTGGATCGGGGTATCCCAGTGGTGCAGCCGCTACTAAAGGTTCGTTTGTTCAACGATTAAAACCCC--------------------------------------------------------------------------------------------------------------------------------------------------------ACACCCGTGAGAACGCCCTTTACCCCTTAGGAATTAGGAGCTGATATCAGGCACAATATTTGCCCAAAACATCTAGCCAAGCCACACCCACACGGGCCCTCAGCAGTGATTAATATTAAAATTAAACGTAAGTTTGATTTAGTTAATGAAAACAGAGCCGGCCAATCTGGTGCCAGCCGCCGCGGTTACACCA-GTGGCTCAAATTGATATTATGCGGCGTAAAGCGTGATTAAAGAAAATTCAGATTAAACTTAAACTAAGCTGTAGCACGCTTGTTTTTAGGAAATCCACACTTCGAAAGATATCTCAACACATTAACTTGAATTCACGATAACTGGGACACAAACTGGGATTAGATACCCCACTATGCCCAGTCATAAACTTTAAATTACACCTACATCGCCTGGGAACTACGAGCAAAGCTTAAAACCCAAAGGACTTGACGGTACCCTACATCCTTCTAGAGGAGCCTGTCCTATAACCGATACTCCGCGTTCAACCTCACCATTTTTAGCCTCTCAGCCTATATACTTCCGTCGCCAGCTTACCGCGTGAGCGATCTAGTAAGCTCAATGTTCAACCACCAATACGTCAGGTCAAAGTGTAGCAAATAAAATGGGAAGAGATGGGCTACACTTTCTACCCTAGAAAACACGAAAAACTATGTGAAATCATAGCTGGAAGGCGGATTTAGTAGTAAAAAGAAAATAGAACACTCTTTTTAATTTGGCACTGGGATGTGTACACACCGCCCGTCACCCTCTTCAACAAATTAACTTAGTATTTAACAATTAACCACCTTATAGAAGAGGT------------------------------------------TACATTATACCTAGTATTTGGGGCAGGAGCAGGAATGATCGGAACAGCCCTCAGCCTCTTAATCCGAGCTGAACTGAGTCAACCGGGCTCACTCCTGGGGATGACCAAATTTATAATGTAATCGTCACTGCTCATGCTTTTGTTATAATTTTTTTCATAGTTATACCCGTCATAATTGGGGGCTTCGGAAATTGATTAATTCCCCTCATGATCGGGGCCCCGACATAGCTTTTCCACGTATAAATAATATAAGCTTCTGACTCCTCCCGCCATCGTTTCTCCTTCTTCTTTCCTCCACTGGGGTTGAAGCCGGGCTGGCACCGGCTGGACTGTATACCCCCCCCTGCTGCTAATTTAGCTCACGCAGGACCCTCAGTAGACTTAACCATCTTTTCGCTTCACTTAGCCGGAATCTCTTCAATTCTGGAGCCATTAACTTTATTACCACCATTTTTAATATGAAACCTTCTACTTTTACCCAATATCAAACCCCCTTGTTTGTATGGTCTGTTCTTGTTACTGCAGTCCTCTTACTTCTTTCCCTCCTGTCTTGGCAGCCGGAATCACTATACTCCTACCGACCGAAACCTAAACACCTCATTTTTTGACCCGGCAGGAGGAGGTGACCCCATCCTCTACCAACATCTATTCCATCAAAAATTCAGCAATTCCTCCAGTGAGGTTTATTTCCCTCGTAACAATGCTGTGGAGTGGAAGCATCACTGTTCCAAATGTGATGTTTGTTCCTCCAAAAATTGGGGTAAGAGAAAGACGACAATGCACCAAAACTCTCTTATCAAAAAGAGGAAACTCAATGTGGAACATAGAAAGAAAGACAAAAATGGAAAAATCTCCCCCCTCTGGAAGAAGAATAGGACCCTGAATCAAATCAGGAACAAGTGTAAACAAATCCACCTTGATTCCAATTTACTGGTTGTTGACTATCCCTCCGATTTTACGAAGTCGTTCACATGCCAGGTGTGTGAGCACATATTGTCTGATCCAGTGCAAACCTCATGCAAACATTTGTTCTGCAGAATTTGCATCCTCAAATATTTCAAGATTATGGGTTGCTACTGCCCATCTTGCAGACACACTTGCTTCCCAACGGATCTTGCACCACCCGTGAAGTCATTTCTTAACATTTTAAACTCCTTGGTCTTAAAGTGCGCAGTGACTGGATGTGATGAGGAAATCCTGCTTGGAAAATACTCCCAACATATTGCTAAACATAAAGAAATCAAAGGTAAAGTTGCTTATGCTCCTATCAACAAAGGAG--
	Pristimantis_tungurahua_DHMECN_14428   CAAAATAGTGGGAAGACCCTAAAATAGAGGTGATAAACCTAACGAACTTAGTTATAGCTGGTTTCTCAAAAAAAGAATCTTAGTCCAACCTAAAGTTACACAAATTATATAAATTTTTCCCCACTTTAGAGCAATTCAAATGAGGTACAGCCCATTTGATACAGGATCCAACCTTCACTAAAGGGTAACACCCAATCCCCCCAAGTAGGCTTAAGAACAGCCACCTTTTAAAAAGCGTCAAACCTTAACTGTTTAACACTAATTCACAAACCCCCATCGACCCCTTTCACTCTACTGAGAACTTCTATAAATTATAGAACCTTTAATGTTAAAACTAGTAACAAGAGATACCCCTCTCTATAATGCAAACTTAAGCCAAAATGAATCCATCACTGGCAACTAACAGAAACAAAGTAGTAACTTTCCCCAAGAAACTCTACTACTGTTAACCTTACACAAGAGCATCTCAAGAAAGATTTAAAGAAAAAGAAGGAACTCGGCAAAAACTAATCCCGCCTGTTTACCAAAAACATCGCCTCTTGTGACCTATAAGAGGTCCAGCCTGCCCAGTGACTCTTGTTCAACGGCCGCGGTATCCTAACCGTGCGAAGGTAGCGTAATCACTTGTCTTTTAAATAAAGACTAGTATGAAAGGCACCACGAGGATTAAACTGTCTCCTCTTTCCAATCAGTGAACCTAATCTCCCCGTGAAAAAGCGGGAATTTTTATATAAGACGAGAAGACCCTATGGAGCTTAAAACATTATGACACTGCACCAATCCAGATATTAACACCCACAGCACAATGATTATATGTTTTCGGTTGGGGTGACCGCGGAGAAAAACCCATCCTCCGCGATGACAAGGGACCCCCTAA-CGATAAGTCACAACTTTATGTATCAACAAATTGACATTATTGACCCAATATATTGATTAACGAACCAAGTTACCCTAGGGATAACAGCGCAATCCACTTTGAGAGTCCCTATCGACAGGTGGGCTTACGACCTCGATGTTGGATCGGGGTATCCCAGTGGTGCAGCCGCTACTAAAGGTTCGTTTGTTCAACGATTAAAACCCC--------------------------------------------------------------------------------------------------------------------------------------------------------ACACCCGTGAGAACGCCCTTTACCCCTTAGGAATTAGGAGCTGATATCAGGCACAATATTTGCCCAAAACATCTAGCCAAGCCACACCCACACGGGCCCTCAGCAGTGATTAATATTAAAATTAAACGTAAGTTTGATTTAGTTAATGAAAACAGAGCCGGCCAATCTGGTGCCAGCCGCCGCGGTTACACCA-GTGGCTCAAATTGATATTATGCGGCGTAAAGCGTGATTAAAGAAAATTCAGATTAAACTTAAACTAAGCTGTAGCACGCTTGTTTTTAGGAAATCCACACTTCGAAAGATATCTCAACACATTAACTTGAATTCACGATAACTGGGACACAAACTGGGATTAGATACCCCACTATGCCCAGTCATAAACTTTAAATTACACCTACATCGCCTGGGAACTACGAGCAAAGCTTAAAACCCAAAGGACTTGACGGTACCCTACATCCTTCTAGAGGAGCCTGTCCTATAACCGATACTCCGCGTTCAACCTCACCATTTTTAGCCTCTCAGCCTATATACTTCCGTCGCCAGCTTACCGCGTGAGCGATCTAGTAAGCTCAATGTTCAACCACCAATACGTCAGGTCAAAGTGTAGCAAATAAAATGGGAAGAGATGGGCTACACTTTCTACCCTAGAAAACACGAAAAACTATGTGAAATCATAGCTGGAAGGCGGATTTAGTAGTAAAAAGAAAATAGAACACTCTTTTTAATTTGGCACTGGGATGTGTACACACCGCCCGTCACCCTCTTCAACAAATTAACTTAGTATTTAACAATTAACCACCTTATAGAAGAGGTAAGTCGTAACATGGTAAGCATACCGGAAGGTGTGCTTGGAAATACATTATACCTAGTATTTGGGGCAGGAGCAGGAATGATCGGAACAGCCCTCAGCCTCTTAATCCGAGCTGAACTGAGTCAACCGGGCTCACTCCTGGGGATGACCAAATTTATAATGTAATCGTCACTGCTCATGCTTTTGTTATAATTTTTTTCATAGTTATACCCGTCATAATTGGGGGCTTCGGAAATTGATTAATTCCCCTCATGATCGGGGCCCCGACATAGCTTTTCCACGTATAAATAATATAAGCTTCTGACTCCTCCCGCCATCGTTTCTCCTTCTTCTTTCCTCCACTGGGGTTGAAGCCGGGCTGGCACCGGCTGGACTGTATACCCCCCCCTGCTGCTAATTTAGCTCACGCAGGACCCTCAGTAGACTTAACCATCTTTTCGCTTCACTTAGCCGGAATCTCTTCAATTCTGGAGCCATTAACTTTATTACCACCATTTTTAATATGAAACCTTCTACTTTTACCCAATATCAAACCCCCTTGTTTGTATGGTCTGTTCTTGTTACTGCAGTCCTCTTACTTCTTTCCCTCCTGTCTTGGCAGCCGGAATCACTATACTCCTACCGACCGAAACCTAAACACCTCATTTTTTGACCCGGCAGGAGGAGGTGACCCCATCCTCTACCAACATCTATTCCATCAAAAATTCAGCAATTCCTCCAGTGAGGTTTATTTCCCTCGTAACAATGCTGTGGAGTGGAAGCATCACTGTTCCAAATGTGATGTTTGTTCCTCCAAAAATTGGGGTAAGAGAAAGACGACAATGCACCAAAACTCTCTTATCAAAAAGAGGAAACTCAATGTGGAACATAGAAAGAAAGACAAAAATGGAAAAATCTCCCCCCTCTGGAAGAAGAATAGGACCCTGAATCAAATCAGGAACAAGTGTAAACAAATCCACCTTGATTCCAATTTACTGGTTGTTGACTATCCCTCCGATTTTACGAAGTCGTTCACATGCCAGGTGTGTGAGCACATATTGTCTGATCCAGTGCAAACCTCATGCAAACATTTGTTCTGCAGAATTTGCATCCTCAAATATTTCAAGATTATGGGTTGCTACTGCCCATCTTGCAGACACACTTGCTTCCCAACGGATCTTGCACCACCCGTGAAGTCATTTCTTAACATTTTAAACTCCTTGGTCTTAAAGTGCGCAGTGACTGGATGTGATGAGGAAATCCTGCTTGGAAAATACTCCCAACATATTGCTAAACATAAAGAAATCAAAGGTAAAGTTGCTTATGCTCCTATCAACAAAGGAGGA
	Pristimantis_tungurahua__DHMECN_14429  CAAAATAGTGGGAAGACCCTAAAATAGAGGTGATAAACCTAACGAACTTAGTTATAGCTGGTTTCTCAAAAAAAGAATCTTAGTCCAACCTAAAGTTACACAAATTATATAAATTTTTCCCCACTTTAGAGCAATTCAAATGAGGTACAGCCCATTTGATACAGGATCCAACCTTCACTAAAGGGTAACACCCAATCCCCCCAAGTAGGCTTAAGAACAGCCACCTTTTAAAAAGCGTCAAACCTTAACTGTTTAACACTAATTCACAAACCCCCATCGACCCCTTTCACTCTACTGAGAACTTCTATAAATTATAGAACCTTTAATGTTAAAACTAGTAACAAGAGATACCCCTCTCTATAATGCAAACTTAAGCCAAAATGAATCCATCACTGGCAACTAACAGAAACAAAGTAGTAACTTTCCCCAAGAAACTCTACTACTGTTAACCTTACACAAGAGCATCTCAAGAAAGATTTAAAGAAAAAGAAGGAACTCGGCAAAAACTAATCCCGCCTGTTTACCAAAAACATCGCCTCTTGTGACCTATAAGAGGTCCAGCCTGCCCAGTGACTCTTGTTCAACGGCCGCGGTATCCTAACCGTGCGAAGGTAGCGTAATCACTTGTCTTTTAAATAAAGACTAGTATGAAAGGCACCACGAGGATTAAACTGTCTCCTCTTTCCAATCAGTGAACCTAATCTCCCCGTGAAAAAGCGGGAATTTTTATATAAGACGAGAAGACCCTATGGAGCTTAAAACATTATGACACTGCACCAATCCAGATATTAACACCCACAGCACAATGATTATATGTTTTCGGTTGGGGTGACCGCGGAGAAAAACCCATCCTCCGCGATGACAAGGGACCCCCTAA-CGATAAGTCACAACTTTATGTATCAACAAATTGACATTATTGACCCAATATATTGATTAACGAACCAAGTTACCCTAGGGATAACAGCGCAATCCACTTTGAGAGTCCCTATCGACAGGTGGGCTTACGACCTCGATGTTGGATCGGGGTATCCCAGTGGTGCAGCCGCTACTAAAGGTTCGTTTGTTCAACGATTAAAACCCC--------------------------------------------------------------------------------------------------------------------------------------------------------ACACCCGTGAGAACGCCCTTTACCCCTTAGGAATTAGGAGCTGATATCAGGCACAATATTTGCCCAAAACATCTAGCCAAGCCACACCCACACGGGCCCTCAGCAGTGATTAATATTAAAATTAAACGTAAGTTTGATTTAGTTAATGAAAACAGAGCCGGCCAATCTGGTGCCAGCCGCCGCGGTTACACCA-GTGGCTCAAATTGATATTATGCGGCGTAAAGCGTGATTAAAGAAAATTCAGATTAAACTTAAACTAAGCTGTAGCACGCTTGTTTTTAGGAAATCCACACTTCGAAAGATATCTCAACACATTAACTTGAATTCACGATAACTGGGACACAAACTGGGATTAGATACCCCACTATGCCCAGTCATAAACTTTAAATTACACCTACATCGCCTGGGAACTACGAGCAAAGCTTAAAACCCAAAGGACTTGACGGTACCCTACATCCTTCTAGAGGAGCCTGTCCTATAACCGATACTCCGCGTTCAACCTCACCATTTTTAGCCTCTCAGCCTATATACTTCCGTCGCCAGCTTACCGCGTGAGCGATCTAGTAAGCTCAATGTTCAACCACCAATACGTCAGGTCAAAGTGTAGCAAATAAAATGGGAAGAGATGGGCTACACTTTCTACCCTAGAAAACACGAAAAACTATGTGAAATCATAGCTGGAAGGCGGATTTAGTAGTAAAAAGAAAATAGAACACTCTTTTTAATTTGGCACTGGGATGTGTACACACCGCCCGTCACCCTCTTCAACAAATTAACTTAGTATTTAACAATTAACCACCTTATAGAAGAGGTAAGTCGTAACATGGTAAGCATACCGGAAGGTGTGCTTGGAAATACATTATACCTAGTATTTGGGGCAGGAGCAGGAATGATCGGAACAGCCCTCAGCCTCTTAATCCGAGCTGAACTGAGTCAACCGGGCTCACTCCTGGGGATGACCAAATTTATAATGTAATCGTCACTGCTCATGCTTTTGTTATAATTTTTTTCATAGTTATACCCGTCATAATTGGGGGCTTCGGAAATTGATTAATTCCCCTCATGATCGGGGCCCCGACATAGCTTTTCCACGTATAAATAATATAAGCTTCTGACTCCTCCCGCCATCGTTTCTCCTTCTTCTTTCCTCCACTGGGGTTGAAGCCGGGCTGGCACCGGCTGGACTGTATACCCCCCCCTGCTGCTAATTTAGCTCACGCAGGACCCTCAGTAGACTTAACCATCTTTTCGCTTCACTTAGCCGGAATCTCTTCAATTCTGGAGCCATTAACTTTATTACCACCATTTTTAATATGAAACCTTCTACTTTTACCCAATATCAAACCCCCTTGTTTGTATGGTCTGTTCTTGTTACTGCAGTCCTCTTACTTCTTTCCCTCCTGTCTTGGCAGCCGGAATCACTATACTCCTACCGACCGAAACCTAAACACCTCATTTTTTGACCCGGCAGGAGGAGGTGACCCCATCCTCTACCAACATCTATTCCATCAAAAATTCAGCAATTCCTCCAGTGAGGTTTATTTCCCTCGTAACAATGCTGTGGAGTGGAAGCATCACTGTTCCAAATGTGATGTTTGTTCCTCCAAAAATTGGGGTAAGAGAAAGACGACAATGCACCAAAACTCTCTTATCAAAAAGAGGAAACTCAATGTGGAACATAGAAAGAAAGACAAAAATGGAAAAATCTCCCCCCTCTGGAAGAAGAATAGGACCCTGAATCAAATCAGGAACAAGTGTAAACAAATCCACCTTGATTCCAATTTACTGGTTGTTGACTATCCCTCCGATTTTACGAAGTCGTTCACATGCCAGGTGTGTGAGCACATATTGTCTGATCCAGTGCAAACCTCATGCAAACATTTGTTCTGCAGAATTTGCATCCTCAAATATTTCAAGATTATGGGTTGCTACTGCCCATCTTGCAGACACACTTGCTTCCCAACGGATCTTGCACCACCCGTGAAGTCATTTCTTAACATTTTAAACTCCTTGGTCTTAAAGTGCGCAGTGACTGGATGTGATGAGGAAATCCTGCTTGGAAAATACTCCCAACATATTGCTAAACATAAAGAAATCAAAGGTAAAGTTGCTTATGCTCCTATCAACAAAGGAGGA
	Pristimantis_tungurahua_DHMECN_14445   CAAAATAGTGGGAAGACCCTAAAATAGAGGTGATAAACCTAACGAACTTAGTTATAGCTGGTTTCTCAAAAAAAGAATCTTAGTCCAACCTAAAGTTACACAAATTATATAAATTTTTCCCCACTTTAGAGCAATTCAAATGAGGTACAGCCCATTTGATACAGGATCCAACCTTCACTAAAGGGTAATACCCAATCCCCCCAAGTAGGCTTAAGAACAGCCACCTTTTAAAAAGCGTCAAACCTTAACTGTTTAACACTAATTCACAAACCCCCATCGACCCCTTTCACTCTACTGAGAACTTCTATAAATTATAGAACCTTTAATGTTAAAACTAGTAACAAGAGATACCCCTCTCTATAATGCAAACTTAAGCCAAAATGAACCCATCACTGGCAACTAACAGAAACAAAGTAGTAACTTTCCCCAAGAAACTCTACTACTGTTAACCTTACACAAGAGCATCTCAAGAAAGATTTAAAGAAAAAGAAGGAACTCGGCAAAAACTAATCCCGCCTGTTTACCAAAAACATCGCCTCTTGTGACCTATAAGAGGTCCAGCCTGCCCAGTGACTCTTGTTCAACGGCCGCGGTATCCTAACCGTGCGAAGGTAGCGTAATCACTTGTCTTTTAAATAAAGACTAGTATGAAAGGCACCACGAGGATTAAACTGTCTCCTCTTTCCAATCAGTGAACCTAATCTCCCCGTGAAAAAGCGGGAATTTTTATATAAGACGAGAAGACCCTATGGAGCTTAAAACATCATGACACTGCACCAATCCAGATATTAACACCCACAGCACAATGATTATATGTTTTCGGTTGGGGTGACCGCGGAGAAAAACCCATCCTCCGCGATGACAAGGGACCCCTTAA-CGATAAGTCACAACTTTATGTATCAACAAATTGACATTATTGACCCAATATATTGATTAACGAACCAAGTTACCCTAGGGATAACAGCGCAATCCACTTTGAGAGTCCCTATCGACAGGTGGGCTTACGACCTCGATGTTGGATCGGGGTATCCCAGTGGTGCAGCCGCTACTAAAGGTTCGTTTGTTCAACGATTAAAACCCC--------------------------------------------------------------------------------------------------------------------------------------------------------ACACCCGTGAGAACGCCCTTTACCCCTTAGGAATTAGGAGCTGATATCAGGCACAATATTTGCCCAAAACATCTAGCCAAGCCACACCCACACGGGCCCTCAGCAGTGATTAATATTAATATTAAACGTAAGTTTGATTTAGTTAATGAAAACAGAGCCGGCCAATCTGGTGCCAGCCGCCGCGGTTACACCA-GTGGCTCAAATTGATATTATGCGGCGTAAAGCGTGATTAAAGAAAATTCAGATTAAACTTAAACTAAGCTGTAGCACGCTTGTTTTTAGGAAATCCACACTTCGAAAGATATCTCAACACATTAACTTGAATTCACGATAACTGGGACACAAACTGGGATTAGATACCCCACTATGCCCAGTCATAAACTTTAAATTACACCTACATCGCCTGGGAACTACGAGCAAAGCTTAAAACCCAAAGGACTTGACGGTACCCTACATCCTTCTAGAGGAGCCTGTCCTATAACCGATACTCCGCGTTCAACCTCACCATTTTTAGCCTCTCAGCCTATATACTTCCGTCGCCAGCTTACCGCGTGAGCGATCTAGTAAGCTCAATGTTCAACCACCAATACGTCAGGTCAAAGTGTAGCAAATAAAATGGGAAGAGATGGGCTACACTTTCTACCATAGAAAACACGAAAAACTATGTGAAATCATAGCTGGAAGGCGGATTTAGTAGTAAAAAGAAAATAGAACACTCTTTTTAATTTGGCACTGGGATGTGTACACACCGCCCGTCACCCTCTTCAACAAATTAACTTAGTATTTAACAATTAACCACCTTATAGAAGAGGTAAGTCGTAACATGGTAAGCATACCGGAAGGTGTGCTTGGAAATACATTATACCTAGTGTTTGGGGCAGGAGCAGGAATGATCGGAACAGCCCTCAGCCTCTTAATCCGAGCTGAACTGAGTCAACCGGGCTCACTCCTGGGGATGACCAAATTTATAATGTAATCGTCACTGCTCATGCTTTTGTTATAATTTTTTTCATAGTTATACCCGTCATAATTGGGGGCTTCGGAAATTGATTAATTCCCCTCATGATCGGGGCCCCGACATAGCTTTTCCACGTATAAATAATATAAGCTTCTGACTCCTCCCACCATCGTTTCTCCTTCTTCTTTCCTCCACTGGGGTTGAAGCCGGGCTGGCACCGGCTGGACTGTATACCCCCCCCTGCTGCTAATTTAGCTCACGCAGGACCCTCAGTAGACTTAACCATCTTTTCGCTTCACTTAGCCGGAATCTCTTCAATTCTGGAGCCATTAACTTTATTACCACCATTTTTAATATGAAACCTTCTACTTTTACCCAATATCAAACCCCCTTGTTTGTATGGTCTGTTCTTGTTACTGCAGTCCTCTTACTTCTTTCCCTCCTGTTTTGGCAGCCGGAATCACTATACTCCTACCGACCGAAACCTAAACACCTCATTTTTTGATCCAGCAGGAGGAGGCGACCCCATCCTCTACCAACATCTATTCCATCAAAAATTCAGCAATTCCTCCAGTGAGGTTTATTTCCCTCGTAACAATGCTGTGGAGTGGAAGCATCACTGTTCCAAATGTGATGTTTGTTCCTCCAAAAATTGGGGTAAGAGAAAGACGACAATGCACCAAAACTCTCTTATCAAAAAGAGGAAACTCAATGTGGAACATAGAAAGAAAGACAAAAATGGAAAAATCTCCCCCCTCTGGAAGAAGAATAGGACCCTGAATCAAATCAGGAACAAGTGTAAACAAATCCACCTTGATTCCAATTTACTGGTTGTTGACTATCCCTCCGATTTTACGAAGTCGTTCACATGCCAGGTGTGTGAGCACATATTGTCTGATCCAGTGCAAACCTCATGCAAACATTTGTTCTGCAGAATTTGCATCCTCAAATATTTCAAGATTATGGGTTGCTACTGCCCATCTTGCAGACACACTTGCTTCCCAACGGATCTTGCACCACCCGTGAAGTCATTTCTTAACATTTTAAACTCCTTGGTCTTAAAGTGCGCAGTGACTGGATGTGATGAGGAAATCCTGCTTGGAAAATACTCCCAACATATTGCTAAACATAAAGAAATCAAAGGTAAAGTTGCTTATGCTCCTATCAACAAAGGAGGA
	Pristimantis_tungurahua_QCAZ_69791     ------------------------------------------------TAGCGATAGCTGGTTTCTCAAAAAAAGAATCTTAGTCCAACCTAAAGTTACACAAATTATATAAATTTTTCCCCACTTTAGAGCAATTCAAATGAGGTACAGCCCATTTGATACAGGATCCAACCTTCACTAAAGGG-AATACCCAAT-CCCCCAAGTAGGCTTAAGAACAGCCACCTTTTAAAAAGCGTCAAACCTTAACTGTTTAACACTAATTCACAAACCCCCATCGACCCCTTTCACTCTACTGAGAACTTCTATAAATTATAGAACCTTTAATGTTAAAACTAGTAACAAGAGATACCCCTCTCTATAATGCAAACTTAAGCCAAAATGAACCCATCACTGGCAACTAACAGAAACAAAGTAGTAACTTTCCCCAAGAAACTCTACTACTGTTAACCTTACACAAGAGCATCTCAAGAAAGATTTAAAGAAAAAGAAGGAACTCGGCAAAAACTAATCCCGCCTGTTTACCAAAAACATCGCCTCTTGTGACCTATAAGAGGTCCAGCCTGCCCAGTGACTCTTGTTCAACGGCCGCGGTATCCTAACCGTGCGAAGGTAGCGTAATCACTTGTCTTTTAAATAAAGACTAGTATGAAAGGCACCACGAGGATTAAACTGTCTCCTCTTTCCAATCAGTGAACCTAATCTCCCCGTGAAAAAGCGGGAATTTTTATATAAGACGAAA--------------------------------------------------------------------------------------------------------------------------------------------------------------------------------------------------------------------------------------------------------------------------------------------------------------------------------------------------------------------------------------------------------------------------------------------------------------------------------------------------------------------------------------------------------------------------------------------------------------------------------------------------------------------------------------------------------------------------------------------------------------------------------------------------------------------------------------------------------------------------------------------------------------------------------------------------------------------------------------------------------------------------------------------------------------------------------------------------------------------------------------------------------------------------------------------------------------------------------------------------------------------------------------------------------------------------------------------------------------------------------------------------------------------------------------------------------------------------------------------------------------------------------------------------------------------------------------------------------------------------------------------------------------------------------------------------------------------------------------------------------------------------------------------------------------------------------------------------------------------------------------------------------------------------------------------------------------------------------------------------------------------------------------------------------------------------------------------------------------------------------------------------------------------------------------------------------------------------------------------------------------------------------------------------------------------------------------------------------------------------------------------------------------------------------------------------------------------------------------------------------------------------------------------------------------------------------------------------------------------------------------------------------------------------------------------------------------------------------------

;


END;

BEGIN ASSUMPTIONS;
	TYPESET * UNTITLED   =  unord:  1- 3371;

END;

BEGIN CODONS;
	CODESET * UNTITLED   =  universal:  1- 3371;


END;

BEGIN MESQUITECHARMODELS;
	ProbModelSet * UNTITLED   =  'Jukes-Cantor':  1- 3371;
END;

Begin MESQUITE;
		MESQUITESCRIPTVERSION 2;
		TITLE AUTO;
		tell ProjectCoordinator;
		timeSaved 1733895182121;
		getEmployee #mesquite.minimal.ManageTaxa.ManageTaxa;
		tell It;
			setID 0 6983861031429523282;
			tell It;
				setDefaultOrder  0 1 9 10 11 12 13 25 26 29 62 58 52 53 54 55 56 6 8 21 22 14 15 16 17 19 36 37 23 24 27 30 31 32 3 33 34 35 18 20 38 28 39 40 41 42 63 43 44 45 46 47 4 5 48 49 50 51 57 59 60 61 2 7;
				attachments ;
			endTell;
		endTell;
		getEmployee #mesquite.charMatrices.ManageCharacters.ManageCharacters;
		tell It;
			setID 0 8689952605758696006;
			mqVersion 360;
			checksumv 0 3 3235674539 null  getNumChars 3371 numChars 3371 getNumTaxa 64 numTaxa 64   short true   bits 2305843009213693967   states 15   sumSquaresStatesOnly 2338902.0 sumSquares -9.2233720368544297E18 longCompressibleToShort false usingShortMatrix true   NumFiles 1 NumMatrices 1;
			mqVersion;
		endTell;
		getWindow;
		tell It;
			suppress;
			setResourcesState false false 172;
			setPopoutState 300;
			setExplanationSize 0;
			setAnnotationSize 0;
			setFontIncAnnot 0;
			setFontIncExp 0;
			setSize 681 621;
			setLocation -7 0;
			setFont SanSerif;
			setFontSize 10;
			getToolPalette;
			tell It;
			endTell;
			desuppress;
		endTell;
		getEmployee  #mesquite.charMatrices.BasicDataWindowCoord.BasicDataWindowCoord;
		tell It;
			showDataWindow #8689952605758696006 #mesquite.charMatrices.BasicDataWindowMaker.BasicDataWindowMaker;
			tell It;
				getWindow;
				tell It;
					getTable;
					tell It;
						rowNamesWidth 226;
					endTell;
					setExplanationSize 30;
					setAnnotationSize 20;
					setFontIncAnnot 0;
					setFontIncExp 0;
					setSize 509 549;
					setLocation -7 0;
					setFont SanSerif;
					setFontSize 10;
					getToolPalette;
					tell It;
						setTool mesquite.charMatrices.BasicDataWindowMaker.BasicDataWindow.arrow;
					endTell;
					setActive;
					setTool mesquite.charMatrices.BasicDataWindowMaker.BasicDataWindow.arrow;
					colorCells  #mesquite.charMatrices.ColorByState.ColorByState;
				tell It;
					setStateLimit 9;
					toggleUniformMaximum on;
				endTell;
					colorRowNames  #mesquite.charMatrices.TaxonGroupColor.TaxonGroupColor;
					colorColumnNames  #mesquite.charMatrices.CharGroupColor.CharGroupColor;
					colorText  #mesquite.charMatrices.NoColor.NoColor;
					setBackground White;
					toggleShowNames on;
					toggleShowTaxonNames on;
					toggleTight off;
					toggleThinRows off;
					toggleShowChanges off;
					toggleSeparateLines off;
					toggleShowStates on;
					toggleAutoWCharNames off;
					toggleAutoTaxonNames off;
					toggleShowDefaultCharNames off;
					toggleConstrainCW on;
					toggleBirdsEye off;
					toggleShowPaleGrid off;
					toggleShowPaleCellColors off;
					toggleShowPaleExcluded off;
					togglePaleInapplicable on;
					togglePaleMissing off;
					toggleShowBoldCellText off;
					toggleAllowAutosize off;
					toggleColorsPanel off;
					toggleLinkedScrolling on;
					toggleScrollLinkedTables off;
				endTell;
				showWindow;
				getWindow;
				tell It;
					forceAutosize;
				endTell;
				getEmployee #mesquite.charMatrices.AlterData.AlterData;
				tell It;
					toggleBySubmenus off;
				endTell;
				getEmployee #mesquite.charMatrices.ColorCells.ColorCells;
				tell It;
					setColor Red;
					removeColor off;
				endTell;
				getEmployee #mesquite.categ.StateNamesStrip.StateNamesStrip;
				tell It;
					showStrip off;
				endTell;
				getEmployee #mesquite.charMatrices.AnnotPanel.AnnotPanel;
				tell It;
					togglePanel off;
				endTell;
				getEmployee #mesquite.charMatrices.CharReferenceStrip.CharReferenceStrip;
				tell It;
					showStrip off;
				endTell;
				getEmployee #mesquite.charMatrices.QuickKeySelector.QuickKeySelector;
				tell It;
					autotabOff;
				endTell;
				getEmployee #mesquite.charMatrices.SelSummaryStrip.SelSummaryStrip;
				tell It;
					showStrip off;
				endTell;
				getEmployee #mesquite.align.AlignToDropped.AlignToDropped;
				tell It;
					gapCosts 16 6 1 1;
					subCosts  10 5 10 10 10 5 5 10 10 10 5 10;
				endTell;
				getEmployee #mesquite.molec.ColorByAA.ColorByAA;
				tell It;
					emphasizeDegeneracy off;
				endTell;
				getEmployee #mesquite.molec.SequenceInfoEditor.SequenceInfoEditor;
				tell It;
					panelOpen false;
				endTell;
			endTell;
		endTell;
		endTell;
end;
